# Supplementary material for: Exploring the Origin and Relatedness of Maternal Lineages Through Analysis of Mitochondrial DNA in the Holstein Horse
Source: Front Genet. 2021 Jul 15;12:632500. doi: 10.3389/fgene.2021.632500 (PMC8320364; doi:10.3389/fgene.2021.632500)
Supplement: Supplementary file 1 [file Data_Sheet_1.FASTA]

>Hap_01
GTTAATGTAGCTTAATAATATAAAGCAAGGCACTGAAAATGCCTAGATGAGTATTCTTACTCCATAAACACATAGGCTTGGTCCTAGCCTTTTTATTAGTTATTAATAGAATTACACATGCAAGTATCCGCACCCCAGTGAGAA-TGCCCTCTAAATCGCGTCT-CTACGATTAAAAGGAGCAGGTATCAAGCACACTAGAAAGTAGCTCATAACACCTTGCTCAGCCACACCCCCACGGGACACAGCAGTGATAAAAATTAAGCTATGAACGAAAGTTCGACTAAGTCATATTAAATAAGGGTTGGTAAATTTCGTGCCAGCCACCGCGGTCATACGATTAACCCAAATTAATAAACCCTCCGGCGTAAAGCGTGTCAAAGACTAATACCAAAATAAAGTTAAAACCCAGTTAAGCCGTAAAAAGCTACAACCAAAGTAAAATAGACTACGAAAGTGACTTTAATACCTCTGACTACACGATAGCTAAGACCCAAACTGGGATTAGATACCCCACTATGCTTAGCCCTAAACTAAAATAGCTTACCACAACAAAGCTATTCGCCAGAGTACTACTAGCAACAGCCTAAAACTCAAAGGACTTGGCGGTGCTTTACATCCCTCTAGAGGAGCCTGTTCCATAATCGATAAACCCCGATAAACCCCACCATCCCTTGCTAATTCAGCCTATATACCGCCATCTTCAGCAAACCCTAAACAAGGTACCGAAGTAAGCACAAATATCCAACATAAAAACGTTAGGTCAAGGTGTAGCCCATGGGATGGAGAGAAATGGGCTACATTTTCTACCCTAAGAACAAGAACTTTAACCCGGACGAAAGTCTCCATGAAACTGGAGACCAAAGGAGGATTTAGCAGTAAATTAAGAATAGAGAGCTTAATTGAATCAGGCCATGAAGCGCGCACACACCGCCCGTCACCCTCCTTAAATATCACAAATCATAACATAACATAAAACCGTGACCCAAACATATGAAAGGAGACAAGTCGTAACAAGGTAAGTATACCGGAAGGTGTACTTGGATAACCAAAGTGTAGCTTAAACAAAGCATCCAGCTTACACCTAGAAGATTTCACTCAAAATGAACACTTTGAACTAAAGCTAGCCCAAACAATACCTAATTCAATTACCCTTAGTCACTTAACTAAAACATTCACCAAACCATTAAAGTATAGGAGATAGAAATTTTAACTTGGCGCTATAGAGAAAGTACCGTAAGGGAACGATGAAAGATGCATTAAAAGTACTAAACAGCAAAGCTTACCCCTTTTACCTTTTGCATAATGATTTAACTAGAATAAACTTAGCAAAGAGAACTTAAGCTAAGCACCCCGAAACCAGACGAGCTACCTATGAACAGTTACAAATGAACCAACTCATCTATGTCGCAAAATAGTGAGAAGATTCGTAGGTAGAGGTGAAAAGCCCAACGAGCCTGGTGATAGCTGGTTGTCCAGAAACAGAATTTCAGTTCAAATTTAAATTTACCTAAAAACTACTCAATTCTAATGTAAATTTAAATTATAGTCTAAAAAGGTACAGCTTTTTAGATACAGGTTACAACCTTCATTAGAGAGTAAGAACAAGATAAACCCATAGTTGGCTTAAAAGCAGCCATCAATTAAGAAAGCGTTCAAGCTCAACGACACATCTATCTTAATCCCAACAATCAACCCAAACTAACTCCTAATCTCATACTGGACTATTCTATCAACACATAGAAGCAATAATGTTAATATGAGTAACAAGAATTATTTCTCCTTGCATAAGCTTATATCAGAACGAATACTCACTGATAGTTAACAACAAGATAGGGATAATCCAAAAACTAATCATCTATTTAAACCATTGTTAACCCAACACAGGCATGCATCTATAAGGAAAGATTAAAAGAAGTAAAAGGAACTCGGCAAACACAAACCCCGCCTGTTTACCAAAAACATCACCTCTAGCATTTCCAGTATTAGAGGCACTGCCTGCCCAGTGACATCTGTTTAAACGGCCGCGGTATCCTAACCGTGCAAAGGTAGCATAATCACTTGTTCCCTAAATAGGGACTTGTATGAATGGCCACACGAGGGTTTTACTGTCTCTTACTTCCAATCAGTGAAATTGACCTTCCCGTGAAGAGGCGGGAATGACTAAATAAGACGAGAAGACCCTATGGAGCTTTAATTAACTGATTCACAAAAAACAACACACAAACCT-AACCTTCAGGGACAACAAAACTTTTGATTGAATCAGCAATTTCGGTTGGGGTGACCTCGGAGAACAAAACAACCTCCGAGTGATTTAAATCCAGACTAACCAGTCAAAATATATAATCACTTATTGATCCAAACCATTGATCAACGGAACAAGTTACCCTAGGGATAACAGCGCAATCCTATTCCAGAGTCCATATCGACAATTAGGGTTTACGACCTCGATGTTGGATCAAGACATCCTAATGGTGCAACCGCTATTAAGGGTTCGTTTGTTCAACGATTAAAGTCTTACGTGATCTGAGTTCAGACCGGAGTAATCCAGGTCGGTTTCTATCTATTCTATACTTTTCCCAGTACGAAAGGACAAGAAAAGTAGGGCCCACTTTACAAGAAGCGCCCTCAAACTAATAGATGACATAATCTAAATCTAACTAATTTATAACTTCTACCGCCCTAGAACAGGGCTCGTTAGGGTGGCAGAGCCCGGAAATTGCATAAAACTTAAACCTTTACACTCAGAGGTTCAACTCCTCTCCCTAACAACATGTTCATAATTAACGTCCTCCTCCTAATTGTCCCAATCTTGCTCGCCGTAGCATTCCTCACACTAGTTGAACGAAAAGTCTTAGGCTATATGCAACTTCGCAAAGGACCCAACATCGTAGGCCCCTATGGCCTACTACAACCTATTGCCGATGCCCTCAAACTATTTATCAAAGAGCCACTACAACCACTAACATCATCGACATCCATATTCATCATCGCACCAATCCTAGCCCTAACCCTGGCCTTAACCATATGAATCCCTCTGCCCATACCATACCCACTAATCAACATAAACCTAGGAATTCTATTCATACTAGCCATGTCCAGCCTAGCTGTCTACTCAATCCTTTGATCAGGATGGGCCTCAAACTCAAAATACGCCCTAATTGGAGCTCTACGAGCAGTAGCACAAACCATCTCATACGAAGTAACTCTAGCAATCATCCTACTCTCAGTCCTCCTAATAAGCGGATCATTCACATTATCAACACTTATTATTACCCAAGAATACCTCTGATTAATCTTCCCATCATGACCCTTAGCCATAATGTGATTCATCTCAACATTAGCCGAAACCAACCGAGCTCCATTTGACCTAACAGAAGGAGAATCAGAACTCGTCTCTGGATTCAACGTTGAATACGCAGCCGGCCCATTTGCTCTATTCTTCCTAGCAGAATACGCAAACATCATCATGATAAACATCTTCACAACAACCCTATTTCTAGGAGCATTTCACAACCCCTACCTGCCAGAACTCTACTCAATTAATTTCACCATTAAAGCTCTCCTTCTAACATGTTCCTTCCTATGAATCCGAGCATCCTACCCACGATTCCGATATGACCAACTTATACACCTCCTATGAAAGAACTTCCTACCACTCACACTAGCCCTCTGCATATGACACGTCTCACTTCCAATCATACTATCCAGCATCCCACCACAAACATAGGAAATATGTCTGACAAAAGAGTTACTTTGATAGAGTAAAACATAGAGGCTCAAACCCTCTTATTTCTAGAACTACAGGAATTGAACCTGCTCCTGAGAATTCAAAATCCTCCGTGCTACCGAATTACACCATGTCCTACAAGTAAGGTCAGCTAAATAAGCTATCGGGCCCATACCCCGAAAATGTTGGATTACACCCTTCCCGTACTAATAAATCCCCTTATCTTCACAACTATTCTAATAACAGTTCTTCTAGGAACTATAATCGTTATAATAAGCTCACACTGACTAATAATCTGAATCGGATTTGAAATAAATCTACTAGCCATTATCCCCATCCTAATAAAAAAGTACAATCCCCGAACCATAGAAGCCTCCACCAAATATTTTCTAACCCAAGCCACCGCATCAATACTCCTCATAATAGCGATCATCATTAACCTCATACACTCAGGCCAATGAACAATCACAAAAGTCTTCAACCCCACAGCGTCCATCATTATAACTTCAGCTCTCGCCATAAAACTTGGACTCACACCATTCCACTTCTGAGTACCCGAAGTCACACAGGGCATCTCATTAACATCAGGTCTCATCCTACTTACATGACAAAAACTAGCCCCAATATCAATCCTATATCAAATCTCACCCTCAATTAACCTAAATATCTTATTAACTATAGCCGTACTGTCAATCCTAGTAGGAGGCTGAGGCGGTCTCAACCAAACCCAACTACGAAAAATCATAGCATACTCGTCAATCGCGCATATAGGATGAATAACAGCTGTCCTAGTATATAACCCAACACTAACAATACTAAACATATTAATTTACATTATAATAACACTCACAATATTCATACTATTTATCCACAGCTCCTCTACTACAACACTATCACTCTCCCACACATGAAACAAAATACCTCTAACCACTACACTAATCTTAATTACCTTACTATCCATAGGAGGCCTCCCCCCACTATCAGGATTCATACCCAAATGAATAATCATTCAAGAGCTCACCAAAAATAGCAGCATCATCCTCCCCACACTAATAGCCATTATAGCACTACTCAACCTCTACTTCTACATACGACTAACCTATTCCACCTCACTGACCATATTCCCATCCACAAACAACATAAAAATAAAATGACAATTCGAAACCAAACGAATTACTCTCTTACCCCCGTTAATTGTTATATCCTCCCTACTCCTCCCCCTAACCCCCATACTATCAATTTTGGACTAGGAATTTAGGTTAACATCCCAGACCAAGAGCCTTCAAAGCTCTAAGCAAGTGAATCCACTTAATTCCTGCATACTAAGGACTGCGAGACTCTATCTCACATCAATTGAACGCAAATCAAACACTTTTATTAAGCTAAGCCCTTACTAGATTGGTGGGCTACCATCCCACGAAATTTTAGTTAACAGCTAAATACCCTAATCAACTGGCTTCAATCTACTTCTCCCGCCGCCTAGAAAAAAA-GGCGGGAGAAGCCCCGGCAGAA-TTGAAGCTGCTCCTTTGAATTTGCAATTCAATGTGA-AATTCACCACGGGACTTGATAAGAAGAGGATTCCAACCCCTGTCTTTAGATTTACAGTCTAATGCTTACTCAGCCATCTTACCTATGTTCATCAACCGCTGACTATTTTCAACTAACCACAAAGACATCGGCACTCTGTACCTCCTATTCGGCGCTTGAGCTGGAATAGTAGGAACTGCCCTAAGCCTCCTAATCCGTGCTGAATTAGGCCAACCTGGGACCCTACTAGGAGATGATCAGATCTACAATGTCATTGTAACCGCCCATGCATTCGTAATAATTTTCTTTATGGTCATACCCATTATAATCGGAGGATTCGGAAACTGATTAGTCCCCCTGATAATTGGAGCACCTGATATAGCTTTCCCCCGAATAAACAACATAAGCTTCTGATTACTTCCCCCATCATTCCTACTTCTTCTCGCTTCCTCAATAATTGAAGCAGGTGCCGGAACAGGCTGAACCGTATATCCTCCTCTAGCTGGAAATCTGGCGCATGCAGGAGCCTCTGTTGACTTAACCATTTTCTCTCTCCACCTAGCTGGGGTGTCCTCGATTTTAGGTGCCATCAACTTTATTACCACAATCATTAACATAAAACCACCAGCCCTATCCCAATATCAAACCCCCCTATTCGTTTGATCTGTCCTTATTACGGCAGTACTCCTTCTCCTAGCCCTCCCGGTCCTAGCAGCAGGCATTACCATGCTTCTCACAGACCGTAACCTGAACACTACTTTCTTCGACCCCGCAGGAGGAGGGGATCCAATCCTTTATCAACACCTATTCTGATTCTTCGGACACCCCGAAGTCTATATTCTTATCCTACCAGGCTTCGGTATAATCTCACACATCGTCACATACTACTCAGGTAAAAAGGAACCTTTTGGCTACATGGGTATAGTGTGAGCTATAATATCCATTGGCTTTCTAGGCTTCATCGTATGGGCTCACCACATGTTTACAGTAGGGATAGACGTTGACACACGAGCATACTTCACATCAGCTACCATAATCATCGCTATCCCTACTGGTGTAAAAGTATTCAGCTGACTAGCCACCCTGCACGGAGGAAATATCAAATGATCTCCAGCTATACTCTGAGCTCTAGGCTTCATCTTCTTATTCACAGTAGGAGGTCTAACAGGAATCGTCCTAGCTAACTCATCCCTAGATATTGTTCTCCACGATACTTATTATGTAGTAGCACATTTCCATTATGTCCTGTCTATAGGAGCAGTCTTCGCCATTATGGGGGGATTTGTACACTGATTCCCTCTATTCTCAGGATACACACTCAACCAAACCTGAGCAAAAATCCACTTTACAATTATATTCGTAGGGGTAAATATAACCTTCTTCCCACAACATTTCCTTGGCCTCTCAGGAATGCCACGACGCTATTCTGATTATCCAGACGCATATACAACATGAAATACCATCTCATCCATAGGATCTTTTATCTCACTTACAGCAGTGATACTAATAATTTTCATAATTTGAGAAGCATTCGCATCCAAACGAGAAGTGTCTACAGTAGAATTAACCTCAACTAATCTGGAATGACTACACGGATGCCCCCCACCATACCACACATTTGAAGAACCCACCTACGTAAACCTAAAATAAGAAAGGAAGGAATCGAACCCCCTCTAACTGGTTTCAAGCCAATATCATAACCACTATGTCTTTCTCCATCAATTGAGGTATTAGTAAAAATTACATGACTTTGTCAAAGTTAAATTATAGGTTAAACCCCTATATACCTCTATGGCCTACCCCTTCCAACTAGGATTCCAAGACGCAACATCCCCTATTATAGAAGAACTCCTACACTTCCACGACCACACACTAATAATCGTATTCCTAATTAGCTCTCTAGTATTATATATTATCTCATCAATACTAACAACTAAATTAACCCATACCAGCACCATAGATGCTCAAGAAGTAGAGACAATTTGAACGATTTTACCAGCCATCATCCTTATTCTAATCGCCCTCCCATCCCTACGAATTCTATATATAATAGATGAAATCAATAATCCGTCCCTCACAGTCAAAACAATAGGCCACCAATGATACTGAAGCTACGAGTATACCGATTACGAAGACTTGACCTTTGACTCCTACATGATCCCCACATCAGACCTAAAACCAGGAGAATTACGTCTTCTAGAAGTCGACAATCGAGTGGTTCTCCCCATAGAAATAACCATCCGAATGCTAATTTCATCCGAAGACGTCCTACACTCATGAGCTGTGCCCTCCCTAGGCCTAAAAACAGACGCTATCCCTGGGCGCCTAAATCAGACAACTCTCCTGGCCTCTCGACCAGGACTTTACTACGGCCAATGCTCAGAGATCTGCGGATCAAACCACAGCTTTATACCAATTGTCCTTGAACTAGTTCCACTGAAACACTTCGAAGAATGATCTGCATCAATATTATAAAGTCACTAAGAAGCTATTATAGCATTAACCTTTTAAGTTAAAGATTGAGGGTTCAACCCCCTCCCTAGTGATATGCCACAGTTGGATACATCAACATGATTTATTAATATCGTCTCAATAATCCTAACTCTATTTATTGTATTTCAACTAAAAATCTCAAAGCACTCCTATCCGACACACCCAGAAGTAAAGACAACCAAAATAACAAAACACTCTGCCCCTTGAGAATCAAAATGAACGAAAATCTATTCGCCTCTTTCGCTACCCCAACAATAGTAGGCCTCCCTATTGTAATTCTGATCATCATATTTCCCAGCATCCTATTCCCCTCACCCAACCGACTAATCAACAATCGCCTAATCTCAATTCAACAATGGCTAGTCCAACTTACATCAAAACAAATAATAGCTATCCATAACAGCAAAGGACAAACCTGAACTCTTATACTCATATCACTGATCCTATTCATTGGCTCAACAAACTTATTAGGCCTACTACCTCACTCATTTACACCAACAACACAACTATCAATAAACCTAGGCATAGCTATTCCCCTATGGGCAGGGACAGTATTCATAGGCTTTCGTCACAAAACAAAAGCAGCCCTAGCCCACTTTCTACCTCAAGGGACGCCCATTTTCCTCATCCCCATACTAGTAATTATCGAGACTATCAGCCTATTTATTCAACCTGTAGCCCTAGCCGTGCGGCTAACCGCTAACATTACCGCCGGACACCTCCTAATACACCTCATCGGAGGGGCAACACTAGCCCTCATAAGCATCAGCCCCTCAACAGCCCTTATTACGTTTATCATCCTAATTCTACTAACTATCCTCGAATTCGCAGTAGCTATAATCCAAGCCTACGTATTCACTCTCCTGGTAAGCCTTTACTTACACGACAACACCTAATGACCCACCAAACCCACGCTTACCACATAGTAAACCCCAGCCCATGACCACTTACAGGAGCCCTATCAGCCCTCCTGATAACATCAGGACTAGCCATGTGATTTCACTTTAACTCAACCTTACTTCTAGCTATAGGGCTATTAACTAACATCCTTACCATATATCAATGATGACGAGACATCATCCGAGAAAGCACATTCCAAGGCCATCACACATCAATCGTTCAAAAGGGACTCCGATATGGCATAATCCTTTTTATTATCTCAGAAGTCTTCTTCTTCTCTGGCTTCTTCTGAGCCTTTTACCACTCAAGCCTAGCCCCCACACCCGAACTAGGCGGCTGCTGACCACCCACAGGTATCCACCCCTTAAACCCCCTAGAAGTCCCCTTACTCAACACCTCAGTGCTCCTAGCATCTGGAGTCTCTATCACCTGAGCCCACCATAGCCTAATAGAAGGAAACCGTAAAAATATGCTCCAAGGCCTATTCATCACAATTTCACTAGGCGTATACTTCACCCTTCTCCAAGCCTCAGAATACTATGAAGCCTCATTTACTATTTCAGATGGAGTATACGGATCAACATTTTTCGTAGCAACAGGGTTCCACGGACTACACGTAATTATCGGATCTACCTTCCTCATTGTATGTTTCCTACGCCAACTAAAATTCCACTTTACATCCAGCCACCACTTCGGATTCGAAGCAGCCGCTTGATACTGACACTTCGTCGACGTAGTCTGACTATTCTTGTACGTCTCTATTTATTGATGAGGATCCTATTCTTTTAGTATTGACCAGTACAATTGACTTCCAATCAATCAGCTTCGGTATAACCCGAAAAAGAATAATAAACCTCATACTGACACTCCTCACTAACACATTACTAGCCTCGCTACTCGTACTCATCGCATTCTGACTACCACAACTAAACATCTATGCAGAAAAAACCAGCCCATATGAATGCGGATTTGACCCTATAGGGTCAGCACGCCTCCCCTTCTCAATAAAATTTTTCTTAGTGGCCATTACATTTCTGCTATTCGACTTAGAAATTGCCCTCCTATTACCCCTTCCATGAGCATCCCAAACAACTAACCTAAACACTATACTTATCATAGCACTAGTCCTAATCTCTCTTCTAGCCATCAGCCTAGCCTACGAATGAACCCAAAAAGGACTAGAATGAACTGAGTATGGTAATTAGTTTAAACCAAAACAAATGATTTCGACTCATTAAACTATGATTAACTTCATAATTACCAACATGTCACTAGTCCATATTAATATCTTCCTAGCATTCACAGTATCCCTCATAGGCCTACTAATGTACCGATCCCACCTAATATCCTCACTCCTATGCCTAGAAGGAATAATACTATCACTATTCGTCATAGCAACCATAATAGTCCTAAACACCCACTTCACACTAGCTAGTATAATACCTATCATCTTACTAGTATTTGCTGCCTGCGAAGCAGCTCTAGGATTATCCCTACTAGTCATAGTCTCCAATACTTATGGAGTAGACCACGTACAAAACCTTAACCTCCTCCAATGCTAAAAATTATCATTCCCACAATCATACTTATGCCCCTTACATGACTATCAAAAAAGAATATAATCTGAATCAACACTACAACCTATAGTCTATTAATCAGCCTTATCAGCCTATCCCTCCTAAACCAACCTAGCAACAATAGCCTAAACTTCTCACTAATATTCTTCTCCGATCCCCTATCAGCCCCACTTCTGGTGTTGACAACATGACTACTGCCACTAATACTCATAGCCAGCCAACACCATCTATCTAAGGAACCACTAATCCGAAAAAAACTCTACATCACCATGCTAACCATACTTCAAACTTTCCTAATCATGACTTTTACCGCCACAGAACTAATCTCCTTCTACATCCTATTTGAAGCCACATTAGTTCCAACACTAATTATCATCACCCGCTGAGGCAACCAAACAGAACGCCTGAACGCAGGCCTCTACTTCCTATTCTACACACTAATAGGTTCCCTCCCACTCTTAGTTGCACTAATCTCTATCCAAAACCTAACAGGCTCACTAAACTTCCTATTAATTCAATACTGAAACCAAGCACTACCCAACTCTTGATCCAATATTTTCCTATGACTAGCATGTATAATAGCATTCATAGTCAAAATACCCCTATATGGTCTTCACCTCTGACTCCCAAAAGCCCATGTAGAAGCCCCAATTGCCGGATCCATAGTGCTAGCAGCCATTCTACTAAAACTAGGAGGCTACGGAATACTACGAATTACAACAATACTAAACCCCCAAACTAGCTTTATAGCCTACCCCTTCCTCATACTATCCCTGTGAGGAATAATCATAACTAGTTCCATCTGCTTGCGACAAACCGATCTAAAATCACTTATTGCATACTCCTCTGTCAGCCACATAGCCCTAGTAATCGTAGCCGTCCTCATCCAAACACCATGAAGTTATATAGGAGCTACAGCCCTAATAATCGCTCACGGCCTTACATCATCAATACTATTCTGCCTGGCAAACTCAAATTACGAACGTACCCATAGCCGAACTATAATCCTAGCCCGTGGGCTTCAAACACTTCTTCCCCTTATAGCAGCCTGATGACTATTAGCCAGCCTAACCAACCTGGCCCTCCCTCCCAGCATTAACCTAATTGGAGAGCTATTCGTAGTAATATCATCATTCTCATGATCAAATATTACCATTATCCTAATAGGAGCCAATATCACCATCACCGCCCTCTACTCCCTATACATACTAATCACAACACAACGAGGGAAATACACACACCATATCAACAGCATTAAACCTTCATTTACACGAGAAAACGCACTCATGGCCCTCCACATGACTCCCCTACTACTCCTATCACTTAACCCTAAAATTATCCTAGGCTTTACGTACTGTAAATATAGTTTAACAAAAACACTAGATTGTGGATCTAGAAACAGAAACTTAATATTTCTTATTTACCGAGAAAGTATGCAAGAACTGCTAATTCATGCCCCCATGTCCAACAAACATGGCTCTCTCAAACTTTTAAAGGATAGGAGCTATCCGTTGGTCTTAGGAACCAAAAAATTGGTGCAACTCCAAATAAAAGTAATCAACATGTTCTCCTCCCTCATACTAGTTTCACTATTAGTACTAACCCTCCCAATCATATTATCAATCTTCAATACCTACAAAAACAGCACGTTCCCGCATCATGTAAAAAACACTATCTCATATGCCTTCATTACTAGCCTAATTCCCACTATAATATTTATTCACTCTGGACAAGAAACAATTATCTCAAACTGACACTGAATAACCATACAAACCCTCAAACTATCCCTAAGCTTCAAACTAGATTACTTCTCAATAATTTTCGTACCAGTAGCCCTATTCGTAACATGATCTATTATGGAATTCTCCCTATGATACATGCACTCAGATCCTTACATTACTCGATTTTTTAAATACTTACTTACATTCCTCATCACTATAATAATTCTAGTCACAGCTAACAACCTTTTCCAACTGTTCATCGGATGGGAGGGAGTAGGCATCATGTCATTCTTACTAATCGGATGATGATACGGCCGAACAGATGCCAACACCGCGGCCCTTCAAGCAATCCTTTATAACCGCATCGGGGATATCGGCTTCATCATGGCCATAGCCTGATTCCTATTCAACACCAACACATGAGACCTCCAACAAATCTTCATACTCGACCCCAACCTTACCAACCTCCCGCTCCTAGGCCTCCTCCTAGCCGCAACTGGCAAATCCGCTCAATTTGGACTCCACCCATGACTTCCTTCAGCCATAGAGGGCCCTACACCAGTCTCAGCCCTACTCCACTCCAGCACAATAGTTGTAGCAGGCGTCTTCCTGCTAATCCGCTTCCATCCACTAATAGAAAACAACAAAACAATCCAGTCACTTACCCTATGCCTAGGAGCCATCACCACACTATTCACAGCAATCTGCGCACTCACTCAAAACGATATCAAAAAAATCATTGCTTTCTCCACCTCCAGCCAACTAGGCCTGATAATCGTAACCATCGGTATCAATCAACCCTACCTAGCATTCCTCCACATTTGCACTCACGCATTCTTCAAAGCTATACTATTTATATGTTCCGGATCCATTATCCACAGCCTAAATGACGAGCAAGATATCCGAAAAATAGGCGGACTATTTAATGCAATACCCTTCACCACCACATCTCTAATTATTGGCAGCCTTGCACTCACCGGAATTCCTTTCCTCACAGGCTTCTACTCCAAAGACCTCATCATCGAAACCGCCAACACATCGTACACCAACGCCTGAGCCCTACTAATAACTCTCATTGCCACATCCCTCACAGCTGTCTACAGTACCCGAATCATCTTCTTTGCACTCCTAGGGCAACCCCGCTTCCTCCCTCTGACCTCAATCAACGAAAATAACCCCTTTCTAATTAACTCCATCAAACGCCTCTTAATTGGCAGCATCTTTGCCGGATTCTTCATCTCCAACAATATCTACCCCACAACCGTCCCAGAAATAACCATACCTACTTACATAAAACTCACCGCCCTCGCAGTAACCATCCTAGGATTTACACTAGCCCTAGAACTAAGCTTGATAACCCATAACTTAAAACTAGAACACTCCACCAACGTATTCAAATTCTCCAACCTCCTAGGATACTACCCAACAATTATACACCGACTCCCACCGCTCGCTAACCTATCAATAAGCCAAAAATCAGCATCACTTCTACTAGACTCAATCTGACTAGAAAACATCCTGCCAAAATCTATCTCCCAGTTCCAAATAAAAACCTCGATCCTAATTTCCACCCAAAAAGGACAAATCAAATTATATTTCCTCTCATTCCTCATCACCCTTACCCTAAGCATACTACTTTTTAATCTCCACGAGTAACCTCTAAAATTACCAAGACCCCAACAAGCAACGATCAACCAGTCACAATCACAACCCAAGCCCCATAACTATACAATGCAGCAACCCCTATAATTTCCTCACTAAACACCCCAGAATCTCCAGTATCATAAATAGCTCAATCCCCCACACCACTAAACTTAAACACTACCCCCACTTCCTCACTCTTCAGAACATATAAAACCAACATAACCTCTATCAACAACCCTAAAAGAAATACCCCCATAACAGTCGTATTAGACACCCATACCTCAGGATACTGCTCAGTAGCCATAGCCGTTGTATAACCAAAAACAACCAACATTCCTCCCAAATAAATCAAAAACACCATCAACCCCAAAAAGGACCCTCCAAAATTCATAATAATACCACAACCGACCCCTCCACTTACAATCAGCACTAAACCCCCATAAATAGGTGAAGGTTTTGAAGAAAACCCCACAAAACTAACAACAAAAATAACACTCAAAATAAACACAATATATGTCATCATTATTCCCACGTGGAATCTAACCACGACCAATGACATGAAAAATCATCGTTGTATTTCAACTATAAGAACACCAATGACAAACATCCGGAAATCTCACCCACTAATTAAAATCATCAATCACTCTTTTATTGACCTACCAGCCCCCTCAAACATTTCATCATGATGAAACTTCGGCTCCCTCCTAGGAATCTGCCTAATCCTCCAAATCTTAACAGGCCTATTCCTAGCCATACACTACACATCAGACACGACAACTGCCTTCTCATCCGTCACTCACATCTGCCGAGACGTTAACTACGGATGAATTATTCGCTACCTCCATGCCAACGGAGCATCAATATTTTTTATCTGCCTCTTCATTCACGTAGGACGCGGCCTCTACTACGGCTCTTACACATTCCTAGAGACATGAAACATTGGAATCATCCTACTTTTCACAGTTATAGCTACAGCATTCATGGGCTATGTCCTACCATGAGGCCAAATATCCTTTTGAGGAGCAACAGTCATCACGAACCTCCTATCAGCAATTCCCTACATCGGTACTACCCTCGTCGAGTGAATCTGAGGTGGATTCTCAGTAGACAAAGCCACCCTTACCCGATTTTTTGCTTTCCACTTCATCCTACCCTTCATCATCACAGCCCTGGTAGTCGTACATTTACTATTTCTTCACGAAACAGGATCTAATAACCCCTCAGGAATCCCATCCGATATGGACAAAATCCCATTCCACCCATATTATACAATTAAAGACATCCTAGGACTCCTCCTCCTGATCTTGCTCCTACTAACTCTAGTATTATTCTCCCCCGACCTCCTAGGAGACCCAGACAACTACACCCCAGCTAACCCTCTCAGCACTCCCCCTCATATTAAACCAGAATGGTACTTCCTGTTTGCCTACGCCATCCTACGCTCCATTCCCAACAAACTAGGCGGCGTATTAGCCCTAATCCTCTCCATCCTGATCCTAGCACTCATCCCCACCCTCCACATATCAAAACAACGAAGCATAATATTCCGGCCTCTCAGCCAATGCGTATTCTGACTCTTAGTGGCAGACTTACTGACACTAACATGAATCGGCGGACAGCCAGTGGAACACCCATACGTAATTATCGGCCAACTGGCCTCAATCCTCTACTTCTCCCTAATTCTCATTTTTATACCACTCGCAAGCACCATCGAAAACAATCTTCTAAAATGAAGAGTCCCTGTAGTATATCGCACATTACCCTGGTCTTGTAAACCAGAAAAGGGGGAAAACGTT-CCTCCCAAGGACTATCAAGGAAGAAGCTCTAGCTCCACCATCAACACCCAAAGCTGAAATTCTACTTAAACTATTCCTTGATTTCTTCCCCTAAACGACAACAATTCACCCTCATGTGCTATGTCAGTATCAGATTATACCCCCACATAACACCATACCCACCTGACATGCAATATCTTATGAATGGCCTATGTACATCGTGCATTAAATTGTCTGCCCCATGAATAATAAGCATGTACATAATATCATTTATCTTACATAGGTACATTATATTATTAATCGTGCATACCCCATCCAAGTCAAATCATTTCCAGTCAACACGCATATCACAACCCATGTTCCACGAGCTTAATCACCAAGCCGCGGGAAATCAGCAACCCTCCCAACTACGTGTCCCAATCCTCGCTCCGGGCCCATCCAAGCGTGGGGGTTTCTACGATGAAACTATACCTGGCATCTGGTTCTTTCTTCAGGGCCATTCCCACCCAACCTCGCCCATTCTTTCCCCTTAAATAAGACATCTCGATGGACTAATGACTAATCAGCCCATGCTCACACATAACTGTGATTTCATGCATTTGGTATCTTTTTATATTTGGGGATGCTATGACTCAGCTATGGCCGTCAAAGGCCTCGACGCAGTCAATTAAATTGAAGCTGGACTTAGATTGAACG-TTATTCCTCCGCATCAGCAACCATAAGGTGTTATTCAGTCCATGGTAGCAGGACATAGGAAACAANNNNNNNNNNNNNNNNNNNNNNNNNNNNNNNNNNNNNNNNNNNNNNNNNNNNNNNNNNNNNNNNNNNNNNNNNNNNNNNNNNNNNNNNNNNNNNNNNNNNNNNNNNNNNNNNNNNNNNNNNNNNNNNNNNNNNNNNNNNNNNNNNNNNNNNNNNNNNNNNNNNNNNNNNNNNNNNNNNNNNNNNNNNNNNNNNNNNNNNNNNNNNNNNNNNNNNNNNNNNNNNNNNNNNNNNACCCGCGCAGCAAGCAAGTAATATAGCTTTCTTAATCAAACCCCCCCTACCCCCCATTAAACTCCACATATGTACATTCAACACAATCTTGCCAAACCCCAAAAACAAGACTAAACAATGCACAATACTTCATGAAGCTTAACCCTCGCATGCCAACCATAATAACTCAACACACCTAACAATCTTAACAGAACTTTCCCCCCGCCATTAATACCAACATGCTACTTTAATCAATAAAATTTCCATAGACAGGCATCCCCCTAGATCTAATTTTCTAAATCTGTCAACCCTTCTTCCCCC
>Hap_02
GTTAATGTAGCTTAATAATATAAAGCAAGGCACTGAAAATGCCTAGATGAGTATTCTTACTCCATAAACACATAGGCTTGGTCCTAGCCTTTTTATTAGTTATTAATAGAATTACACATGCAAGTATCCGCACCCCAGTGAGAA-TGCCCTCTAAATCGCGTCT-CTACGATTAAAAGGAGCAGGTATCAAGCACACTAGAAAGTAGCTCATAACACCTTGCTCAGCCACACCCCCACGGGACACAGCAGTGATAAAAATTAAGCTATGAACGAAAGTTCGACTAAGTCATATTAAATAAGGGTTGGTAAATTTCGTGCCAGCCACCGCGGTCATACGATTAACCCAAATTAATAAACCCTCCGGCGTAAAGCGTGTCAAAGACTAATACCAAAATAAAGTTAAAACCCAGTTAAGCCGTAAAAAGCTACAACCAAAGTAAAATAGACTACGAAAGTGACTTTAATACCTCTGACTACACGATAGCTAAGACCCAAACTGGGATTAGATACCCCACTATGCTTAGCCCTAAACTAAAATAGCTTACCACAACAAAGCTATTCGCCAGAGTACTACTAGCAACAGCCTAAAACTCAAAGGACTTGGCGGTGCTTTACATCCCTCTAGAGGAGCCTGTTCCATAATCGATAAACCCCGATAAACCCCACCATCCCTTGCTAATTCAGCCTATATACCGCCATCTTCAGCAAACCCTAAACAAGGTACCGAAGTAAGCACAAATATCCAACATAAAAACGTTAGGTCAAGGTGTAGCCCATGGGATGGAGAGAAATGGGCTACATTTTCTACCCTAAGAACAAGAACTTTAACCCGGACGAAAGTCTCCATGAAACTGGAGACTAAAGGAGGATTTAGCAGTAAATTAAGAATAGAGAGCTTAATTGAATCAGGCCATGAAGCGCGCACACACCGCCCGTCACCCTCCTTAAATATCACAAATCATAACATAACATAAAACCGTGACCCAAACATATGAAAGGAGACAAGTCGTAACAAGGTAAGTATACCGGAAGGTGTACTTGGATAACCAAAGTGTAGCTTAAACAAAGCATCCAGCTTACACCTAGAAGATTTCACTCAAAATGAACACTTTGAACTAAAGCTAGCCCAAACAATACCTAATTCAATTACCCTTAGTCACTTAACTAAAACATTCACCAAACCATTAAAGTATAGGAGATAGAAATTTTAACTTGGCGCTATAGAGAAAGTACCGTAAGGGAACGATGAAAGATGCATTAAAAGTACTAAACAGCAAAGCTTACCCCTTTTACCTTTTGCATAATGATTTAACTAGAATAAACTTAGCAAAGAGAACTTAAGCTAAGCACCCCGAAACCAGACGAGCTACCTATGAACAGTTACAAA-GAACCAACTCATCTATGTCGCAAAATAGTGAGAAGATTCGTAGGTAGAGGTGAAAAGCCCAACGAGCCTGGTGATAGCTGGTTGTCCAGAAACAGAATTTCAGTTCAAATTTAAATTTACCTAAAAACTACTCAATTCTAATGTAAATTTAAATTATAGTCTAAAAAGGTACAGCTTTTTAGATACAGGTTACAACCTTTATTAGAGAGTAAGAACAAGATAAACCCATAGTTGGCTTAAAAGCAGCCATCAATTAAGAAAGCGTTCAAGCTCAACGACACATCTATCTTAATCCCAACAATCAACCCAAACTAACTCCTAATCTCATACTGGACTATTCTATCAACACATAGAAGCAATAATGTTAATATGAGTAACAAGAATTATTTCTCCTTGCATAAGCCTATATCAGAACGAATACTCACTGATAGTTAACAACAAGATAGGGATAATCCAAAAACTAATCATCTATTTAAACCATTGTTAACCCAACACAGGCATGCATCTATAAGGAAAGATTAAAAGAAGTAAAAGGAACTCGGCAAACACAAACCCCGCCTGTTTACCAAAAACATCACCTCTAGCATTTCCAGTATTAGAGGCACTGCCTGCCCAGTGACATCTGTTTAAACGGCCGCGGTATCCTAACCGTGCAAAGGTAGCATAATCACTTGTTCCCTAAATAGGGACTTGTATGAATGGCCACACGAGGGTTTTACTGTCTCTTACTTCCAATCAGTGAAATTGACCTTCCCGTGAAGAGGCGGGAATGACTAAATAAGACGAGAAGACCCTATGGAGCTTTAATTAACTGATTCACAAAAAACAACACACAAACCT-AACCTTCAGGGACAACAAAACTTTTGATTGAATCAGCAATTTCGGTTGGGGTGACCTCGGAGAACAAAACAACCTCCGAGTGATTTAAATCCAGACTAACCAGTCAAAATATATAATCACTTATTGATCCAAACCATTGATCAACGGAACAAGTTACCCTAGGGATAACAGCGCAATCCTATTCCAGAGTCCATATCGACAATTAGGGTTTACGACCTCGATGTTGGATCAAGACATCCTAATGGTGCAACCGCTATTAAGGGTTCGTTTGTTCAACGATTAAAGTCTTACGTGATCTGAGTTCAGACCGGAGTAATCCAGGTCGGTTTCTATCTATTCTATACTTTTCCCAGTACGAAAGGACAAGAAAAGTAGGGCCCACTTTATAAGAAGCGCCCTCAAACTAATAGATGACATAATCTAAATCTAACTAATTTATAACTTCTACCGCCCTAGAACAGGGCTCGTTAGGGTGGCAGAGCCCGGAAATTGCATAAAACTTAAACCTTTACACTCAGAGGTTCAACTCCTCTCCCTAACAATATGTTCATAATTAACGTTCTCCTCCTAATTGTCCCAATCTTGCTCGCCGTAGCATTCCTCACACTAGTTGAACGAAAAGTCTTAGGCTATATGCAACTTCGCAAAGGACCCAACATCGTAGGCCCCTATGGCCTACTACAACCTATTGCCGATGCCCTCAAACTATTTATCAAAGAGCCACTACAACCACTAACATCATCGACATCCATATTCATCATCGCACCAATCCTAGCCCTAACCCTGGCCTTAACCATATGAATCCCTCTGCCCATACCATACCCACTAATCAACATAAACCTAGGAATTCTATTCATACTAGCCATGTCCAGCCTAGCTGTCTACTCAATCCTTTGATCAGGATGGGCCTCAAACTCAAAATACGCCCTAATTGGAGCTCTACGAGCAGTAGCACAAACCATCTCATACGAAGTAACTCTAGCAATCATCCTACTCTCAGTCCTCCTAATAAGCGGATCATTCACATTATCAACACTTATTATTACCCAAGAATACCTCTGATTAATCTTCCCATCATGACCCTTAGCCATAATGTGATTCATCTCAACATTAGCCGAAACCAACCGAGCTCCATTTGACCTAACAGAAGGAGAATCAGAACTCGTCTCTGGATTCAACGTTGAATACGCAGCCGGCCCATTTGCTCTATTCTTCCTAGCAGAATACGCAAACATCATCATGATAAACATCTTCACAACAACCCTATTTCTAGGAGCATTTCACAACCCCTACCTGCCAGAACTCTACTCAATTAATTTCACCATTAAAGCTCTCCTTCTAACATGTTCCTTCCTATGAATCCGAGCATCCTACCCACGATTCCGATATGACCAACTTATACACCTCCTATGAAAGAACTTCCTACCACTCACACTAGCCCTCTGCATATGACACGTCTCACTTCCAATCATACTATCCAGCATCCCACCACAAACATAGGAAATATGTCTGACAAAAGAGTTACTTTGATAGAGTAAAACATAGAGGCTCAAACCCTCTTATTTCTAGAACTACAGGAATTGAACCTGCTCCTGAGAATTCAAAATCCTCCGTGCTACCGAATTACACCATGTCCTACAAGTAAGGTCAGCTAAATAAGCTATCGGGCCCATACCCCGAAAATGTTGGATTACACCCTTCCCGTACTAATAAATCCCCTTATCTTCACAACTATTCTAATAACAGTTCTTCTAGGAACTATAATCGTTATAATAAGCTCACACTGACTAATAATCTGAATCGGATTTGAAATAAATCTACTAGCCATTATCCCCGTCCTAATAAAAAAGTACAATCCCCGAACCATAGAAGCCTCCACCAAATATTTTCTAACCCAAGCCACCGCATCAATACTCCTCATAATAGCGATCATCATTAACCTCATACACTCAGGCCAATGAACAATCACAAAAGTCTTCAACCCCACAGCGTCCATCATTATAACTTCAGCTCTCGCCATAAAACTTGGACTCACACCATTCCACTTCTGAGTACCCGAAGTTACACAGGGCATCTCATTAACATCAGGTCTCATCCTACTTACATGACAAAAACTAGCCCCAATATCAATCCTATATCAAATCTCACCCTCAATTAACCTAAACATCTTATTAACTATAGCCGTACTGTCAATCCTAGTAGGAGGCTGAGGCGGTCTCAACCAAACCCAACTACGAAAAATCATAGCATACTCGTCAATCGCGCATATAGGATGAATAACAGCTGTCCTAGTATATAACCCAACACTAACAATACTAAACATATTAATTTACATTATAATAACACTCACAATATTCATACTATTTATCCACAGCTCCTCTACTACAACACTATCACTCTCCCACACATGAAACAAAACACCTCTAACCACTACACTAATCCTAATTACCTTACTATCCATAGGAGGCCTCCCCCCACTATCAGGATTCATACCCAAATGAATAATCATTCAAGAGCTCACCAAAAATAGCAGCATCATCCTCCCCACACTAATAGCCATTATAGCACTACTCAACCTCTACTTCTACATACGACTAACCTACTCCACCTCACTGACCATATTCCCATCCACAAACAACATAAAAATAAAATGACAATTCGAAACCAAACGAATTACTCTCTTACCCCCGTTAATTGTTATATCCTCCCTACTCCTCCCCCTAACCCCCATACTATCAATTTTGGACTAGGAATTTAGGTTAACATCCCAGACCAAGAGCCTTCAAAGCTCTAAGCAAGTGAATCCACTTAATTCCTGCATACTAAGGACTGCAAGACTCTATCTCACATCAATTGAACGCAAATCAAACACTTTTATTAAGCTAAGCCCTTACTAGATTGGTGGGCTACCATCCCACGAAATTTTAGTTAACAGCTAAATACCCTAATCAACTGGCTTCAATCTACTTCTCCCGCCGCCTA-AAAAAAA-GGCGGGAGAAGCCCCGGCAGAA-TTGAAGCTGCTCCTTTGAATTTGCAATTCAATGTGA-AATTCACCACGGGACTTGATAAGAAGAGGATTCCAACCCCTGTCTTTAGATTTACAGTCTAATGCTTACTCAGCCATCTTACCTATGTTCATCAACCGCTGACTATTTTCAACTAACCACAAAGACATCGGCACTCTGTACCTCCTATTCGGCGCTTGAGCTGGAATAGTAGGAACTGCCCTAAGCCTCCTAATCCGTGCTGAATTAGGCCAACCTGGGACCCTACTAGGAGATGATCAGATCTACAATGTCATTGTAACCGCCCATGCATTCGTAATAATTTTCTTTATGGTCATACCCATTATAATCGGAGGATTCGGAAACTGATTAGTCCCCCTGATAATTGGAGCACCTGATATAGCTTTCCCCCGAATAAACAACATAAGCTTCTGATTACTTCCCCCATCATTCCTACTTCTTCTCGCTTCCTCAATAATTGAAGCAGGTGCCGGAACAGGCTGAACCGTATATCCTCCTCTAGCTGGAAATCTGGCGCATGCAGGAGCCTCTGTTGACTTAACCATTTTCTCTCTCCACCTAGCTGGGGTGTCCTCGATTTTAGGTGCCATCAACTTTATTACCACAATCATTAACATAAAACCACCAGCTCTATCCCAATATCAAACCCCCCTATTCGTTTGATCTGTCCTTATTACGGCAGTACTCCTTCTCCTAGCCCTCCCGGTCCTAGCAGCAGGCATTACCATGCTTCTCACAGACCGTAACCTAAACACTACTTTCTTCGACCCCGCAGGAGGAGGGGATCCAATCCTTTATCAACACCTATTCTGATTCTTCGGACACCCCGAAGTCTATATTCTTATCCTACCAGGCTTCGGTATAATCTCACACATCGTCACATACTACTCAGGTAAAAAGGAACCTTTTGGCTACATGGGCATAGTGTGAGCTATAATATCCATTGGCTTTCTAGGCTTCATCGTATGGGCTCACCACATGTTTACAGTAGGAATAGACGTTGACACACGAGCATACTTCACATCAGCTACCATAATCATCGCTATCCCTACCGGTGTAAAAGTATTCAGCTGACTAGCCACCCTGCACGGAGGAAATATCAAATGATCTCCAGCTATACTCTGAGCTCTAGGCTTCATCTTCTTATTCACAGTAGGAGGTCTAACAGGAATCGTCCTAGCTAACTCATCCCTAGATATTGTTCTCCACGATACTTATTATGTAGTAGCACATTTCCATTATGTCCTGTCTATAGGAGCAGTCTTCGCCATTATGGGGGGATTTGTACACTGATTCCCTCTATTCTCAGGATACACACTCAACCAAACCTGAGCAAAAATCCACTTTACAATTATATTCGTAGGGGTAAATATAACCTTCTTCCCACAACATTTCCTTGGCCTCTCAGGAATGCCACGACGCTATTCTGATTATCCAGACGCATATACAACATGAAATACCATCTCATCCATAGGATCTTTTATCTCACTTACAGCAGTGATACTAATAATTTTCATAATTTGAGAAGCATTCGCATCCAAACGAGAAGTGTCTACAGTAGAATTAACCTCAACTAATCTGGAATGACTACACGGATGCCCCCCACCATACCACACATTTGAAGAACCCACCTACGTAAACCTAAAATAAGAAAGGAAGGAATCGAACCCCCTCTAACTGGTTTCAAGCCAATATCATAACCACTATGTCTTTCTCCATCAATTGAGGTATTAGTAAAAATTACATAACTTTGTCAAAGTTAAATTATAGGTTAAACCCCTATATACCTCTATGGCCTACCCCTTCCAACTAGGATTCCAAGACGCAACATCCCCTATTATAGAAGAACTCCTACACTTCCACGACCACACACTAATAATCGTATTCCTAATTAGCTCTCTAGTATTATATATTATCTCATCAATACTAACAACTAAATTAACCCATACCAGCACCATAGATGCTCAAGAAGTAGAGACAATTTGAACGATTTTACCAGCCATCATCCTTATTCTAATCGCCCTCCCATCCCTACGAATTCTATATATAATAGATGAAATCAATAATCCGTCCCTCACAGTCAAAACAATAGGCCACCAATGATACTGAAGCTACGAGTATACCGATTACGAAGACTTGACCTTTGACTCCTACATGATCCCCACATCAGACCTAAAACCAGGAGAATTACGTCTTCTAGAAGTCGACAATCGAGTGGTTCTCCCCATAGAAATAACCATCCGAATGCTAATTTCATCCGAAGACGTCCTACACTCATGAGCTGTGCCCTCCCTAGGCCTAAAAACAGACGCTATCCCTGGGCGCCTAAATCAGACAACTCTCGTGGCCTCTCGACCAGGACTTTACTACGGTCAATGCTCAGAGATCTGCGGATCAAACCACAGCTTTATACCAATTGTCCTTGAACTAGTTCCACTGAAACACTTCGAAGAATGATCTGCATCAATATTATAAAGTCACTAAGAAGCTATTATAGCATTAACCTTTTAAGTTAAAGATTGAGGGTTCAACCCCCTCCCTAGTGATATGCCACAGTTGGATACATCAACATGATTTATTAATATCGTCTCAATAATCCTAACTCTATTTATTGTATTTCAACTAAAAATCTCAAAGCACTCCTATCCGACACACCCAGAAGTAAAGACAACCAAAATAACAAAACACTCTGCCCCTTGAGAATCAAAATGAACGAAAATCTATTCGCCTCTTTCGCTACCCCAACAATAATAGGCCTCCCTATTGTAATTCTGATCATCATATTTCCCAGCATCCTATTCCCCTCACCCAACCGACTAGTCAACAATCGCCTAATCTCAATTCAACAATGGCTAGTCCAACTTACATCAAAACAAATAATAGCTATCCATAACAGCAAAGGACAAACCTGAACTCTTATACTCATATCACTGATCCTATTCATTGGCTCAACAAACTTATTAGGCCTACTACCTCACTCATTTACACCAACAACACAACTATCAATAAACCTAGGCATAGCTATTCCCCTATGGGCAGGGACAGTATTCATAGGCTTTCGTCACAAAACAAAAGCAGCCCTAGCCCACTTTCTACCTCAAGGAACGCCCATTTTCCTCATCCCTATACTAGTAATTATCGAGACTATCAGCCTATTTATTCAACCTGTAGCCCTAGCCGTGCGGCTAACCGCTAACATTACCGCCGGACACCTCCTAATACACCTCATCGGAGGGGCAACACTAGCCCTCATAAGCATCAGCCCCTCAACAGCCCTTATTACGTTTATCATCCTAATTCTACTAACTATCCTCGAATTCGCAGTAGCTATAATCCAAGCCTACGTATTCACTCTCCTGGTAAGCCTTTACTTACACGACAACACCTAATGACCCACCAAACCCACGCTTACCACATAGTAAACCCCAGCCCATGACCACTTACAGGAGCCCTATCAGCCCTCCTGATAACATCAGGACTAGCCATGTGATTTCACTTTAACTCAACCTTACTTCTAGCTATAGGGCTATTAACTAATATCCTTACCATATATCAATGATGACGAGACATCATCCGAGAAAGCACATTCCAAGGCCATCACACATCAATCGTTCAAAAGGGACTCCGATATGGCATAATCCTTTTTATTATCTCAGAAGTCTTCTTCTTCTCTGGCTTCTTCTGAGCCTTTTACCACTCAAGCCTAGCCCCCACACCCGAACTAGGCGGCTGCTGACCACCCACAGGTATCCACCCCTTAAACCCCCTAGAAGTCCCCTTACTCAACACCTCAGTGCTCCTAGCATCTGGAGTCTCTATCACCTGAGCCCACCATAGCCTAATAGAAGGAAACCGTAAAAATATGCTCCAAGGCCTATTCATCACAATTTCACTAGGCGTATACTTCACCCTTCTCCAAGCCTCAGAATACTATGAAGCCTCATTTACTATTTCAGATGGAGTATACGGATCAACATTTTTCGTGGCAACAGGGTTCCACGGACTACACGTAATTATCGGATCTACCTTCCTCATTGTATGTTTCCTACGCCAACTAAAATTCCACTTTACATCCAGCCACCACTTCGGATTCGAAGCAGCCGCTTGATACTGACACTTCGTCGACGTAGTCTGACTATTCTTGTACGTCTCTATTTATTGATGAGGATCCTATTCTTTTAGTATTGACCAGTACAATTGACTTCCAATCAATCAGCTTCGGTATAACCCGAAAAAGAATAATAAACCTCATACTGACACTCCTCACTAACACATTACTAGCCTCGCTACTCGTACTCATCGCATTCTGACTACCACAACTAAACATCTATGCAGAAAAAACCAGCCCATATGAATGCGGATTTGACCCTATAGGGTCAGCACGCCTCCCCTTCTCAATAAAATTTTTCTTAGTGGCCATTACATTTCTGCTATTCGACCTAGAAATTGCCCTCCTATTACCCCTTCCATGAGCATCCCAAACAACTAACCTAAACACTATACTTATCATAGCACTAGTCCTAATCTCTCTTCTAGCCATCAGCCTAGCCTACGAATGAACCCAAAAAGGACTAGAATGAACTGAGTATGGTAATTAGTTTAAACCAAAACAAATGATTTCGACTCATTAAACTATGATTAACTTCATAATTACCAACATGTCACTAGTCCATATTAATATCTTCCTAGCATTTACAGTATCCCTCGTAGGCCTACTAATGTACCGATCCCACCTAATATCCTCACTCCTATGCCTAGAAGGAATAATACTATCACTATTCGTCATAGCAACCATAATAGTCCTAAACACCCACTTCACACTAGCTAGCATAATACCTATCATCTTACTAGTATTTGCTGCCTGCGAAGCAGCTCTAGGATTATCCCTACTAGTCATAGTCTCCAATACTTATGGAGTAGACCACGTACAAAACCTTAACCTCCTCCAATGCTAAAAATCATCATTCCCACAATCATACTTATACCCCTTACATGACTATCAAAAAAGAATATAATCTGAATCAACACTACAACCTATAGTCTATTAATCAGCCTTATCAGCCTATCCCTCCTAAACCAACCTAGCAACAATAGCCTAAACTTCTCACTAATATTCTTCTCTGATCCCCTATCAGCCCCACTTCTGGTGTTGACAACATGACTACTGCCACTAATACTCATAGCCAGCCAACACCATCTATCTAAGGAACCACTAATCCGAAAAAAACTCTACATCACCATGCTAACCATACTTCAAACTTTCCTAATCATGACTTTTACCGCCACAGAACTAATCTCCTTCTACATCCTATTTGAAGCCACATTAGTTCCAACACTAATTATCATCACCCGCTGAGGCAACCAAACAGAACGCCTGAACGCAGGCCTCTACTTCCTATTCTACACACTAATAGGTTCCCTCCCACTCTTAGTTGCACTAATCTCTATCCAAAACCTAACAGGCTCACTAAACTTCCTATTAATTCAATACTGAAACCAAGCACTACCCGACTCTTGATCCAATATTTTCCTATGACTAGCATGTATAATAGCATTCATAGTCAAAATACCCCTATATGGTCTTCACCTCTGACTCCCAAAAGCCCATGTAGAAGCCCCAATTGCCGGATCCATAGTGCTAGCAGCCATTCTACTAAAACTAGGAGGCTACGGAATACTACGAATTACAACAATACTAAACCCCCAAACTAGCTTTATAGCCTACCCCTTCCTCATACTATCCCTGTGAGGAATAATCATAACTAGTTCCATCTGCTTGCGACAAACCGATCTAAAATCACTTATTGCATACTCCTCTGTCAGCCACATAGCCCTAGTAATCGTAGCCGTCCTCATCCAAACACCATGAAGTTATATAGGAGCTACAGCCCTAATAATCGCTCACGGCCTTACATCATCAATACTATTCTGCCTGGCAAACTCAAATTACGAACGTACCCATAGCCGAACTATAATCCTAGCCCGTGGGCTTCAAACACTTCTTCCCCTTATAGCAGCCTGATGACTATTAGCCAGCCTAACCAACCTGGCCCTCCCTCCCAGCATTAACCTAATTGGAGAGCTATTCGTAGTAATATCATCATTCTCATGATCAAATATTACCATTATCCTAATAGGAGCCAATATCACCATCACCGCCCTCTACTCCCTATACATACTAATCACAACACAACGAGGGAAATACACACACCATATCAACAGCATTAAACCTTCATTTACACGAGAAAACGCACTCATGGCCCTCCACATGACTCCCCTACTACTCCTGTCACTTAACCCTAAAATTATCCTAGGCTTTACGTACTGTAAATATAGTTTAACAAAAACACTAGATTGTGGATCTAGAAACAGAAACTTAATATTTCTTATTTACCGAGAAAGTATGCAAGAACTGCTAATTCATGCCCCCATGTCCAACAAACATGGCTCTCTCAAACTTTTAAAGGATAGGAGCTATCCGTTGGTCTTAGGAACCAAAAAATTGGTGCAACTCCAAATAAAAGTAATCAACATGTTCTCCTCCCTCATACTAGTTTCACTATTAGTACTAATCCTCCCAATCATATCATCAATCTTCAATACCTACAAAAACAGCACGTTCCCGCATCATGTAAAAAACACTATCTCATATGCCTTCATTACTAGCCTAATTCCCACTATAATATTTATTCACTCTGGACAAGAAACAATTATCTCAAACTGACACTGAATAACCATACAAACCCTCAAACTATCCCTAAGCTTCAAACTAGATTACTTCTCAATAATTTTCGTACCAGTAGCCCTATTCGTAACATGATCTATTATGGAATTCTCCCTATGATACATGCACTCAGATCCTTACATTACTCGATTTTTTAAATACTTACTTACATTCCTCATCACTATAATAATTCTAGTCACAGCTAACAACCTTTTCCAACTGTTCATCGGATGGGAGGGAGTAGGCATCATGTCATTCTTACTAATCGGATGATGATACGGCCGAACAGATGCCAACACCGCGGCCCTTCAAGCAATCCTTTATAACCGCATCGGGGATATCGGCTTCATCATGGCCATAGCCTGATTCCTATTCAACACCAACACATGAGACCTCCAACAAATCTTCATACTCGACCCCAACCTCACCAACCTCCCGCTCCTAGGCCTCCTCCTAGCCGCAACCGGCAAATCCGCTCAATTTGGACTCCACCCATGACTTCCTTCAGCCATAGAGGGCCCTACACCAGTCTCAGCCCTACTCCACTCCAGCACAATAGTTGTAGCAGGCGTCTTCCTGCTAATCCGCTTCCATCCACTAATAGAAAACAACAAAACAATCCAGTCACTTACCCTATGCCTAGGAGCCATCACCACACTATTCACAGCAATCTGCGCACTCACTCAAAACGATATCAAAAAAATTATTGCTTTCTCCACCTCCAGCCAACTAGGCCTGATAATCGTGACCATCGGTATCAATCAACCCTACCTAGCATTCCTCCACATCTGCACTCACGCATTCTTCAAAGCTATACTATTTATATGTTCCGGATCCATTATCCACAGCCTAAATGACGAGCAAGATATCCGAAAAATAGGCGGACTATTTAATGCAATACCCTTCACCACCACATCTCTAATTATTGGCAGCCTTGCACTCACCGGAATTCCTTTCCTCACAGGCTTCTACTCCAAAGACCTCATCATCGAAACCGCCAACACATCGTACACCAACGCCTGAGCCCTACTAATAACTCTCATTGCCACATCCCTCACAGCTGTCTACAGCACCCGAATCATCTTCTTTGCACTCCTAGGGCAACCCCGCTTCCTCCCTCTGACCTCAATCAACGAAAATAACCCCTTTCTAATTAACTCCATCAAACGCCTCTTAATTGGCAGCATTTTTGCCGGATTCTTCATCTCCAACAATATCTACCCCACAACCGTCCCAGAAATAACCATACCTACTTACATAAAACTCACCGCCCTCGCAGTAACCATCCTAGGATTTACACTAGCCCTAGAACTAAGCTTGATAACCCATAACTTAAAACTAGAACACTCCACCAGCGTATTCAAATTCTCCAACCTCCTAGGATACTACCCAACAATTATACACCGACTCCCACCGCTCGCTAACCTATCAATAAGCCAAAAATCAGCATCACTTCTACTAGACTCAATCTGACTAGAAAACATCCTGCCAAAATCTATCTCCCAGTTCCAAATAAAAACCTCAATCCTAATTTCCACCCAAAAAGGACAAATCAAATTATATTTCCTCTCATTCCTCATCACCCTTACCCTAAGCATACTACTTTTTAATCTCCACGAGTAACCTCTAAAATTACCAAGACCCCAACAAGCAACGATCAACCAGTCACAATCACAACCCAAGCCCCATAACTATACAATGCAGCAACCCCTATAATTTCCTCACTAAACACCCCAGAATCTCCAGTATCATAAATAGCTCAATCCCCCACACCACTAAACTCAAACACTACCCCCACTTCCTCACTCTTCAGAACATATAAAACCAACATAACCTCCATCAACAACCCTAAAAGAAATACCCCCATAACAGTCGTATTAGACACCCATACCTCAGGATACTGCTCAGTAGCCATAGCCGTTGTATAACCAAAAACAACCAACATTCCTCCCAAATAAATCAAAAACACCATCAACCCCAAAAAGGACCCTCCAAAATTCATAATAATACCACAACCGACCCCTCCACTTACAATCAGCACTAAACCCCCATAAATAGGTGAAGGTTTTGAAGAAAACCCCACAAAACTAACAACAAAAATAACACTCAAAATAAACACAATATATGTCATCATTATTCCCACGTGGAATCTAACCACGACCAATGACATGAAAAATCATCGTTGTATTTCAACTATAAGAACACCAATGACAAACATCCGGAAATCTCACCCACTAATTAAAATCATCAATCACTCTTTTATTGACCTACCAGCCCCCTCAAACATTTCATCATGATGAAACTTCGGCTCCCTCCTAGGAATCTGCCTAATCCTCCAAATCTTAACAGGCCTATTCCTAGCCATACACTACACATCAGACACGACAACTGCCTTCTCATCCGTCACTCACATCTGCCGAGACGTTAACTACGGATGAATTATTCGCTACCTCCATGCCAACGGAGCATCAATATTTTTTATCTGCCTCTTCATTCACGTAGGACGCGGCCTCTACTACGGCTCTTACACATTCCTAGAGACATGAAACATTGGAATCATCCTACTTTTCACAGTCATAGCTACAGCATTCATGGGCTATGTCCTACCATGAGGCCAAATATCCTTTTGAGGAGCAACAGTCATCACGAACCTCCTATCAGCAATTCCCTACATCGGTACTACCCTCGTCGAGTGAATCTGAGGTGGATTCTCAGTAGACAAAGCCACCCTTACCCGATTTTTTGCTTTCCACTTCATCCTACCCTTCATCATCACAGCCCTGGTAGTCGTACATTTACTATTTCTTCACGAAACAGGATCTAATAACCCCTCAGGAATCCCATCCGATATGGACAAAATCCCATTCCACCCATATTATACAATTAAAGACATCCTAGGACTCCTCCTCCTGATCTTGCTCCTACTAACTCTAGTATTATTCTCCCCCGACCTCCTAGGAGACCCAGACAACTACACCCCAGCTAACCCTCTCAGCACTCCCCCTCATATTAAACCAGAATGGTACTTCCTGTTTGCCTACGCCATCCTACGCTCCATTCCCAACAAACTAGGCGGCGTATTAGCCCTAATCCTCTCCATCCTGATCCTAGCACTCATCCCTACCCTCCACATATCAAAACAACGAAGCATAATATTCCGGCCTCTCAGCCAATGCGTATTCTGACTCTTAGTGGCAGACTTACTGACACTAACATGAATCGGCGGACAGCCAGTGGAACACCCATACGTAATTATCGGCCAACTGGCCTCAATCCTCTACTTCTCCCTAATTCTCATTTTTATACCACTCGCAAGCACCATCGAAAACAATCTTCTAAAATGAAGAGTCCCTGTAGTATATCGCACATTACCCTGGTCTTGTAAACCAGAAAAGGGGGAAAACGTT-CCTCCCAAGGACTATCAAGGAAGAAGCTCTAGCTCCACCATCAACACCCAAAGCTGAAATTCTACTTAAACTATTCCTTGATTTCTTCCCCTAAACGACAACAATTCACCCTCATGTGCTATGTCAGTATCAGATTATACCCCCACATAGCACCATACCCACCTGACATGCAATATCTTATGAATGGCCTATGTACATCGTGCATTAAATTGTTTGCCCCATGAATAATAAGCATGTACATAATATCATTTATCTTACATAGGTACATTATATTATTGATCGTGCATACCCCATCCAAGTCAAATCATTTCCAGTCAACATGCATATCACAACCCATGTTCCACGAGCTTAATCACCAAGCCGCGGGAAATCAGCAACCCTCTCAACTACGTGTCCCAATCCTCGCTCCGGGCCCATCCAAACGTGGGGGTTTCTACGATGAAACTATACCTGGCATCTGGTTCTTTCTTCAGGGCCATTCTCACCCAACCTCGCCCATTCTTTCCCCTTAAATAAGACATCTCGATGGACTAATGACTAATCAGCCCATGCTCACACATAACTGTGATTTCATGCATTTGGTATTTTTTTATATTTGGGGATGCTATGACTCAGCTATGGCCGTCAAAGGCCTCGACGCAGTCAATTAAATTGAAGCTGGACTTAAATTGAACG-TTATTCCTCCGCATCAGCAACCATAAGGTGTTATTCAGTCCATGGTAGCAGGACATAGAAAACAANNNNNNNNNNNNNNNNNNNNNNNNNNNNNNNNNNNNNNNNNNNNNNNNNNNNNNNNNNNNNNNNNNNNNNNNNNNNNNNNNNNNNNNNNNNNNNNNNNNNNNNNNNNNNNNNNNNNNNNNNNNNNNNNNNNNNNNNNNNNNNNNNNNNNNNNNNNNNNNNNNNNNNNNNNNNNNNNNNNNNNNNNNNNNNNNNNNNNNNNNNNNNNNNNNNNNNNNNNNNNNNNNNNNNNNNACCCGCGCAGCAAGCAAGTAATATAGCTTTCTTAATCAAACCCCCCCTACCCCCCATTAAACTCCACATATGTACATTCAACACAATCTTGCCAAACCCCAAAAACAAGACTAAACAATGCACAATACTTCATGAAGCTTAACCCTCGCATGCCAACCATAATAACTCAACACACCTAACAATCTTAACAGAACTTTCCCCCCGCCATTAATACCAACATGCTACTTTAATCAATAAAATTTCCATAGACAGGCATCCCCCTAGATCTAATTTTCTAAATCTGTCAACCCTTCTTCCCCC
>Hap_03
GTTAATGTAGCTTAATAATATAAAGCAAGGCACTGAAAATGCCTAGATGAGTATTCTTACTCCATAAACACATAGGCTTGGTCCTAGCCTTTTTATTAGTTATTAATAGAATTACACATGCAAGTATCCGCACCCCAGTGAGAA-TGCCCTCTAAATCGCGTCT-CTACGATTAAAAGGAGCAGGTATCAAGCACACTAGAAAGTAGCTCATAACACCTTGCTCAGCCACACCCCCACGGGACACAGCAGTGATAAAAATTAAGCTATGAACGAAAGTTCGACTAAGTCATATTAAATAAGGGTTGGTAAATTTCGTGCCAGCCACCGCGGTCATACGATTAACCCAAATTAATAAACCCTCCGGCGTAAAGCGTGTCAAAGACTAATACCAAAATAAAGTTAAAACCCAGTTAAGCCGTAAAAAGCTACAACCAAAGTAAAATAGACTACGAAAGTGACTTTAATACCTCTGACTACACGATAGCTAAGACCCAAACTGGGATTAGATACCCCACTATGCTTAGCCCTAAACTAAAATAGCTTACCACAACAAAGCTATTCGCCAGAGTACTACTAGCAACAGCCTAAAACTCAAAGGACTTGGCGGTGCTTTACATCCCTCTAGAGGAGCCTGTTCCATAATCGATAAACCCCGATAAACCCCACCATCCCTTGCTAATTCAGCCTATATACCGCCATCTTCAGCAAACCCTAAACAAGGTACCGAAGTAAGCACAAATATCCAACATAAAAACGTTAGGTCAAGGTGTAGCCCATGGGATGGAGAGAAATGGGCTACATTTTCTACCCTAAGAACAAGAACTTTAACCCGGACGAAAGTCTCCATGAAACTGGAGACTAAAGGAGGATTTAGCAGTAAATTAAGAATAGAGAGCTTAATTGAATCAGGCCATGAAGCGCGCACACACCGCCCGTCACCCTCCTTAAATATCACAAATCACAACATAACATAAAACCGTGACCCAAACATATGAAAGGAGACAAGTCGTAACAAGGTAAGTATACCGGAAGGTGTACTTGGATAACCAAAGTGTAGCTTAAACAAAGCATCCAGCTTACACCTAGAAGATTTCACTCAAAATGAACACTTTGAACTAAAGCTAGCCCAAACAATACCTAATTCAATTACCCTTAGTCACTTAACTAAAACATTCACCAAACCATTAAAGTATAGGAGATAGAAATTTTAACTTGGCGCTATAGAGAAAGTACCGTAAGGGAACGATGAAAGATGCATTAAAAGTACTAAACAGCAAAGCTTACCCCTTTTACCTTTTGCATAATGATTTAACTAGAATAAACTTAGCAAAGAGAACTTAAGCTAAGCACCCCGAAACCAGACGAGCTACCTATGGACAGTTACAAA-GAACCAACTCATCTATGTCGCAAAATAGTGAGAAGATTCGTAGGTAGAGGTGAAAAGCCCAACGAGCCTGGTGATAGCTGGTTGTCCAGAAACAGAATTTCAGTTCAAATTTAAATTTACCTAAAAACTACTCAATTCTAATGTAAATTTAAATTATAGTCTAAAAAGGTACAGCTTTTTAGATACAGGTTACAACCTTCATTAGAGAGTAAGAACAAGATAAACCCATAGTTGGCTTAAAAGCAGCCATCAATTAAGAAAGCGTTCAAGCTCAACGACACATCTATCTTAATCCCAACAATCAACCCAAACTAACTCCTAATCTCATACTGGACTATTCTATCAACACATAGAAGCAATAATGTTAATATGAGTAACAAGAATTATTTCTCCTTGCATAAGCTTATATCAGAACGAATACTCACTGATAGTTAACAACAAGATAGGGATAATCCAAAAACTAATCATCTATTTAAACCATTGTTAACCCAACACAGGCATGCATCTATAAGGAAAGATTAAAAGAAGTAAAAGGAACTCGGCAAACACAAACCCCGCCTGTTTACCAAAAACATCACCTCTAGCATTTCCAGTATTAGAGGCACTGCCTGCCCAGTGACATCTGTTTAAACGGCCGCGGTATCCTAACCGTGCAAAGGTAGCATAATCACTTGTTCCCTAAATAGGGACTTGTATGAATGGCCACACGAGGGTTTTACTGTCTCTTACTTCCAATCAGTGAAATTGACCTTCCCGTGAAGAGGCGGGAATGACTAAATAAGACGAGAAGACCCTATGGAGCTTTAATTAACTGATTCACAAAAAACAACACACAAACCT-AACCTTCAGGGACAACAAAACTTTTGATTGAATCAGCAATTTCGGTTGGGGTGACCTCGGAGAACAAAACAACCTCCGAGTGATTTAAATCCAGACTAACCAGTCAAAATATATAATCACTTATTGATCCAAACCATTGATCAACGGAACAAGTTACCCTAGGGATAACAGCGCAATCCTATTCCAGAGTCCATATCGACAATTAGGGTTTACGACCTCGATGTTGGATCAAGACATCCTAATGGTGCAACCGCTATTAAGGGTTCGTTTGTTCAACGATTAAAGTCTTACGTGATCTGAGTTCAGACCGGAGTAATCCAGGTCGGTTTCTATCTATTCTATACTTTTCCCAGTACGAAAGGACAAGAAAAGTAGGGCCCACTTTACAAGAAGCGCCCTCAAACTAATAGATGACATAATCTAAATCTAACTAATTTATAACTTCTACCGCCCTAGAACAGGGCTCGTTAGGGTGGCAGAGCCCGGAAATTGCATAAAACTTAAACCTTTACACTCAGAGGTTCAACTCCTCTCCCTAACAACATGTTCATAATTAACGTTCTCCTCCTAATTGTCCCAATCTTGCTCGCCGTAGCATTCCTCACACTAGTTGAACGAAAAGTCTTAGGCTATATGCAACTTCGCAAAGGACCCAACATCGTAGGCCCCTACGGCCTACTACAACCTATTGCCGATGCCCTCAAACTATTTATCAAAGAGCCACTACAACCACTAACATCATCGACATCCATATTCATCATCGCACCAATCCTAGCCCTAACCCTGGCCTTAACCATATGAATCCCTCTGCCCATACCATACCCACTAATCAACATAAACCTAGGAATTCTATTCATACTAGCCATGTCCAGCCTAGCTGTCTACTCAATCCTTTGATCAGGATGGGCCTCAAACTCAAAATACGCCCTAATTGGAGCTCTACGAGCAGTAGCACAAACCATCTCATACGAAGTAACTCTAGCAATCATCCTACTCTCAGTCCTCCTAATAAGCGGATCATTCACATTATCAACACTTATTATTACCCAAGAATACCTCTGATTAATCTTCCCATCATGACCCTTAGCCATAATGTGATTCATCTCAACATTAGCCGAAACCAACCGAGCTCCATTTGACCTAACAGAAGGAGAATCAGAACTCGTCTCTGGATTCAACGTTGAATACGCAGCCGGCCCATTTGCTCTATTCTTCCTAGCAGAATACGCAAACATCATCATGATAAACATCTTCACAACAACCCTATTTCTAGGAGCATTTCACAACCCTTACCTGCCAGAACTCTACTCAATTAATTTCACCATTAAAGCTCTCCTTCTAACATGTTCCTTCCTATGAATCCGAGCATCCTACCCACGATTCCGATATGACCAACTTATACACCTCCTATGAAAGAACTTCCTACCACTCACACTAGCCCTCTGCATATGACACGTCTCACTTCCAATCATACTATCCAGCATCCCACCACAAACATAGGAAATATGTCTGACAAAAGAGTTACTTTGATAGAGTAAAACATAGAGGCTCAAACCCTCTTATTTCTAGAACTACAGGAATTGAACCTGCTCCTGAGAATTCAAAATCCTCCGTGCTACCGAATTACACCATGTCCTACAAGTAAGGTCAGCTAAATAAGCTATCGGGCCCATACCCCGAAAATGTTGGATTACACCCTTCCCGTACTAATAAACCCCCTTATCTTCACAACTATTCTAATAACAGTTCTTCTAGGAACTATAATCGTTATAATAAGCTCACACTGACTAATAATCTGAATCGGATTTGAAATAAATCTACTAGCCATTATCCCCATCCTAATAAAAAAGTACAATCCCCGAACCATAGAAGCCTCCACCAAATATTTTCTAACCCAAGCCACCGCATCAATACTCCTCATAATAGCGATCATCATTAACCTCATACACTCAGGCCAATGAACAATCACAAAAGTCTTCAACCCCACAGCGTCCATCATTATAACTTCAGCTCTCGCCATAAAACTTGGACTCACACCATTCCACTTCTGAGTACCCGAAGTCACACAGGGCATCTCATTAACATCAGGTCTCATCCTACTTACATGACAAAAACTAGCCCCAATATCAATCCTATATCAAATCTCACCCTCAATTAACCTAAATATCTTATTAACTATAGCCGTACTGTCAATCCTAGTAGGAGGCTGAGGCGGTCTCAACCAAACCCAACTACGAAAAATCATAGCATACTCGTCAATCGCGCATATAGGATGAATAACAGCTGTCCTAGTATATAACCCAACACTGACAATACTAAACATATTAATTTACATTATAATAACACTCACAATATTCATACTATTTATCCACAGCTCCTCTACTACAACACTATCACTCTCCCACACATGAAACAAAACACCTCTAACCACTACACTAATCCTAATTACCTTACTATCCATAGGAGGCCTCCCCCCACTATCAGGATTCATACCCAAATGAATAATCATTCAAGAGCTCACCAAAAATAGCAGCATCATCCTCCCCACACTAATAGCCATTATAGCACTACTCAACCTCTACTTCTACATACGACTAACCTATTCCACCTCACTGACCATATTCCCATCCACAAACAACATAAAAATAAAATGACAATTCGAAACCAAACGAATTACTCTCTTACCCCCGTTAATTGTTATATCCTCCCTACTCCTCCCCCTAACCCCCATACTATCAATTTTGGACTAGGAATTTAGGTTAACATCCCAGACCAAGAGCCTTCAAAGCTCTAAGCAAGTGAATCCACTTAATTCCTGCATACTAAGGACTGCGAGACTCTATCTCACATCAATTGAACGCAAATCAAACACTTTTATTAAGCTAAGCCCTTACTAGATTGGTGGGCTACCATCCCACGAAATTTTAGTTAACAGCTAAATACCCTAATCAACTGGCTTCAATCTACTTCTCCCGCCGCCTAGAAAAAAA-GGCGGGAGAAGCCCCGGCAGAA-TTGAAGCTGCTCCTTTGAATTTGCAATTCAATGTGA-AATTCACCACGGGACTTGATAAGAAGAGGATTCCAACCCCTGTCTTTAGATTTACAGTCTAATGCTTACTCAGCCATCTTACCTATGTTCATCAACCGCTGACTATTTTCAACTAACCACAAAGACATCGGCACTCTGTACCTCCTATTCGGCGCTTGAGCTGGAATAGTAGGAACTGCCCTAAGCCTCCTAATCCGTGCTGAATTAGGCCAACCTGGGACCCTACTAGGAGATGATCAGATCTACAATGTTATTGTAACCGCCCATGCATTCGTAATAATTTTCTTTATGGTCATACCCATTATAATCGGAGGATTCGGAAACTGATTAGTCCCCCTGATAATTGGAGCACCTGATATAGCTTTCCCCCGAATAAACAACATAAGCTTCTGATTACTTCCCCCATCATTCCTACTTCTTCTCGCTTCCTCAATAATTGAAGCAGGTGCCGGAACAGGCTGAACCGTATATCCTCCTCTAGCTGGAAATCTGGCGCATGCAGGAGCCTCTGTTGACTTAACCATTTTCTCTCTCCACCTGGCTGGGGTGTCCTCGATTTTAGGTGCCATCAACTTTATTACCACAATCATTAACATAAAACCACCAGCTCTATCCCAATATCAAACCCCCCTATTCGTTTGATCTGTCCTTATTACGGCAGTACTCCTTCTCCTAGCCCTCCCGGTCCTAGCAGCAGGCATTACCATGCTTCTCACAGACCGTAACCTAAACACTACTTTCTTCGACCCCGCAGGAGGAGGGGATCCAATCCTTTATCAACACCTATTCTGATTCTTCGGACACCCCGAAGTCTATATTCTTATCCTACCAGGCTTCGGTATAATCTCACACATCGTCACATACTACTCAGGTAAAAAGGAACCTTTTGGCTACATGGGTATAGTGTGAGCTATAATATCCATTGGCTTTCTAGGCTTCATCGTATGGGCTCACCACATGTTTACAGTAGGGATAGACGTTGACACACGAGCATACTTCACATCAGCTACCATAATCATCGCTATCCCTACCGGTGTAAAAGTATTCAGCTGACTAGCCACCCTGCACGGAGGAAATATCAAATGATCTCCAGCTATACTCTGAGCTCTAGGCTTCATCTTCTTATTCACAGTAGGAGGTCTAACAGGAATCGTCCTAGCTAACTCATCCCTAGATATTGTTCTCCACGATACTTATTATGTAGTAGCACATTTCCATTATGTCCTGTCTATAGGAGCAGTCTTCGCCATTATGGGGGGATTTGTACACTGATTCCCTCTATTCTCAGGATACACACTCAACCAAACCTGAGCAAAAATCCACTTTACAATTATATTCGTAGGGGTAAATATAACCTTCTTCCCACAACATTTCCTTGGCCTCTCAGGAATGCCACGACGCTATTCTGATTATCCAGACGCATATACAACATGAAATACCATCTCATCCATAGGATCTTTTATCTCACTTACAGCAGTGATACTAATAATTTTCATAATTTGAGAAGCATTCGCATCCAAACGAGAAGTGTCTACAGTAGAATTAACCTCAACTAATCTGGAATGACTACACGGATGCCCCCCACCATACCACACATTTGAAGAACCCACCTACGTAAACCTAAAATAAGAAAGGAAGGAATCGAACCCCCTCTAACTGGTTTCAAGCCAATATCATAACCACTATGTCTTTCTCCATCAATTGAGGTATTAGTAAAAATTACATAACTTTGTCAAAGTTAAATTATAGGTTAAACCCCTATATACCTCTATGGCCTACCCCTTCCAACTAGGATTCCAAGACGCAACATCCCCTATTATAGAAGAACTCCTACACTTCCACGACCACACACTAATAATCGTATTCCTAATTAGCTCTCTAGTATTATATATTATCTCATCAATACTAACAACTAAATTAACCCATACCAGCACCATAGATGCTCAAGAAGTAGAGACAATTTGAACGATTTTACCAGCCATCATCCTTATTCTAATCGCCCTCCCATCCCTACGAATTCTATATATAATAGATGAAATCAATAATCCGTCCCTCACAGTCAAAACAATAGGCCACCAATGATACTGAAGCTACGAGTATACCGATTACGAAGACTTGACCTTTGACTCCTACATGATCCCCACATCAGACCTAAAACCAGGAGAATTACGTCTTCTAGAAGTCGACAATCGAGTGGTTCTCCCCATAGAAATAACCATCCGAATGCTAATTTCATCCGAGGACGTCCTACACTCATGAGCTGTGCCCTCCCTAGGCCTAAAAACAGACGCTATCCCTGGGCGCCTAAATCAGACAACTCTCGTGGCCTCTCGACCAGGACTTTACTACGGTCAATGCTCAGAGATCTGCGGATCAAACCACAGCTTTATGCCAATTGTCCTTGAACTAGTTCCACTGAAACACTTCGAAGAATGATCTGCATCAATATTATAAAGTCACTAAGAAGCTATTATAGCATTAACCTTTTAAGTTAAAGATTGAGGGTTCAACCCCCTCCCTAGTGATATGCCACAGTTGGATACATCAACATGATTTATTAATATCGTCTCAATAATCCTAACTCTATTTATTGTATTTCAACTAAAAATCTCAAAGCACTCCTACCCGACACACCCAGAAGTAAAGACAACCAAAATAACAAAACACTCTGCCCCTTGAGAATCAAAATGAACGAAAATCTATTCGCCTCTTTCGCTACCCCAACAATAATAGGCCTCCCTATTGTAATTCTGATCATCATATTTCCCAGCATCCTATTCCCTTCACCCAACCGACTAATCAACAATCGCCTAATCTCAATTCAACAATGGCTAGTCCAACTTACATCAAAACAAATAATAGCTATCCATAACAGCAAAGGACAAACCTGAACTCTCATACTCATATCACTGATCCTATTCATTGGCTCAACAAACTTATTAGGCCTACTACCTCACTCATTTACACCAACAACACAACTATCAATAAACCTAGGCATAGCTATTCCCCTATGGGCAGGGACAGTGTTCATAGGCTTTCGTCATAAAACAAAAGCAGCCCTAGCCCACTTTCTACCTCAAGGAACACCCATTTTCCTCATCCCCATACTAGTAATTATCGAGACTATCAGCCTATTTATTCAACCTGTAGCCCTAGCCGTGCGGCTAACCGCTAACATTACCGCCGGACACCTCCTAATACACCTCATCGGAGGGGCAACACTAGCCCTCATAAGCATCAGCCCCTCAACAGCCCTTATTACGTTTATCATCCTAATTCTACTAACTATTCTCGAATTCGCAGTAGCTATAATCCAAGCCTACGTATTCACTCTCCTGGTAAGCCTTTACTTACACGACAACACCTAATGACCCACCAAACCCACGCTTACCACATAGTAAACCCCAGCCCATGACCACTTACAGGAGCCCTATCAGCCCTCCTGATAACATCAGGACTAGCCATGTGATTTCACTTTAACTCAACCTTACTTCTAGCTATAGGGCTATTAACTAACATCCTTACCATATATCAATGATGACGAGACATCATCCGAGAAAGCACATTCCAAGGCCATCACACATCAATCGTTCAAAAGGGACTCCGATATGGCATAATCCTTTTTATTATCTCAGAAGTCTTCTTCTTCTCTGGCTTCTTCTGAGCCTTTTACCACTCAAGCCTAGCCCCCACACCCGAACTAGGCGGCTGCTGACCACCCACAGGTATCCACCCCTTAAACCCCCTAGAAGTCCCCTTACTCAACACCTCAGTGCTCCTAGCATCTGGAGTCTCTATCACCTGAGCCCACCATAGCCTAATAGAAGGAAACCGTAAAAATATGCTCCAAGGCCTATTCATCACAATTTCACTAGGCGTATACTTCACCCTTCTCCAAGCCTCAGAATACTATGAAGCCTCATTTACTATTTCAGATGGAGTATACGGATCAACATTTTTCGTGGCAACAGGGTTCCACGGACTACACGTAATTATCGGATCTACCTTCCTCATTGTATGTTTCCTACGCCAACTAAAATTCCACTTTACATCCAGCCACCACTTCGGATTCGAAGCAGCCGCTTGATACTGACACTTCGTCGACGTAGTCTGACTATTCTTGTACGTCTCTATTTATTGATGAGGATCCTATTCTTTTAGTATTGACCAGTACAATTGACTTCCAATCAATCAGCTTCGGTATAACCCGAAAAAGAATAATAAACCTCATACTGACACTCCTCACTAACACATTACTAGCCTCGCTACTCGTACTCATCGCATTCTGACTACCACAACTAAACATCTATGCAGAAAAAACCAGCCCATATGAATGCGGATTTGACCCTATAGGGTCAGCACGCCTCCCCTTCTCAATAAAATTTTTCTTAGTGGCCATTACATTTCTGCTATTCGACTTAGAAATTGCCCTCCTATTACCCCTTCCATGAGCATCCCAAACAACTAACCTAAACACTATACTTATCATAGCACTAGTCCTAATCTCTCTTCTAGCCATCAGCCTAGCCTACGAATGAACCCAAAAAGGACTAGAATGAACTGAGTATGGTAATTAGTTTAAACCAAAACAAATGATTTCGACTCATTAAACTATGATTAACTTCATAATTACCAACATGTCACTAGTCCATATTAATATCTTCCTAGCATTCACGGTATCCCTCGTAGGCCTACTAATGTACCGATCCCACCTAATATCCTCACTCCTATGCCTAGAAGGAATAATACTATCACTATTCGTCATAGCAACCATAATAGTCCTAAACACCCACTTCACACTAGCTAGTATAATACCTATCATCTTACTAGTATTCGCTGCCTGCGAAGCAGCTCTAGGATTATCCCTACTAGTCATAGTCTCCAATACTTATGGAGTAGACCACGTACAAAACCTTAACCTCCTCCAATGCTAAAAATCATCATTCCCACAATCATACTTATGCCCCTTACATGACTATCAAAAAAGAATATAATCTGAATCAACACTACAACCTACAGTCTATTAATCAGCCTTATCAGCCTATCCCTCCTAAACCAACCTAGCAACAATAGCCTAAACTTCTCACTAATATTCTTCTCTGATCCCCTATCAGCCCCACTTCTGGTGTTGACAACATGACTACTACCACTAATACTCATAGCCAGCCAACACCATCTATCTAAGGAACCACTAATCCGAAAAAAACTCTACATCACCATGCTAACCATACTTCAAACTTTCCTAATCATGACTTTTACCGCCACAGAACTAATCTCCTTCTACATCCTATTTGAAGCCACATTAGTTCCAACACTAATTATCATCACCCGCTGAGGTAACCAAACAGAACGCCTGAACGCAGGCCTCTACTTCCTATTCTACACACTAATAGGTTCCCTCCCACTCTTAGTTGCACTAATCTCTATCCAAAACCTAACAGGCTCACTAAACTTCCTATTAATTCAATACTGAAACCAAGCACTACCCGACTCTTGATCCAATATTTTCCTATGACTAGCATGTATAATAGCATTCATAGTCAAAATACCCCTATATGGTCTTCACCTCTGACTCCCAAAAGCCCATGTAGAAGCCCCAATTGCCGGATCCATAGTGCTAGCAGCCATTCTACTAAAACTAGGAGGCTACGGAATACTACGAATTACAACAATACTAAACCCCCAAACTAGCTTTATAGCCTACCCCTTCCTCATACTATCCCTGTGAGGAATAATCATAACTAGTTCCATCTGCTTGCGACAAACCGATCTAAAATCACTTATTGCATACTCCTCTGTCAGCCACATAGCCCTAGTAATCGTAGCCGTCCTCATCCAAACACCATGAAGTTATATAGGAGCTACAGCCCTAATAATCGCTCACGGCCTTACATCATCAATACTATTCTGCCTGGCAAACTCAAATTACGAACGTACCCATAGCCGAACTATAATCCTAGCCCGTGGGCTTCAAACACTTCTTCCCCTTATAGCAGCCTGATGACTATTAGCCAGCCTAACCAACCTGGCCCTCCCTCCCAGCATTAACCTAATTGGAGAGCTATTCGTAGTAATATCATCATTCTCATGATCAAATATTACCATTATCCTAATAGGAGCCAATATCACCATCACCGCCCTCTACTCCCTATACATACTAATCACAACACAACGAGGGAAATACACACACCATATCAACAGCATTAAACCTTCATTTACACGAGAAAACGCACTCATGGCCCTCCACATGACTCCCCTACTACTCCTGTCACTTAACCCTAAAATTATCCTAGGCTTTACGTACTGTAAATATAGTTTAACAAAAACACTAGATTGTGGATCTAGAAACAGAAACTTAATATTTCTTATTTACCGAGAAAGTATGCAAGAACTGCTAATTCATGCCTCCATGTCCAATAAACATGGCTCTCTCAAACTTTTAAAGGATAGGAGCTATCCGTTGGTCTTAGGAACCAAAAAATTGGTGCAACTCCAAATAAAAGTAATCAACATGTTCTCCTCCCTCATACTAGTTTCACTATTAGTACTAACCCTCCCAATCATATCATCAATCTTCAATACCTACAAAAACAGCACGTTCCCACATCATGTAAAAAACACTATCTCATATGCCTTCATTACTAGCCTAATTCCCACTATAATATTTATTCACTCTGGACAAGAAACAATTATCTCAAACTGACACTGAATAACCATACAAACCCTCAAACTATCCCTAAGCTTCAAACTAGATTACTTCTCAATAATTTTCGTACCAGTAGCCCTATTCGTAACATGATCTATTATGGAATTCTCCCTATGATACATGCACTCAGATCCTTATATTACTCGATTTTTTAAATACTTACTTACATTCCTCATCACTATAATAATTCTAGTCACAGCTAACAACCTTTTCCAACTATTCATCGGATGGGAGGGAGTAGGCATCATGTCATTCTTACTAATCGGATGATGATACGGCCGAACAGATGCCAACACCGCGGCCCTTCAAGCAATCCTTTATAACCGCATCGGGGATATCGGCTTCATCATGGCCATAGCCTGATTCCTATTCAACACCAACACATGAGACCTCCAACAAATCTTCATACTCGACCCCAACCTTACCAACCTCCCGCTCCTAGGCCTCCTCCTAGCCGCAACTGGCAAATCCGCTCAATTTGGACTCCACCCATGACTTCCTTCAGCCATAGAGGGCCCTACACCAGTCTCAGCCCTACTCCACTCCAGCACAATAGTTGTAGCAGGCGTCTTCCTGCTAATCCGCTTCCATCCACTAATAGAAAACAACAAAACAATCCAGTCACTTACCCTATGCCTAGGAGCCATCACCACACTATTCACAGCAATCTGCGCACTCACTCAAAACGATATCAAAAAAATCATTGCTTTCTCCACCTCCAGCCAACTAGGCCTGATAATCGTAACCATCGGTATCAATCAACCCTACCTAGCATTCCTCCACATCTGCACTCACGCATTCTTCAAAGCTATACTATTTATATGTTCCGGATCCATTATCCACAGCCTAAATGACGAGCAAGATATCCGAAAAATAGGCGGACTATTTAATGCAATACCCTTCACCACCACATCCCTAATTATTGGCAGCCTTGCACTCACCGGAATTCCTTTCCTCACAGGCTTCTATTCCAAAGACCTCATCATCGAAACCGCCAACACATCGTACACCAACGCCTGAGCCCTACTAATAACTCTCATTGCCACATCCCTCACAGCTGTCTACAGCACCCGAATCATCTTCTTTGCACTCCTAGGGCAACCCCGCTTCCTCCCTCTGACCTCAATCAACGAAAATAACCCCTTTCTAATTAACTCCATCAAACGCCTCTTAATTGGCAGCATTTTTGCCGGATTCTTCATCTCCAACAATATCTACCCCACAACCGTCCCAGAAATAACCATACCTACTTACATAAAACTCACCGCCCTCGCAGTAACCATCCTAGGATTTACACTAGCCCTAGAACTAAGCTTGATAACCCATAACTTAAAACTAGAACACTCCACCAGCGTATTCAAATTCTCCAACCTCCTAGGATACTACCCAACAATTATACACCGACTCCCACCGCTCGCTAACCTATCAATAAGCCAAAAATCAGCATCACTTCTACTAGACTCAATCTGACTAGAAAACATCCTGCCAAAATCTATCTCCCAGTTCCAAATAAAAACCTCGATCCTAATTTCCACCCAGAAAGGACAAATCAAATTATATTTCCTCTCATTCCTCATCACCCTTACCCTAAGCATACTACTTTTTAATCTCCACGAGTAACCTCTAAAATTACCAAGACCCCAACAAGCAACGATCAACCAGTCACAATCACAACCCAAGCCCCATAACTATACAATGCAGCAACCCCTATAATTTCCTCACTAAACACCCCAGAATCTCCAGTATCATAAATAGCTCAATCCCCCACACCACTAAACTTAAACACTACCCCCACTTCCTCACTCTTCAGAACATATAAAACCAACATAACCTCCATCAACAACCCTAAAAGAAATACCCCCATAACAGTCGTATTAGACACCCATACCTCAGGATACTGCTCAGTAGCCATAGCCGTTGTATAACCAAAAACAACCAACATTCCTCCCAAATAAATCAAAAACACCATCAACCCCAAAAAGGACCCTCCAAAATTCATAATAATACCACAACCGACCCCTCCACTTACAATCAGCACTAAACCCCCATAAATAGGTGAAGGTTTTGAAGAAAACCCCACAAAACTAACAACAAAAATAACACTCAAAATAAACACAATATATGTCATCATTATTCCCACGTGGAATCTAACCACGACCAATGACATGAAAAATCATCGTTGTATTTCAACTATAAGAACACCAATGACAAACATCCGGAAATCTCACCCACTAATTAAAATCATCAATCACTCTTTTATTGACCTACCAGCCCCCTCAAACATTTCATCATGATGAAACTTCGGCTCCCTCCTAGGAATCTGCCTAATCCTCCAAATCTTAACAGGCCTATTCCTAGCCATACACTACACATCAGATACGACAACTGCCTTCTCATCCGTCACTCACATCTGCCGAGACGTTAACTACGGATGAATTATTCGCTACCTCCATGCCAACGGAGCATCAATATTTTTTATCTGCCTCTTCATTCACGTAGGACGCGGCCTCTACTACGGCTCTTACACATTCCTAGAGACATGAAACATTGGAATCATCCTACTTTTCACAGTTATAGCTACAGCATTCATGGGCTATGTCCTACCATGAGGCCAAATATCCTTTTGAGGAGCAACAGTCATCACGAACCTCCTATCAGCAATTCCCTACATCGGTACTACCCTCGTCGAGTGAATCTGAGGTGGATTCTCAGTAGACAAAGCCACCCTTACCCGATTTTTTGCTTTCCACTTCATCCTACCCTTCATCATCACAGCCCTGGTAGTCGTACATTTACTATTTCTTCACGAAACAGGATCTAACAACCCCTCAGGAATCCCATCCAATATGGACAAAATCCCATTCCACCCATATTATACAATTAAAGACATCCTAGGACTCCTCCTCCTGATCTTGCTCCTACTAACTCTAGTATTATTCTCCCCCGACCTCCTAGGAGACCCAGACAACTACACCCCAGCTAACCCTCTCAGCACTCCCCCTCATATTAAACCGGAATGGTACTTCCTGTTTGCCTACGCCATCCTACGCTCCATTCCCAACAAACTAGGCGGCGTATTAGCCCTAATCCTCTCCATCCTGATCCTAGCACTCATCCCCACCCTCCACATATCAAAACAACGAAGCATAATATTCCGGCCTCTCAGCCAATGCGTATTCTGACTCTTAGTGGCAGACTTACTGACACTAACATGAATCGGCGGACAGCCAGTGGAACACCCATACGTAATTATCGGCCAACTGGCCTCAATCCTCTACTTCTCCCTAATTCTCATTTTTATACCACTCGCAAGCACCATCGAAAACAATCTCCTAAAATGAAGAGTCCCTGTAGTATATCGCACATTACCCTGGTCTTGTAAACCAGAAAAGGGGGAAAACGTT-CCTCCCAAGGACTATCAAGGAAGAAGCTCTAGCTCCACCATCAACACCCAAAGCTGAAATTCTACTTAAACTATTCCTTGATTTCTTCCCCTAAACGACAACAATCCGCCCTCATGTGCTATGTCAGTATCAGATTATACCCCCATATAACACCATACCCACCTGACATGCAATATCTTATGAATGGCCTATGTACGTCGTGCATTAAATTGTTCGCCCCATGAATAATAAGCATGTACATAATATCATTTATCTTACATGAGTACATTATATTATTGATCGTGCATACCCCATCCAAGTCAAATCATTTCCAGTCAACACGCATATCACAACCCATGTTCCACGAGCTTAATCACCAAGCCGCGGGAAATCAGCAACCCTCTCAACTACGTGTCCCAATCCTCGCTCCGGGCCCATCCAAACGTGGGGGTTTCTACAATGAAACTATACCTGGCATCTGGTTCTTTCTTCAGGGCCATTCTTACCCAACCTCGCCCATTCTTTCCCCTTAAATAAGACATCTCGATGGACTAATGACTAATCAGCCCATGCTCACACATAACTGTGGTTTCATGCATTTGGTATTTTTTTATATTTGGGGATGCTATGACTCAGCTATGGCCGTCAAAGGCCTCGACGCAGTCAATTAAATTGAAGCTGGACTTAAATTGAACG-TTATCCCTCCGCATCAGCAACCATAAGGTGTTATTCAGTTCATGGTAGCGGGACATAGGAAACAANNNNNNNNNNNNNNNNNNNNNNNNNNNNNNNNNNNNNNNNNNNNNNNNNNNNNNNNNNNNNNNNNNNNNNNNNNNNNNNNNNNNNNNNNNNNNNNNNNNNNNNNNNNNNNNNNNNNNNNNNNNNNNNNNNNNNNNNNNNNNNNNNNNNNNNNNNNNNNNNNNNNNNNNNNNNNNNNNNNNNNNNNNNNNNNNNNNNNNNNNNNNNNNNNNNNNNNNNNNNNNNNNNNNNNNNACCCGCGCAGCAAGCAAGTAATATAGCTTTCTTAATCAAACCCCCCCTACCCCCCATTAAACTCCACATATGTACATTCAACACAATCTTGCCAAACCCCAAAAACAAGACTAAACAATGCACAATACTTCATGAAGCTTAACCCTCGCATGCCAACCATAATAACTCAACACACCTAACAATCTTAACAGAACTTTCCCCCCGCCATTAATACCAACATGCTACTTTAATCAATAAAATTTCCATAGACAGGCATCCCCCTAGATCTGATTTTCTAAATCTGTCAACCCTTCTTCCCCC
>Hap_04
GTTAATGTAGCTTAATAATATAAAGCAAGGCACTGAAAATGCCTAGATGAGTATTCTTACTCCATAAACACATAGGCTTGGTCCTAGCCTTTTTATTAGTTATTAATAGAATTACACATGCAAGTATCCGCACCCCAGTGAGAA-TGCCCTCTAAATCGCGTCT-CTACGATTAAAAGGAGCAGGTATCAAGCACACTAGAAAGTAGCTCATAACACCTTGCTCAGCCACACCCCCACGGGACACAGCAGTGATAAAAATTAAGCTATGAACGAAAGTTCGACTAAGTCATATTAAATAAGGGTTGGTAAATTTCGTGCCAGCCACCGCGGTCATACGATTAACCCAAATTAATAAACCCTCCGGCGTAAAGCGTGTCAAAGACTAATACCAAAATAAAGTTAAAACCCAGTTAAGCCGTAAAAAGCTACAACCAAAGTAAAATAGACTACGAAAGTGACTTTAATACCTCTGACTACACGATAGCTAAGACCCAAACTGGGATTAGATACCCCACTATGCTTAGCCCTAAACTAAAATAGCTTACCACAACAAAGCTATTCGCCAGAGTACTACTAGCAACAGCCTAAAACTCAAAGGACTTGGCGGTGCTTTACATCCCTCTAGAGGAGCCTGTTCCATAATCGATAAACCCCGATAAACCCCACCATCCCTTGCTAATTCAGCCTATATACCGCCATCTTCAGCAAACCCTAAACAAGGTACCGAAGTAAGCACAAATATCCAACATAAAAACGTTAGGTCAAGGTGTAGCCCATGGGATGGAGAGAAATGGGCTACATTTTCTACCCTAAGAACAAGAACTTTAACCCGGACGAAAGTCTCCATGAAACTGGAGACTAAAGGAGGATTTAGCAGTAAATTAAGAATAGAGAGCTTAATTGAATCAGGCCATGAAGCGCGCACACACCGCCCGTCACCCTCCTTAAATATCACAAATCACAACATAACATAAAACCGTGACCCAAACATATGAAAGGAGACAAGTCGTAACAAGGTAAGTATACCGGAAGGTGTACTTGGATAACCAAAGTGTAGCTTAAACAAAGCATCCAGCTTACACCTAGAAGATTTCACTCAAAATGAACACTTTGAACTAAAGCTAGCCCAAACAATACCTAATTCAATTACCCTTAGTCACTTAACTAAAACATTCACCAAACCATTAAAGTATAGGAGATAGAAATTTTAACTTGGCGCTATAGAGAAAGTACCGTAAGGGAACGATGAAAGATGCATTAAAAGTACTAAACAGCAAAGCTTACCCCTTTTACCTTTTGCATAATGATTTAACTAGAATAAACTTAGCAAAGAGAACTTAAGCTAAGCACCCCGAAACCAGACGAGCTACCTATGGACAGTTACAAA-GAACCAACTCATCTATGTCGCAAAATAGTGAGAAGATTCGTAGGTAGAGGTGAAAAGCCCAACGAGCCTGGTGATAGCTGGTTGTCCAGAAACAGAATTTCAGTTCAAATTTAAATTTACCTAAAAACTACTCAATTCTAATGTAAATTTAAATTATAGTCTAAAAAGGTACAGCTTTTTAGATACAGGTTACAACCTTCATTAGAGAGTAAGAACAAGATAAACCCATAGTTGGCTTAAAAGCAGCCATCAATTAAGAAAGCGTTCAAGCTCAACGACACATCTATCTTAATCCCAACAATCAACCCAAACTAACTCCTAATCTCATACTGGACTATTCTATCAACACATAGAAGCAATAATGTTAATATGAGTAACAAGAATTATTTCTCCTTGCATAAGCTTATATCAGAACGAATACTCACTGATAGTTAACAACAAGATAGGGATAATCCAAAAACTAATCATCTATTTAAACCATTGTTAACCCAACACAGGCATGCATCTATAAGGAAAGATTAAAAGAAGTAAAAGGAACTCGGCAAACACAAACCCCGCCTGTTTACCAAAAACATCACCTCTAGCATTTCCAGTATTAGAGGCACTGCCTGCCCAGTGACATCTGTTTAAACGGCCGCGGTATCCTAACCGTGCAAAGGTAGCATAATCACTTGTTCCCTAAATAGGGACTTGTATGAATGGCCACACGAGGGTTTTACTGTCTCTTACTTCCAATCAGTGAAATTGACCTTCCCGTGAAGAGGCGGGAATGACTAAATAAGACGAGAAGACCCTATGGAGCTTTAATTAACTGATTCACAAAAAACAACACACAAACCT-AACCTTCAGGGACAACAAAACTTTTGATTGAATCAGCAATTTCGGTTGGGGTGACCTCGGAGAACAAAACAACCTCCGAGTGATTTAAATCCAGACTAACCAGTCAAAATATATAATCACTTATTGATCCAAACCATTGATCAACGGAACAAGTTACCCTAGGGATAACAGCGCAATCCTATTCCAGAGTCCATATCGACAATTAGGGTTTACGACCTCGATGTTGGATCAAGACATCCTAATGGTGCAACCGCTATTAAGGGTTCGTTTGTTCAACGATTAAAGTCTTACGTGATCTGAGTTCAGACCGGAGTAATCCAGGTCGGTTTCTATCTATTCTATACTTTTCCCAGTACGAAAGGACAAGAAAAGTAGGGCCCACTTTACAAGAAGCGCCCTCAAACTAATAGATGACATAATCTAAATCTAACTAATTTATAACTTCTACCGCCCTAGAACAGGGCTCGTTAGGGTGGCAGAGCCCGGAAATTGCATAAAACTTAAACCTTTACACTCAGAGGTTCAACTCCTCTCCCTAACAACATGTTCATAATTAACGTTCTCCTCCTAATTGTCCCAATCTTGCTCGCCGTAGCATTCCTCACACTAGTTGAACGAAAAGTCTTAGGCTATATGCAACTTCGCAAAGGACCCAACATCGTAGGCCCCTACGGCCTACTACAACCTATTGCCGATGCCCTCAAACTATTTATCAAAGAGCCACTACAACCACTAACATCATCGACATCCATATTCATCATCGCACCAATCCTAGCCCTAACCCTGGCCTTAACCATATGAATCCCTCTGCCCATACCATACCCACTAATCAACATAAACCTAGGAATTCTATTCATACTAGCCATGTCCAGCCTAGCTGTCTACTCAATCCTTTGATCAGGATGGGCCTCAAACTCAAAATACGCCCTAATTGGAGCTCTACGAGCAGTAGCACAAACCATCTCATACGAAGTAACTCTAGCAATCATCCTACTCTCAGTCCTCCTAATAAGCGGATCATTCACATTATCAACACTTATTATTACCCAAGAATACCTCTGATTAATCTTCCCATCATGACCCTTAGCCATAATGTGATTCATCTCAACATTAGCCGAAACCAACCGAGCTCCATTTGACCTAACAGAAGGAGAATCAGAACTCGTCTCTGGATTCAACGTTGAATACGCAGCCGGCCCATTTGCTCTATTCTTCCTAGCAGAATACGCAAACATCATCATGATAAACATCTTCACAACAACCCTATTTCTAGGAGCATTTCACAACCCTTACCTGCCAGAACTCTACTCAATTAATTTCACCATTAAAGCTCTCCTTCTAACATGTTCCTTCCTATGAATCCGAGCATCCTACCCACGATTCCGATATGACCAACTTATACACCTCCTATGAAAGAACTTCCTACCACTCACACTAGCCCTCTGCATATGACACGTCTCACTTCCAATCATACTATCCAGCATCCCACCACAAACATAGGAAATATGTCTGACAAAAGAGTTACTTTGATAGAGTAAAACATAGAGGCTCAAACCCTCTTATTTCTAGAACTACAGGAATTGAACCTGCTCCTGAGAATTCAAAATCCTCCGTGCTACCGAATTACACCATGTCCTACAAGTAAGGTCAGCTAAATAAGCTATCGGGCCCATACCCCGAAAATGTTGGATTACACCCTTCCCGTACTAATAAACCCCCTTATCTTCACAACTATTCTAATAACAGTTCTTCTAGGAACTATAATCGTTATAATAAGCTCACACTGACTAATAATCTGAATCGGATTTGAAATAAATCTACTAGCCATTATCCCCATCCTAATAAAAAAGTACAATCCCCGAACCATAGAAGCCTCCACCAAATATTTTCTAACCCAAGCCACCGCATCAATACTCCTCATAATAGCGATCATCATTAACCTCATACACTCAGGCCAATGAACAATCACAAAAGTCTTCAACCCCACAGCGTCCATCATTATAACTTCAGCTCTCGCCATAAAACTTGGACTCACACCATTCCACTTCTGAGTACCCGAAGTCACACAGGGCATCTCATTAACATCAGGTCTCATCCTACTTACATGACAAAAACTAGCCCCAATATCAATCCTATATCAAATCTCACCCTCAATTAACCTAAATATCTTATTAACTATAGCCGTACTGTCAATCCTAGTAGGAGGCTGAGGCGGTCTCAACCAAACCCAACTACGAAAAATCATAGCATACTCGTCAATCGCGCATATAGGATGAATAACAGCTGTCCTAGTATATAACCCAACACTGACAATACTAAACATATTAATTTACATTATAATAACACTCACAATATTCATACTATTTATCCACAGCTCCTCTACTACAACACTATCACTCTCCCACACATGAAACAAAACACCTCTAACCACTACACTAATCCTAATTACCTTACTATCCATAGGAGGCCTCCCCCCACTATCAGGATTCATACCCAAATGAATAATCATTCAAGAGCTCACCAAAAATAGCAGCATCATCCTCCCCACACTAATAGCCATTATAGCACTACTCAACCTCTACTTCTACATACGACTAACCTATTCCACCTCACTGACCATATTCCCATCCACAAACAACATAAAAATAAAATGACAATTCGAAACCAAACGAATTACTCTCTTACCCCCGTTAATTGTTATATCCTCCCTACTCCTCCCCCTAACCCCCATACTATCAATTTTGGACTAGGAATTTAGGTTAACATCCCAGACCAAGAGCCTTCAAAGCTCTAAGCAAGTGAATCCACTTAATTCCTGCATACTAAGGACTGCGAGACTCTATCTCACATCAATTGAACGCAAATCAAACACTTTTATTAAGCTAAGCCCTTACTAGATTGGTGGGCTACCATCCCACGAAATTTTAGTTAACAGCTAAATACCCTAATCAACTGGCTTCAATCTACTTCTCCCGCCGCCTAGAAAAAAA-GGCGGGAGAAGCCCCGGCAGAA-TTGAAGCTGCTCCTTTGAATTTGCAATTCAATGTGA-AATTCACCACGGGACTTGATAAGAAGAGGATTCCAACCCCTGTCTTTAGATTTACAGTCTAATGCTTACTCAGCCATCTTACCTATGTTCATCAACCGCTGACTATTTTCAACTAACCACAAAGACATCGGCACTCTGTACCTCCTATTCGGCGCTTGAGCTGGAATAGTAGGAACTGCCCTAAGCCTCCTAATCCGTGCTGAATTAGGCCAACCTGGGACCCTACTAGGAGATGATCAGATCTACAATGTTATTGTAACCGCCCATGCATTCGTAATAATTTTCTTTATGGTCATACCCATTATAATCGGAGGATTCGGAAACTGATTAGTCCCCCTGATAATTGGAGCACCTGATATAGCTTTCCCCCGAATAAACAACATAAGCTTCTGATTACTTCCCCCATCATTCCTACTTCTTCTCGCTTCCTCAATAATTGAAGCAGGTGCCGGAACAGGCTGAACCGTATATCCTCCTCTAGCTGGAAATCTGGCGCATGCAGGAGCCTCTGTTGACTTAACCATTTTCTCTCTCCACCTGGCTGGGGTGTCCTCGATTTTAGGTGCCATCAACTTTATTACCACAATCATTAACATAAAACCACCAGCTCTATCCCAATATCAAACCCCCCTATTCGTTTGATCTGTCCTTATTACGGCAGTACTCCTTCTCCTAGCCCTCCCGGTCCTAGCAGCAGGCATTACCATGCTTCTCACAGACCGTAACCTAAACACTACTTTCTTCGACCCCGCAGGAGGAGGGGATCCAATCCTTTATCAACACCTATTCTGATTCTTCGGACACCCCGAAGTCTATATTCTTATCCTACCAGGCTTCGGTATAATCTCACACATCGTCACATACTACTCAGGTAAAAAGGAACCTTTTGGCTACATGGGTATAGTGTGAGCTATAATATCCATTGGCTTTCTAGGCTTCATCGTATGGGCTCACCACATGTTTACAGTAGGGATAGACGTTGACACACGAGCATACTTCACATCAGCTACCATAATCATCGCTATCCCTACCGGTGTAAAAGTATTCAGCTGACTAGCCACCCTGCACGGAGGAAATATCAAATGATCTCCAGCTATACTCTGAGCTCTAGGCTTCATCTTCTTATTCACAGTAGGAGGTCTAACAGGAATCGTCCTAGCTAACTCATCCCTAGATATTGTTCTCCACGATACTTATTATGTAGTAGCACATTTCCATTATGTCCTGTCTATAGGAGCAGTCTTCGCCATTATGGGGGGATTTGTACACTGATTCCCTCTATTCTCAGGATACACACTCAACCAAACCTGAGCAAAAATCCACTTTACAATTATATTCGTAGGGGTAAATATAACCTTCTTCCCACAACATTTCCTTGGCCTCTCAGGAATGCCACGACGCTATTCTGATTATCCAGACGCATATACAACATGAAATACCATCTCATCCATAGGATCTTTTATCTCACTTACAGCAGTGATACTAATAATTTTCATAATTTGAGAAGCATTCGCATCCAAACGAGAAGTGTCTACAGTAGAATTAACCTCAACTAATCTGGAATGACTACACGGATGCCCCCCACCATACCACACATTTGAAGAACCCACCTACGTAAACCTAAAATAAGAAAGGAAGGAATCGAACCCCCTCTAACTGGTTTCAAGCCAATATCATAACCACTATGTCTTTCTCCATCAATTGAGGTATTAGTAAAAATTACATAACTTTGTCAAAGTTAAATTATAGGTTAAACCCCTATATACCTCTATGGCCTACCCCTTCCAACTAGGATTCCAAGACGCAACATCCCCTATTATAGAAGAACTCCTACACTTCCACGACCACACACTAATAATCGTATTCCTAATTAGCTCTCTAGTATTATATATTATCTCATCAATACTAACAACTAAATTAACCCATACCAGCACCATAGATGCTCAAGAAGTAGAGACAATTTGAACGATTTTACCAGCCATCATCCTTATTCTAATCGCCCTCCCATCCCTACGAATTCTATATATAATAGATGAAATCAATAATCCGTCCCTCACAGTCAAAACAATAGGCCACCAATGATACTGAAGCTACGAGTATACCGATTACGAAGACTTGACCTTTGACTCCTACATGATCCCCACATCAGACCTAAAGCCAGGAGAATTACGTCTTCTAGAAGTCGACAATCGAGTGGTTCTCCCCATAGAAATAACCATCCGAATGCTAATTTCATCCGAAGACGTCCTACACTCATGAGCTGTGCCCTCCCTAGGCCTAAAAACAGACGCTATCCCTGGGCGCCTAAATCAGACAACTCTCGTGGCCTCTCGACCAGGACTTTACTACGGTCAATGCTCAGAGATCTGCGGATCAAACCACAGCTTTATGCCAATTGTCCTTGAACTAGTTCCACTGAAACACTTCGAAGAATGATCTGCATCAATATTATAAAGTCACTAAGAAGCTATTATAGCATTAACCTTTTAAGTTAAAGATTGAGGGTTCAACCCCCTCCCTAGTGATATGCCACAGTTGGATACATCAACATGATTTATTAATATCGTCTCAATAATCCTAACTCTATTTATTGTATTTCAACTAAAAATCTCAAAGCACTCCTACCCGACACACCCAGAAGTAAAGACAACCAAAATAACAAAACACTCTGCCCCTTGAGAATCAAAATGAACGAAAATCTATTCGCCTCTTTCGCTACCCCAACAATAATAGGCCTCCCTATTGTAATTCTGATCATCATATTTCCCAGCATCCTATTCCCTTCACCCAACCGACTAATCAACAATCGCCTAATCTCAATTCAACAATGGCTAGTCCAACTTACATCAAAACAAATAATAGCTATCCATAACAGCAAAGGACAAACCTGAACTCTCATACTCATATCACTGATCCTATTCATTGGCTCAACAAACTTATTAGGCCTACTACCTCACTCATTTACACCAACAACACAACTATCAATAAACCTAGGCATAGCTATTCCCCTATGGGCAGGGACAGTGTTCATAGGCTTTCGTCATAAAACAAAAGCAGCCCTAGCCCACTTTCTACCTCAAGGAACACCCATTTTCCTCATCCCCATACTAGTAATTATCGAGACTATCAGCCTATTTATTCAACCTGTAGCCCTAGCCGTGCGGCTAACCGCTAACATTACCGCCGGACACCTCCTAATACACCTCATCGGAGGGGCAACACTAGCCCTCATAAGCATCAGCCCCTCAACAGCCCTTATTACGTTTATCATCCTAATTCTACTAACTATTCTCGAATTCGCAGTAGCTATAATCCAAGCCTACGTATTCACTCTCCTGGTAAGCCTTTACTTACACGACAACACCTAATGACCCACCAAACCCACGCTTACCACATAGTAAACCCCAGCCCATGACCACTTACAGGAGCCCTATCAGCCCTCCTGATAACATCAGGACTAGCCATGTGATTTCACTTTAACTCAACCTTACTTCTAGCTATAGGGCTATTAACTAACATCCTTACCATATATCAATGATGACGAGACATCATCCGAGAAAGCACATTCCAAGGCCATCACACATCAATCGTTCAAAAGGGACTCCGATATGGCATAATCCTTTTTATTATCTCAGAAGTCTTCTTCTTCTCTGGCTTCTTCTGAGCCTTTTACCACTCAAGCCTAGCCCCCACACCCGAACTAGGCGGCTGCTGACCACCCACAGGTATCCACCCCTTAAACCCCCTAGAAGTCCCCTTACTCAACACCTCAGTGCTCCTAGCATCTGGAGTCTCTATCACCTGAGCCCACCATAGCCTAATAGAAGGAAACCGTAAAAATATGCTCCAAGGCCTATTCATCACAATTTCACTAGGCGTATACTTCACCCTTCTCCAAGCCTCAGAATACTATGAAGCCTCATTTACTATTTCAGATGGAGTATACGGATCAACATTTTTCGTGGCAACAGGGTTCCACGGACTACACGTAATTATCGGATCTACCTTCCTCATTGTATGTTTCCTACGCCAACTAAAATTCCACTTTACATCCAGCCACCACTTCGGATTCGAAGCAGCCGCTTGATACTGACACTTCGTCGACGTAGTCTGACTATTCTTGTACGTCTCTATTTATTGATGAGGATCCTATTCTTTTAGTATTGACCAGTACAATTGACTTCCAATCAATCAGCTTCGGTATAACCCGAAAAAGAATAATAAACCTCATACTGACACTCCTCACTAACACATTACTAGCCTCGCTACTCGTACTCATCGCATTCTGACTACCACAACTAAACATCTATGCAGAAAAAACCAGCCCATATGAATGCGGATTTGACCCTATAGGGTCAGCACGCCTCCCCTTCTCAATAAAATTTTTCTTAGTGGCCATTACATTTCTGCTATTCGACTTAGAAATTGCCCTCCTATTACCCCTTCCATGAGCATCCCAAACAACTAACCTAAACACTATACTTATCATAGCACTAGTCCTAATCTCTCTTCTAGCCATCAGCCTAGCCTACGAATGAACCCAAAAAGGACTAGAATGAACTGAGTATGGTAATTAGTTTAAACCAAAACAAATGATTTCGACTCATTAAACTATGATTAACTTCATAATTACCAACATGTCACTAGTCCATATTAATATCTTCCTAGCATTCACGGTATCCCTCGTAGGCCTACTAATGTACCGATCCCACCTAATATCCTCACTCCTATGCCTAGAAGGAATAATACTATCACTATTCGTCATAGCAACCATAATAGTCCTAAACACCCACTTCACACTAGCTAGTATAATACCTATCATCTTACTAGTATTCGCTGCCTGCGAAGCAGCTCTAGGATTATCCCTACTAGTCATAGTCTCCAATACTTATGGAGTAGACCACGTACAAAACCTTAACCTCCTCCAATGCTAAAAATCATCATTCCCACAATCATACTTATGCCCCTTACATGACTATCAAAAAAGAATATAATCTGAATCAACACTACAACCTACAGTCTATTAATCAGCCTTATCAGCCTATCCCTCCTAAACCAACCTAGCAACAATAGCCTAAACTTCTCACTAATATTCTTCTCTGATCCCCTATCAGCCCCACTTCTGGTGTTGACAACATGACTACTACCACTAATACTCATAGCCAGCCAACACCATCTATCTAAGGAACCACTAATCCGAAAAAAACTCTACATCACCATGCTAACCATACTTCAAACTTTCCTAATCATGACTTTTACCGCCACAGAACTAATCTCCTTCTACATCCTATTTGAAGCCACATTAGTTCCAACACTAATTATCATCACCCGCTGAGGTAACCAAACAGAACGCCTGAACGCAGGCCTCTACTTCCTATTCTACACACTAATAGGTTCCCTCCCACTCTTAGTTGCACTAATCTCTATCCAAAACCTAACAGGCTCACTAAACTTCCTATTAATTCAATACTGAAACCAAGCACTACCCGACTCTTGATCCAATATTTTCCTATGACTAGCATGTATAATAGCATTCATAGTCAAAATACCCCTATATGGTCTTCACCTCTGACTCCCAAAAGCCCATGTAGAAGCCCCAATTGCCGGATCCATAGTGCTAGCAGCCATTCTACTAAAACTAGGAGGCTACGGAATACTACGAATTACAACAATACTAAACCCCCAAACTAGCTTTATAGCCTACCCCTTCCTCATACTATCCCTGTGAGGAATAATCATAACTAGTTCCATCTGCTTGCGACAAACCGATCTAAAATCACTTATTGCATACTCCTCTGTCAGCCACATAGCCCTAGTAATCGTAGCCGTCCTCATCCAAACACCATGAAGTTATATAGGAGCTACAGCCCTAATAATCGCTCACGGCCTTACATCATCAATACTATTCTGCCTGGCAAACTCAAATTACGAACGTACCCATAGCCGAACTATAATCCTAGCCCGTGGGCTTCAAACACTTCTTCCCCTTATAGCAGCCTGATGACTATTAGCCAGCCTAACCAACCTGGCCCTCCCTCCCAGCATTAACCTAATTGGAGAGCTATTCGTAGTAATATCATCATTCTCATGATCAAATATTACCATTATCCTAATAGGAGCCAATATCACCATCACCGCCCTCTACTCCCTATACATACTAATCACAACACAACGAGGGAAATACACACACCATATCAACAGCATTAAACCTTCATTTACACGAGAAAACGCACTCATGGCCCTCCACATGACTCCCCTACTACTCCTGTCACTTAACCCTAAAATTATCCTAGGCTTTACGTACTGTAAATATAGTTTAACAAAAACACTAGATTGTGGATCTAGAAACAGAAACTTAATATTTCTTATTTACCGAGAAAGTATGCAAGAACTGCTAATTCATGCCTCCATGTCCAATAAACATGGCTCTCTCAAACTTTTAAAGGATAGGAGCTATCCGTTGGTCTTAGGAACCAAAAAATTGGTGCAACTCCAAATAAAAGTAATCAACATGTTCTCCTCCCTCATACTAGTTTCACTATTAGTACTAACCCTCCCAATCATATCATCAATCTTCAATACCTACAAAAACAGCACGTTCCCACATCATGTAAAAAACACTATCTCATATGCCTTCATTACTAGCCTAATTCCCACTATAATATTTATTCACTCTGGACAAGAAACAATTATCTCAAACTGACACTGAATAACCATACAAACCCTCAAACTATCCCTAAGCTTCAAACTAGATTACTTCTCAATAATTTTCGTACCAGTAGCCCTATTCGTAACATGATCTATTATGGAATTCTCCCTATGATACATGCACTCAGATCCTTATATTACTCGATTTTTTAAATACTTACTTACATTCCTCATCACTATAATAATTCTAGTCACAGCTAACAACCTTTTCCAACTATTCATCGGATGGGAGGGAGTAGGCATCATGTCATTCTTACTAATCGGATGATGATACGGCCGAACAGATGCCAACACCGCGGCCCTTCAAGCAATCCTTTATAACCGCATCGGGGATATCGGCTTCATCATGGCCATAGCCTGATTCCTATTCAACACCAACACATGAGACCTCCAACAAATCTTCATACTCGACCCCAACCTTACCAACCTCCCGCTCCTAGGCCTCCTCCTAGCCGCAACTGGCAAATCCGCTCAATTTGGACTCCACCCATGACTTCCTTCAGCCATAGAGGGCCCTACACCAGTCTCAGCCCTACTCCACTCCAGCACAATAGTTGTAGCAGGCGTCTTCCTGCTAATCCGCTTCCATCCACTAATAGAAAACAACAAAACAATCCAGTCACTTACCCTATGCCTAGGAGCCATCACCACACTATTCACAGCAATCTGCGCACTCACTCAAAACGATATCAAAAAAATCATTGCTTTCTCCACCTCCAGCCAACTAGGCCTGATAATCGTAACCATCGGTATCAATCAACCCTACCTAGCATTCCTCCACATCTGCACTCACGCATTCTTCAAAGCTATACTATTTATATGTTCCGGATCCATTATCCACAGCCTAAATGACGAGCAAGATATCCGAAAAATAGGCGGACTATTTAATGCAATACCCTTCACCACCACATCCCTAATTATTGGCAGCCTTGCACTCACCGGAATTCCTTTCCTCACAGGCTTCTATTCCAAAGACCTCATCATCGAAACCGCCAACACATCGTACACCAACGCCTGAGCCCTACTAATAACTCTCATTGCCACATCCCTCACAGCTGTCTACAGCACCCGAATCATCTTCTTTGCACTCCTAGGGCAACCCCGCTTCCTCCCTCTGACCTCAATCAACGAAAATAACCCCTTTCTAATTAACTCCATCAAACGCCTCTTAATTGGCAGCATTTTTGCCGGATTCTTCATCTCCAACAATATCTACCCCACAACCGTCCCAGAAATAACCATACCTACTTACATAAAACTCACCGCCCTCGCAGTAACCATCCTAGGATTTACACTAGCCCTAGAACTAAGCTTGATAACCCATAACTTAAAACTAGAACACTCCACCAGCGTATTCAAATTCTCCAACCTCCTAGGATACTACCCAACAATTATACACCGACTCCCACCGCTCGCTAACCTATCAATAAGCCAAAAATCAGCATCACTTCTACTAGACTCAATCTGACTAGAAAACATCCTGCCAAAATCTATCTCCCAGTTCCAAATAAAAACCTCGATCCTAATTTCCACCCAGAAAGGACAAATCAAATTATATTTCCTCTCATTCCTCATCACCCTTACCCTAAGCATACTACTTTTTAATCTCCACGAGTAACCTCTAAAATTACCAAGACCCCAACAAGCAACGATCAACCAGTCACAATCACAACCCAAGCCCCATAACTATACAATGCAGCAACCCCTATAATTTCCTCACTAAACACCCCAGAATCTCCAGTATCATAAATAGCTCAATCCCCCACACCACTAAACTTAAACACTACCCCCACTTCCTCACTCTTCAGAACATATAAAACCAACATAACCTCCATCAACAACCCTAAAAGAAATACCCCCATAACAGTCGTATTAGACACCCATACCTCAGGATACTGCTCAGTAGCCATAGCCGTTGTATAACCAAAAACAACCAACATTCCTCCCAAATAAATCAAAAACACCATCAACCCCAAAAAGGACCCTCCAAAATTCATAATAATACCACAACCGACCCCTCCACTTACAATCAGCACTAAACCCCCATAAATAGGTGAAGGTTTTGAAGAAAACCCCACAAAACTAACAACAAAAATAACACTCAAAATAAACACAATATATGTCATCATTATTCCCACGTGGAATCTAACCACGACCAATGACATGAAAAATCATCGTTGTATTTCAACTATAAGAACACCAATGACAAACATCCGGAAATCTCACCCACTAATTAAAATCATCAATCACTCTTTTATTGACCTACCAGCCCCCTCAAACATTTCATCATGATGAAACTTCGGCTCCCTCCTAGGAATCTGCCTAATCCTCCAAATCTTAACAGGCCTATTCCTAGCCATACACTACACATCAGATACGACAACTGCCTTCTCATCCGTCACTCACATCTGCCGAGACGTTAACTACGGATGAATTATTCGCTACCTCCATGCCAACGGAGCATCAATATTTTTTATCTGCCTCTTCATTCACGTAGGACGCGGCCTCTACTACGGCTCTTACACATTCCTAGAGACATGAAACATTGGAATCATCCTACTTTTCACAGTTATAGCTACAGCATTCATGGGCTATGTCCTACCATGAGGCCAAATATCCTTTTGAGGAGCAACAGTCATCACGAACCTCCTATCAGCAATTCCCTACATCGGTACTACCCTCGTCGAGTGAATCTGAGGTGGATTCTCAGTAGACAAAGCCACCCTTACCCGATTTTTTGCTTTCCACTTCATCCTACCCTTCATCATCACAGCCCTGGTAGTCGTACATTTACTATTTCTTCACGAAACAGGATCTAACAACCCCTCAGGAATCCCATCCAATATGGACAAAATCCCATTCCACCCATATTATACAATTAAAGACATCCTAGGACTCCTCCTCCTGATCTTGCTCCTACTAACTCTAGTATTATTCTCCCCCGACCTCCTAGGAGACCCAGACAACTACACCCCAGCTAACCCTCTCAGCACTCCCCCTCATATTAAACCGGAATGGTACTTCCTGTTTGCCTACGCCATCCTACGCTCCATTCCCAACAAACTAGGCGGCGTATTAGCCCTAATCCTCTCCATCCTGATCCTAGCACTCATCCCCACCCTCCACATATCAAAACAACGAAGCATAATATTCCGGCCTCTCAGCCAATGCGTATTCTGACTCTTAGTGGCAGACTTACTGACACTAACATGAATCGGCGGACAGCCAGTGGAACACCCATACGTAATTATCGGCCAACTGGCCTCAATCCTCTACTTCTCCCTAATTCTCATTTTTATACCACTCGCAAGCACCATCGAAAACAATCTCCTAAAATGAAGAGTCCCTGTAGTATATCGCACATTACCCTGGTCTTGTAAACCAGAAAAGGGGGAAAACGTT-CCTCCCAAGGACTATCAAGGAAGAAGCTCTAGCTCCACCATCAACACCCAAAGCTGAAATTCTACTTAAACTATTCCTTGATTTCTTCCCCTAAACGACAACAATCCGCCCTCATGTGCTATGTCAGTATCAGATTATACCCCCATATAACACCATACCCACCTGACATGCAATATCTTATGAATGGCCTATGTACGTCGTGCATTAAATTGTTCGCCCCATGAATAATAAGCATGTACATAATATCATTTATCTTACATGAGTACATTATATTATTGATCGTGCATACCCCATCCAAGTCAAATCATTTCCAGTCAACACGCATATCACAACCCATGTTCCACGAGCTTAATCACCAAGCCGCGGGAAATCAGCAACCCTCTCAACTACGTGTCCCAATCCTCGCTCCGGGCCCATCCAAACGTGGGGGTTTCTACAATGAAACTATACCTGGCATCTGGTTCTTTCTTCAGGGCCATTCTTACCCAACCTCGCCCATTCTTTCCCCTTAAATAAGACATCTCGATGGACTAATGACTAATCAGCCCATGCTCACACATAACTGTGGTTTCATGCATTTGGTATTTTTTTATATTTGGGGATGCTATGACTCAGCTATGGCCGTCAAAGGCCTCGACGCAGTCAATTAAATTGAAGCTGGACTTAAATTGAACG-TTATCCCTCCGCATCAGCAACCATAAGGTGTTATTCAGTTCATGGTAGCGGGACATAGGAAACAANNNNNNNNNNNNNNNNNNNNNNNNNNNNNNNNNNNNNNNNNNNNNNNNNNNNNNNNNNNNNNNNNNNNNNNNNNNNNNNNNNNNNNNNNNNNNNNNNNNNNNNNNNNNNNNNNNNNNNNNNNNNNNNNNNNNNNNNNNNNNNNNNNNNNNNNNNNNNNNNNNNNNNNNNNNNNNNNNNNNNNNNNNNNNNNNNNNNNNNNNNNNNNNNNNNNNNNNNNNNNNNNNNNNNNNNACCCGCGCAGCAAGCAAGTAATATAGCTTTCTTAATCAAACCCCCCCTACCCCCCATTAAACTCCACATATGTACATTCAACACAATCTTGCCAAACCCCAAAAACAAGACTAAACAATGCACAATACTTCATGAAGCTTAACCCTCGCATGCCAACCATAATAACTCAACACACCTAACAATCTTAACAGAACTTTCCCCCCGCCATTAATACCAACATGCTACTTTAATCAATAAAATTTCCATAGACAGGCATCCCCCTAGATCTGATTTTCTAAATCTGTCAACCCTTCTTCCCCC
>Hap_05
GTTAATGTAGCTTAATAATATAAAGCAAGGCACTGAAAATGCCTAGATGAGTATTCTTACTCCATAAACACATAGGCTTGGTCCTAGCCTTTTTATTAGTTATTAATAGAATTACACATGCAAGTATCCGCACCCCAGTGAGAA-TGCCCTCTAAATCGCGTCT-CTACGATTAAAAGGAGCAGGTATCAAGCACACTAGAAAGTAGCTCATAACACCTTGCTCAGCCACACCCCCACGGGACACAGCAGTGATAAAAATTAAGCTATGAACGAAAGTTCGACTAAGTCATATTAAATAAGGGTTGGTAAATTTCGTGCCAGCCACCGCGGTCATACGATTAACCCAAATTAATAAACCCTCCGGCGTAAAGCGTGTCAAAGACTAATACCAAAATAAAGTTAAAACCCAGTTAAGCCGTAAAAAGCTGCAACCAAAGTAAAATAGACTACGAAAGTGACTTTAATACCTCTGACTACACGATAGCTAAGACCCAAACTGGGATTAGATACCCCACTATGCTTAGCCCTAAACTAAAATAGCTTACCACAACAAAGCTATTCGCCAGAGTACTACTAGCAACAGCCTAAAACTCAAAGGACTTGGCGGTGCTTTACATCCCTCTAGAGGAGCCTGTTCCATAATCGATAAACCCCGATAAACCCCACCATCCCTTGCTAATTCAGCCTATATACCGCCATCTTCAGCAAACCCTAAACAAGGTACCGAAGTAAGCACAAATATCCAACATAAAAACGTTAGGTCAAGGTGTAGCCCATGGGATGGAGAGAAATGGGCTACATTTTCTACCCTAAGAACAAGAACTTTAACCCGGACGAAAGTCTCCATGAAACTGGAGACTAAAGGAGGATTTAGCAGTAAATTAAGAATAGAGAGCTTAATTGAATCAGGCCATGAAGCGCGCACACACCGCCCGTCACCCTCCTTAAATATCACAAATCACAACATAACATAAAACCGTGACCCAAACATATGAAAGGAGACAAGTCGTAACAAGGTAAGTATACCGGAAGGTGTACTTGGATAACCAAAGTGTAGCTTAAACAAAGCATCCAGCTTACACCTAGAAGATTTCACTCAAAATGAACACTTTGAACTAAAGCTAGCCCAAACAATACCTAATTCAATTACCCTTAGTCACTTAACTAAAACATTCACCAAACCATTAAAGTATAGGAGATAGAAATTTTAACTTGGCGCTATAGAGAAAGTACCGTAAGGGAACGATGAAAGATGCATTAAAAGTACTAAACAGCAAAGCTTACCCCTTTTACCTTTTGCATAATGATTTAACTAGAATAAACTTAGCAAAGAGAACTTAAGCTAAGCACCCCGAAACCAGACGAGCTACCTATGAACAGTTACAAA-GAACCAACTCATCTATGTCGCAAAATAGTGAGAAGATTCGTAGGTAGAGGTGAAAAGCCCAACGAGCCTGGTGATAGCTGGTTGTCCAGAAACAGAATTTCAGTTCAAATTTAAATTTACCTAAAAACTACTCAATTCTAATGTAAATTTAAATTATAGTCTAAAAAGGTACAGCTTTTTAGATACAGGTTACAACCTTCATTAGAGAGTAAGAACAAGATTAACCCATAGTTGGCTTAAAAGCAGCCATCAATTAAGAAAGCGTTCAAGCTCAACGACACATCTATCTTAATCCCAACAATCAACCCAAACTAACTCCTAATCTCATACTGGACTATTCTATCAACACATAGAAGCAATAATGTTAATATGAGTAACAAGAATTATTTCTCCTTGCATAAGCTTATATCAGAACGAATACTCACTGATAGTTAACAACAAGATAGGGATAATCCAAAAACTAATCATCTATTTAAACCATTGTTAACCCAACACAGGCATGCATCTATAAGGAAAGATTAAAAGAAGTAAAAGGAACTCGGCAAACACAAACCCCGCCTGTTTACCAAAAACATCACCTCTAGCATTTCCAGTATTAGAGGCACTGCCTGCCCAGTGACATCTGTTTAAACGGCCGCGGTATCCTAACCGTGCAAAGGTAGCATAATCACTTGTTCCCTAAATAGGGACTTGTATGAATGGCCACACGAGGGTTTTACTGTCTCTTACTTCCAATCAGTGAAATTGACCTTCCCGTGAAGAGGCGGGAATGACTAAATAAGACGAGAAGACCCTATGGAGCTTTAATTAACTGATTCACAAAAAACAACACACAAACCT-AACCTTCAGGGACAACAAAACTTTTGATTGAATCAGCAATTTCGGTTGGGGTGACCTCGGAGAACAAAACAACCTCCGAGTGATTTAAATCCAGACTAACCAGTCAAAATAAATAATCACTTATTGATCCAAACCATTGATCAACGGAACAAGTTACCCTAGGGATAACAGCGCAATCCTATTCCAGAGTCCATATCGACAATTAGGGTTTACGACCTCGATGTTGGATCAAGACATCCTAATGGTGCAACCGCTATTAAGGGTTCGTTTGTTCAACGATTAAAGTCTTACGTGATCTGAGTTCAGACCGGAGTAATCCAGGTCGGTTTCTATCTATTCTATACTTTTCCCAGTACGAAAGGACAAGAAAAGTAGGGCCCACTTTACAAGAAGCGCCCTCAAACTAATAGATGACATAATCTAAATCTAACTAATTTATAACTTCTACCGCCCTAGAACAGGGCTCGTTAGGGTGGCAGAGCCCGGAAATTGCATAAAACTTAAACCTTTACACTCAGAGGTTCAACTCCTCTCCCTAACAACATGTTCATAATTAACGTTCTCCTCCTAATTGTCCCAATCTTGCTCGCCGTAGCATTCCTCACACTAGTTGAACGAAAAGTCTTAGGCTATATGCAACTTCGCAAAGGACCCAACATCGTAGGCCCCTATGGCCTACTACAACCTATTGCCGATGCCCTCAAACTATTTATCAAAGAGCCACTACAACCACTAACATCATCGACATCCATATTCATCATCGCACCAATCCTAGCCCTAACCCTGGCCTTAACCATATGAATCCCTCTGCCCATACCATACCCACTAATCAACATAAACCTGGGAATTCTATTCATACTAGCCATGTCCAGTCTAGCTGTCTACTCAATCCTCTGATCAGGATGGGCCTCAAACTCAAAATACGCCCTAATTGGAGCTCTACGAGCAGTAGCACAAACCATCTCATACGAAGTAACTCTAGCAATCATCCTACTCTCAGTCCTCCTAATAAGCGGATCATTCACATTATCAACACTTATTATTACCCAAGAATACCTCTGATTAATCTTCCCATCATGACCCTTAGCCATAATGTGATTCATCTCAACATTAGCCGAAACCAACCGAGCTCCATTTGACCTAACAGAAGGAGAATCAGAACTCGTCTCTGGATTCAACGTTGAATACGCAGCCGGCCCATTTGCTCTATTCTTCCTAGCAGAATACGCAAACATCATCATGATAAATATCTTCACAACAACCCTATTTCTAGGAGCATTTCACAACCCCTACCTGCCAGAACTCTACTCAATTAATTTCACCATTAAAGCTCTCCTTCTAACATGTTCCTTCCTATGAATCCGAGCATCCTACCCACGATTCCGATATGACCAACTTATACACCTCCTATGAAAGAACTTCCTACCACTCACACTAGCCCTCTGCATATGACACGTCTCACTTCCAATCATACTATCCAGCATCCCACCACAAACATAGGAAATATGTCTGACAAAAGAGTTACTTTGATAGAGTAAAACATAGAGGCTCAAACCCTCTTATTTCTAGAACCACAGGAATTGAACCTGCTCCTGAGAATTCAAAATCCTCCGTGCTACCGAATTACACCATGTCCTACAAGTAAGGTCAGCTAAATAAGCTATCGGGCCCATACCCCGAAAATGTTGGATTACACCCTTCCCGTACTAATAAATCCCCTTATCTTCACAACTATTCTAATAACAGTTCTTCTAGGAACTATAATCGTTATAATAAGCTCACACTGACTAATAATCTGAATCGGATTTGAAATAAATCTACTAGCCATTATCCCCATCCTAATAAAAAAGTACAATCCCCGAACCATAGAAGCCTCCACCAAATATTTTCTAACCCAAGCCACCGCATCAATACTCCTCATAATAGCGATCATCATTAACCTCATACACTCAGGCCAATGAACAATCACAAAAGTCTTCAACCCCACAGCGTCCATCATTATAACTTCAGCTCTCGCCATAAAACTTGGACTCACACCATTCCACTTCTGAGTACCCGAAGTCACACAGGGCATCTCATTAACATCAGGTCTCATCCTACTTACATGACAAAAACTAGCCCCAATATCAATCCTATATCAAATCTCACCCTCAATTAACCTAAATATCTTATTAACTATAGCCGTACTGTCAATCCTAGTAGGAGGCTGAGGCGGTCTCAACCAAACCCAACTACGAAAAATCATAGCATACTCGTCAATCGCGCATATAGGATGAATAACAGCTGTCCTAGTATATAGCCCAACACTGACAATACTAAACATATTAATTTACATTATAATAACACTCACAATATTCATACTATTTATCCAGAGCTCTTCTACTACAACACTATCACTCTCCCACACATGAAACAAAACACCTCTAACCACTACACTAATCCTAATTACCTTACTATCCATAGGAGGCCTCCCCCCACTATCAGGATTCATACCCAAATGAATAATCATTCAAGAGCTCACCAAAAATAGCAGCATCATCCTCCCCACACTAATAGCCATTATAGCACTACTCAACCTCTACTTCTACATACGACTAACCTATTCCACCTCACTGACCATATTCCCATCCACAAACAACATAAAAATAAAATGACAATTCGAAACCAAACAAATTACTCTCTTACCCCCGTTAATTGTTATATCCTCCCTACTCCTCCCCCTAACCCCCATACTATCAATTTTGGACTAGGAATTTAGGTTAACATCCCAGACCAAGAGCCTTCAAAGCTCTAAGCAAGTGAATCCACTTAATTCCTGCATACTAAGGACTGCGAGACTCTATCTCACATCAATTGAACGCAAATCAAACACTTTCATTAAGCTAAGCCCTTACTAGATTGGTGGGCTACCATCCCACGAAATTTTAGTTAACAGCTAAATACCCTAATCAACTGGCTTCAATCTACTTCTCCCGCCGCCTAGAAAAAAA-GGCGGGAGAAGCCCCGGCAGAA-TTGAAGCTGCTCCTTTGAATTTGCAATTCAATGTGA-AATTCACCACGGGACTTGATAAGAAGAGGATTCCAACCCCTGTCTTTAGATTTACAGTCTAATGCTTACTCAGCCATCTTACCTATGTTCATCAACCGCTGACTATTTTCAACTAACCACAAAGACATCGGCACTCTGTACCTCCTATTCGGCGCTTGAGCTGGAATAGTAGGAACTGCCCTAAGCCTCCTAATCCGTGCTGAATTAGGCCAACCTGGGACCCTACTAGGAGATGATCAGATCTACAATGTTATTGTAACCGCCCATGCATTCGTAATAATTTTCTTTATGGTCATACCCATTATAATCGGAGGATTCGGAAACTGATTAGTCCCCCTGATAATTGGAGCACCTGATATAGCTTTCCCCCGAATAAACAACATAAGCTTCTGATTACTTCCCCCATCATTCCTACTTCTTCTCGCTTCCTCAATAATTGAAGCAGGTGCCGGAACAGGCTGAACCGTATATCCTCCTCTAGCTGGAAATCTGGCGCATGCAGGAGCCTCTGTTGACTTAACCATTTTCTCTCTCCACCTAGCTGGGGTGTCTTCGATTTTAGGTGCCATCAACTTTATTACCACAATCATTAACATAAAACCACCAGCTCTATCCCAATATCAAACCCCCCTATTCGTTTGATCTGTCCTTATTACGGCAGTACTCCTTCTCCTAGCCCTCCCGGTCCTAGCAGCAGGCATTACCATGCTTCTCACAGACCGTAACCTAAACACTACTTTCTTCGACCCCGCAGGAGGAGGGGATCCAATCCTTTATCAACACCTATTCTGATTCTTCGGGCACCCCGAAGTCTATATTCTTATCCTACCAGGCTTCGGTATAATCTCACACATCGTCACATACTACTCAGGTAAAAAGGAACCTTTTGGCTACATGGGTATAGTGTGAGCTATAATATCCATTGGCTTTCTGGGCTTCATCGTATGGGCTCACCACATGTTTACAGTAGGGATAGACGTTGACACACGAGCATACTTCACATCAGCTACCATAATCATCGCTATCCCTACCGGTGTAAAAGTATTCAGCTGACTAGCCACCCTGCACGGAGGAAATATCAAATGATCTCCAGCTATACTCTGAGCTCTAGGCTTCATCTTCTTATTCACAGTAGGAGGTCTAACAGGAATCGTCCTAGCTAACTCATCCCTAGATATTGTTCTCCACGATACTTATTATGTAGTAGCACATTTCCATTATGTCCTGTCTATAGGAGCAGTCTTCGCCATTATGGGGGGATTTGTACACTGATTCCCTCTATTCTCAGGATACACACTCAACCAAACCTGAGCAAAAATCCACTTTACAATTATATTCGTAGGGGTAAATATAACCTTCTTCCCACAACATTTCCTTGGCCTCTCAGGAATGCCACGACGCTATTCTGATTATCCAGACGCATATACAACATGAAACACCATCTCATCCATAGGATCTTTTATCTCACTTACAGCAGTGATACTAATAATTTTCATAATTTGAGAAGCATTCGCATCCAAACGAGAAGTGTCTACAGTAGAATTAACCTCAACTAATCTGGAATGACTACACGGATGCCCCCCACCATACCACACATTTGAAGAACCCACCTACGTAAACCTAAAATAAGAAAGGAAGGAATCGAACCCCCTCTAACTGGTTTCAAGCCAATATCATAACCACTATGTCTTTCTCCATCAATTGAGGTATTAGTAAAAATTACATAACTTTGTCAAAGTTAAATTATAGGTTAAACCCCTATATACCTCTATGGCCTACCCCTTCCAACTAGGATTCCAAGACGCAACATCCCCTATTATAGAAGAACTCCTACACTTCCACGACCACACACTAATAATCGTATTCCTAATTAGCTCTCTAGTATTATATATTATCTCATCAATACTAACAACTAAATTAACCCATACCAGCACCATAGATGCTCAAGAAGTAGAGACAATTTGAACGATTTTACCAGCCATCATCCTTATTCTAATCGCCCTCCCATCCCTACGAATTCTATATATAATAGATGAAATCAATAATCCGTCCCTCACAGTCAAAACAATAGGCCACCAATGATACTGAAGCTACGAGTATACCGATTACGAAGACTTGACCTTTGACTCCTACATGATCCCCACATCAGACCTAAAGCCAGGAGAATTACGTCTTCTAGAAGTCGACAATCGAGTGGTTCTCCCCATAGAAATAACCATCCGAATGCTAATTTCATCCGAAGACGTCCTACACTCATGAGCTGTGCCCTCCCTAGGCCTAAAAACAGACGCTATCCCTGGGCGCCTAAATCAGACAACTCTCGTGGCCTCTCGACCAGGACTTTACTACGGTCAATGCTCAGAGATCTGCGGATCAAACCACAGCTTTATGCCAATTGTCCTTGAACTAGTTCCACTGAAACACTTCGAAGAATGATCTGCATCAATATTATAAAGTCACTAAGAAGCTATTATAGCATTAACCTTTTAAGTTAAAGATTGAGGGTTCAACCCCCTCCCTAGTGATATGCCACAGTTGGATACATCAACATGATTTATTAATATCGTCTCAATAATCCTAACTCTATTTATTGTATTTCAACTAAAAATCTCAAAGCACTCCTACCCGACACACCCAGAAGTAAAGACAACCAAAATAACAAAACACTCTGCCCCTTGAGAATCAAAATGAACGAAAATCTATTCGCCTCTTTCGCTACCCCAACAATAATAGGCCTCCCTATTGTAATTCTGATCATCATATTTCCTAGCATCCTATTCCCCTCACCCAACCGACTAATTAACAATCGCCTAATCTCAATTCAACAATGGCTAGTCCAACTTACATCAAAACAAATAATAGCTATCCATAACAACAAAGGACAAACCTGAACTCTTATGCTCATATCACTGATCCTATTCATTGGCTCAACAAACTTATTAGGCCTACTACCTCACTCATTCACACCAACAACACAACTATCAATAAACCTAGGCATAGCTATTCCCCTATGGGCAGGGACAGTATTCATAGGCTTTCGTCACAAAACAAAAGCAGCCCTAGCCCACTTTCTACCTCAAGGAACGCCCATTTTCCTCATCCCCATACTAGTAATTATCGAGACTATCAGCCTATTTATTCAACCTGTAGCCCTAGCCGTGCGGCTAACCGCTAACATTACCGCCGGACACCTCCTAATACACCTCATCGGAGGGGCAACACTAGCCCTCATAAGCATCAGCCCCTCAACAGCCCTTATTACGTTTATCATCCTAATTCTTCTAACTATTCTCGAATTCGCAGTAGCTATAATCCAAGCCTACGTATTCACTCTCCTGGTAAGCCTTTACTTACACGACAACACCTAATGACCCACCAAACCCACGCTTACCACATAGTAAACCCCAGCCCATGACCACTTACAGGAGCCCTATCAGCCCTCCTGATAACATCAGGACTAGCCATGTGATTTCACTTTAACTCAACCTTACTTCTAGCTATAGGGCTATTAACTAACATCCTCACCATATATCAATGATGACGAGACATCATCCGAGAAAGCACATTCCAAGGCCATCACACATCAATCGTTCAAAAGGGACTCCGATATGGCATAATCCTTTTTATTATCTCAGAAGTCTTCTTCTTCTCTGGCTTCTTCTGAGCCTTTTACCACTCAAGCCTAGCCCCCACACCCGAACTAGGCGGCTGCTGACCACCCACAGGTATCCACCCCTTAAACCCCCTAGAAGTCCCCTTACTCAACACCTCAGTGCTCCTAGCATCTGGAGTCTCTATCACCTGAGCCCATCATAGCCTAATAGAAGGAAACCGTAAAAATATGCTCCAAGGCCTATTCATCACAATTTCACTAGGCGTATACTTCACCCTTCTCCAAGCCTCAGAATACTATGAAGCCTCATTTACTATTTCAGATGGAGTATACGGATCAACATTTTTCGTAGCAACAGGGTTCCACGGACTACACGTAATTATCGGATCTACCTTCCTCATTGTATGTTTCCTACGCCAACTAAAATTCCACTTTACATCCAGTCACCACTTCGGATTCGAAGCAGCCGCTTGATACTGACACTTCGTCGACGTAGTCTGACTATTCTTGTACGTCTCTATTTATTGATGAGGATCCTATTCTTTTAGTATTGACCAGTACAATTGACTTCCAATCAATCAGCTTCGGTATAACCCGAAAAAGAATAATAAACCTCATACTGACACTCCTCACTAACACATTACTAGCCTCACTACTCGTACTCATCGCATTCTGACTACCACAACTAAACATCTATGCAGAAAAAACCAGCCCATATGAATGCGGATTTGACCCTATAGGGTCAGCACGCCTCCCCTTCTCAATAAAATTTTTCTTAGTGGCCATTACATTTCTGCTATTCGACTTAGAAATTGCCCTCCTATTACCCCTTCCATGAGCATCCCAAACAACTAACCTAAACACTATACTTATCATAGCACTAGTCCTAATCTCTCTTCTAGCCATCAGCCTAGCCTACGAATGAACCCAAAAAGGACTAGAATGAACTGAGTATGGTAATTAGTTTAAACCAAAACAAATGATTTCGACTCATTAAACTATGATTAACTTCATAATTACCAACATGTCACTAGTCCATATTAATATCTTCCTAGCATTCACAGTATCCCTCGTAGGCCTACTAATGTACCGATCCCACCTAATATCCTCACTCCTATGCCTAGAAGGAATAATACTATCACTATTCGTCATAGCAACCATAATAGTCCTAAACACCCACTTCACACTAGCTAGTATAATACCTATCATCTTACTAGTATTCGCTGCCTGCGAAGCAGCTCTAGGATTATCCCTACTAGTCATAGTCTCCAATACTTATGGAGTGGACCACGTACAAAACCTTAACCTCCTCCAATGCTAAAAATCATCATTCCCACAATCATACTTATGCCCCTTACATGACTATCAAAAAAGAATATAATCTGAATCAACACTACAACCTACAGTCTATTAATCAGCCTTATCAGCCTATCCCTCCTAAACCAACCTAGCAACAATAGCCTAAACTTCTCACTAATATTCTTCTCTGATCCCCTATCAGCCCCACTTCTGGTGTTGACAACATGACTACTGCCACTAATACTCATAGCCAGCCAACATCATCTATCTAAAGAACCACTAATCCGAAAAAAACTCTACATCACCATGCTAACCATACTTCAAACTTTCCTAATCATGACTTTTACCGCCACAGAACTAATCTCCTTCTACATCCTATTTGAAGCCACATTAGTTCCAACACTAATTATCATCACCCGCTGAGGCAACCAAACAGAACGCCTGAACGCAGGCCTCTATTTCCTATTCTACACACTAATAGGTTCCCTCCCACTCTTAGTTGCACTAATCTCTATCCAAAACCTAACAGGCTCACTAAACTTCCTATTAATTCAATACTGAAACCAAGCACTACCCGACTCTTGATCCAATATTTTCCTATGACTAGCATGTATAATAGCATTCATAGTCAAAATACCCCTATATGGTCTTCACCTCTGACTCCCAAAAGCTCATGTAGAAGCCCCAATTGCCGGATCCATAGTGCTAGCAGCCATTCTACTAAAACTAGGAGGCTACGGAATACTACGAATTACAACAATACTAAACCCCCAAACTAGCTTTATAGCCTACCCCTTCCTCATACTATCCCTGTGAGGAATAATCATAACTAGTTCCATCTGCTTGCGACAAACCGATCTAAAATCACTTATTGCATACTCCTCTGTCAGCCACATAGCCCTAGTAATCGTAGCCGTCCTCATCCAAACACCATGAAGTTATATAGGAGCTACAGCCCTAATAATCGCTCACGGCCTTACATCATCAATACTATTCTGCCTGGCAAACTCAAATTACGAACGTACCCATAGCCGAACTATAATCCTAGCCCGTGGGCTTCAAACACTTCTTCCCCTTATAGCAGCCTGATGACTATTAGCCAGCCTAACCAACCTGGCCCTCCCTCCCAGCATTAACCTAATTGGAGAGCTATTCGTAGTAATATCATCATTCTCATGATCAAATATTACCATTATCCTAATAGGAACCAATATCACCATCACCGCCCTCTACTCCCTATACATACTAATCACAACACAACGAGGGAAATACACACACCATATCAACAGCATTAAACCTTCATTCACACGAGAAAACGCACTCATGGCCCTCCACATGACTCCCCTACTACTCCTGTCACTTAACCCTAAAATTATCCTAGGCTTTACGTACTGTAAATATAGTTTAACAAAAACACTAGATTGTGGATCTAGAAACAGAAACTTAATATTTCTTATTTACCGAGAAAGTATGCAAGAACTGCTAATTCATGCCCCCATGTCCAACAAACATGGCTCTCTCAAACTTTTAAAGGATAGGAGCTATCCGTTGGTCTTAGGAACCAAAAAATTGGTGCAACTCCAAATAAAAGTAATCAACATGTTCTCCTCCCTCATACTAGTTTCACTATTAGTACTAACCCTCCCAATCATATCATCAATCTTCAATACCTACAAAAACAGCACGTTCCCACATCATGTAAAAAACACTATCTCATATGCCTTCATTACTAGCCTAATTCCCACTATAATATTTATTCACTCTGGACAAGAAACAATCATCTCAAACTGACACTGAATAACCATACAAACCCTCAAACTATCCCTAAGCTTCAAACTAGACTACTTCTCAATAATTTTCGTACCAGTAGCCCTATTCGTAACATGATCTATTATGGAATTCTCCCTGTGATACATGCACTCAGATCCTTACATTACTCGATTTTTTAAATACTTACTTACATTCCTCATCACTATAATAATTCTAGTCACAGCTAACAACCTTTTCCAACTGTTCATCGGATGGGAGGGAGTAGGCATCATGTCATTCTTACTAATCGGATGATGATACGGCCGAACAGATGCCAACACCGCGGCCCTTCAAGCAATCCTTTATAACCGCATCGGGGATATCGGCTTCATCATAGCCATAGCCTGATTCCTATTCAACACCAACACATGAGACCTCCAACAAATCTTCATACTCGACCCCAACCTTACCAACCTCCCGCTCCTAGGCCTCCTCCTAGCCGCAACTGGCAAATCCGCTCAATTTGGACTCCACCCATGACTTCCTTCAGCCATAGAGGGCCCTACACCAGTCTCAGCCCTACTCCACTCCAGCACAATAGTTGTAGCAGGCGTCTTCCTGCTAATCCGCTTCCATCCACTAATAGAAAACAACAAAACAATCCAGTCACTTACCCTATGCCTAGGAGCCATCACCACACTATTCACAGCAATCTGCGCACTCACTCAAAACGATATCAAAAAAATCATTGCTTTCTCCACCTCCAGCCAACTAGGCCTGATAATCGTAACCATCGGTATCAATCAACCCTACCTAGCATTCCTCCACATCTGCACTCACGCATTCTTCAAAGCTATACTATTTATATGTTCCGGATCCATTATCCACAGCCTAAATGACGAGCAAGATATCCGAAAAATAGGCGGACTATTTAATGCAATACCCTTCACCACCACATCTCTAATTATTGGCAGCCTTGCACTCACCGGAATTCCTTTCCTCACAGGCTTCTACTCCAAAGACCTCATCATCGAAACCGCCAACACATCGTACACCAACGCCTGAGCCCTACTAATAACTCTCATTGCCACATCCCTCACAGCTGTCTACAGCACCCGAATCATCTTCTTTGCACTCCTAGGGCAACCCCGCTTCCTCCCTCTAACCTCAATCAACGAAAATAACCCCTTTCTAATTAACTCCATCAAACGCCTCTTAATTGGCAGCATTTTTGCCGGATTCTTCATCTCCAACAATATCTACCCCACAACCGTCCCAGAAATAACCATACCTACTTACATAAAACTCACCGCCCTCGCAGTAACCATCCTAGGATTTACACTAGCCCTAGAACTAAGCTTGATAACCCATAACTTAAAACTAGAACACTCCACCAGCGTATTCAAATTCTCCAACCTCTTAGGATACTACCCAACAATTATACACCGACTCCCACCGCTCGCTAACCTATCAATAAGCCAAAAATCAGCATCACTTCTACTAGACTCAATCTGACTAGAAAACATCCTGCCAAAATCTATCTCCCAGTTCCAAATAAAAACCTCAATCCTAATTTCCACCCAAAAAGGACAAATCAAATTATATTTCCTCTCATTCCTCATCACCCTTACCCTAAGCATACTACTTTTTAATCTCCACGAGTAACCTCTAAAATTACTAAGACCCCAACAAACAACGATCAACCAGTCACAATCACAACCCAAGCCCCATAACTATACAATGCAGCAACCCCTATAATTTCCTCACTAAACACCCCAGAATCCCCAGTATCATAAATAGCTCAATCCCCCACACCACTAAACTTAAACACTACCCCCACTTCCTCACTCTTCAGAACATATAAAACCAACATAACCTCCATCAACAACCCTAAAAGAAATACCCCCATAACAGTCGTATTAGACACCCATACCTCAGGATACTGCTCAGTAGCCATAGCCGTTGTATAACCAAAAACAACCAGCATTCCTCCCAAGTAAATCAAAAACACCATCAACCCCAAAAAGGACCCTCCAAAATTCATAATAATACCACAACCGACCCCTCCACTTACAATCAGCACTAAACCCCCATAAATAGGTGAAGGTTTTGAAGAAAACCCCACAAAACTAACAACAAAAATAACACTCAAAATAAACACAATATATGTCATCATTATTCCCACGTGGAATCTAACCACGACCAATGACATGAAAAATCATCGTTGTATTTCAACTATAAGAACACCAATGACAAACATCCGGAAATCTCACCCACTAATTAAAATCATCAATCACTCTTTTATTGACCTACCAGCCCCCTCAAACATTTCATCATGGTGAAACTTCGGCTCCCTCCTAGGAATCTGCCTAATCCTCCAAATCTTAACAGGCCTATTCCTAGCCATACACTACACATCAGACACGACAACTGCCTTCTCATCCGTCACTCACATCTGCCGAGACGTTAACTACGGATGAATTATCCGCTACCTCCATGCCAACGGAGCATCAATATTTTTTATCTGCCTCTTCATTCACGTAGGACGCGGCCTCTACTACGGCTCTTACACATTCCTAGAGACATGAAACATTGGAATCATCCTACTTTTCACAGTTATAGCTACAGCATTCATGGGCTATGTCCTACCATGAGGCCAAATATCCTTTTGAGGAGCAACAGTCATCACAAACCTCCTATCAGCAATTCCCTACATCGGTACTACCCTCGTCGAATGAATCTGAGGTGGATTCTCAGTAGACAAAGCCACCCTTACCCGATTTTTTGCTTTCCACTTCATCCTACCCTTCATCATCACAGCCCTGGTAGTCGTACATTTACTATTTCTTCACGAAACAGGATCTAACAACCCCTCAGGGATCCCATCCGATATGGACAAAATCCCATTCCACCCATATTATACAATTAAAGACATCCTAGGACTCCTCCTCCTGATCTTGCTCCTACTAACTCTAGTATTATTCTCCCCCGACCTCCTAGGAGACCCAGACAACTACACCCCAGCTAACCCTCTCAGCACTCCCCCTCATATTAAACCAGAATGGTACTTCCTGTTTGCCTACGCCATCCTACGCTCCATTCCCAACAAACTAGGAGGCGTATTAGCCCTAATCCTCTCCATCCTGATCCTAGCACTCATCCCCACCCTCCACATATCAAAACAACGAAGCATAATGTTCCGGCCTCTCAGCCAATGCGTATTCTGACTCTTAGTGGCAGACTTACTGACACTAACATGAATCGGCGGACAGCCAGTGGAACACCCATACGTAATTATCGGCCAACTGGCCTCAATCCTCTACTTCTCCCTAATTCTCATTTTTATACCACTCGCAAGCACCATCGAAAACAATCTTCTAAAATGAAGAGTCCCTGTAGTATATCACACATTACCCTGGTCTTGTAAACCAGAAAAGGGGGAAAACGTT-CCTCCCAAGGACTATCAAGGAAGAAGCTCTAGCTCCACCATCAACACCCAAAGCTGAAATTCTACTTAAACTATTCCTTGATTTCTTCCCCTAAACGACAACAATTCACCCTCATGTGCTATGTCAGTATCAGATTATACCCCCACATAACACCATACCCACCTGACATGCAATATCTTATGAATGGCCTATGTACGTCGTGCATTAAATTGTTTGCCCCATGAATAACAAGCATGTACATAATATCATTTATCTTACATAAGTACATTACATTATTGATCGTGCATACCCCATCCAAGTCAAATCATTTCCAGTCAACACGCATATCACAACCCATGTTCCACGAGCTTAATCACCAAGCCGCGGGAAATCAGCAACCCTCTCAACTACGTGTCCCAATCCTCGCTCCGGGCCCATTCAAACGTGGGGGTTTCTACAGTGAAACTATACCTGGCATCTGGTTCTTTCTTCAGGGCCATTTCCACCCAACCTCGCCCATTCTTTCCCCTTAAATAAGACATCTCGATGGACTAATGACTAATCAGCCCATGCTCACACATAACTGTGGTTTCATGCATTTGGTATCTTTTTATATTTGGGGATGCTATGACTCAGCTATGGCCGTCAAAGGCCTCGACGCAGTCAATTAAATTGAAGCTGGACTTAAATTGAACG-TTATCTCTCCGCATCAACAACCATAAGGTGTTATTCAGTCCATGGTAGCGGGACATAAGAAACAANNNNNNNNNNNNNNNNNNNNNNNNNNNNNNNNNNNNNNNNNNNNNNNNNNNNNNNNNNNNNNNNNNNNNNNNNNNNNNNNNNNNNNNNNNNNNNNNNNNNNNNNNNNNNNNNNNNNNNNNNNNNNNNNNNNNNNNNNNNNNNNNNNNNNNNNNNNNNNNNNNNNNNNNNNNNNNNNNNNNNNNNNNNNNNNNNNNNNNNNNNNNNNNNNNNNNNNNNNNNNNNNNNNNNNNNACCCGCGCAGCAAGCAAGTAATATAGCTTTCTTAATCAAACCCCCCCTACCCCCCATTAAACTCCACATATGTACATTCAACACAATCTTGCCAAACCCCAAAAACAAGACTAAACAATGCACAATACTTCATGAAGCTTAACCCTCGCATGCCAACCATAATAACTCAACACACCTAACAAACTCAACAGAACTTTCTCCCCGCCATTAATACCAACATGCTACTTTAATCAATAAAATTTCCATAGACAGGCATCCCCCTAGATCTGATTTTCTAAATCTGTCAACCCTTCTTCCCCC
>Hap_06
GTTAATGTAGCTTAATAATATAAAGCAAGGCACTGAAAATGCCTAGATGAGTATTCTTACTCCATAAACACATAGGCTTGGTCCTAGCCTTTTTATTAGTTATTAATAGAATTACACATGCAAGTATCCGCACCCCAGTGAGAA-TGCCCTCTAAATCGCGTCT-CTACGATTAAAAGGAGCAGGTATCAAGCACACTAGAAAGTAGCTCATAACACCTTGCTCAGCCACACCCCCACGGGACACAGCAGTGATAAAAATTAAGCTATGAACGAAAGTTCGACTAAGTCATATTAAATAAGGGTTGGTAAATTTCGTGCCAGCCACCGCGGTCATACGATTAACCCAAATTAATAAACCCTCCGGCGTAAAGCGTGTCAAAGACTAATACCAAAATAAAGTTAAAACCCAGTTAAGCCGTAAAAAGCTACAACCAAAGTAAAATAGACTACGAAAGTGACTTTAATACCTCTGACTACACGATAGCTAAGACCCAAACTGGGATTAGATACCCCACTATGCTTAGCCCTAAACTAAAATAGCTTACCACAACAAAGCTATTCGCCAGAGTACTACTAGCAACAGCCTAAAACTCAAAGGACTTGGCGGTGCTTTACATCCCTCTAGAGGAGCCTGTTCCATAATCGATAAACCCCGATAAACCCCACCATCCCTTGCTAATTCAGCCTATATACCGCCATCTTCAGCAAACCCTAAACAAGGTACCGAAGTAAGCACAAATATCCAACATAAAAACGTTAGGTCAAGGTGTAGCCCATGGGATGGAGAGAAATGGGCTACATTTTCTACCCTAAGAACAAGAACTTTAACCCGGACGAAAGTCTCCATGAAACTGGAGACTAAAGGAGGATTTAGCAGTAAATTAAGAATAGAGAGCTTAATTGAATCAGGCCATGAAGCGCGCACACACCGCCCGTCACCCTCCTTAAATATCACAAATCATAACATAACATAAAACCGTGACCCAAACATATGAAAGGAGACAAGTCGTAACAAGGTAAGTATACCGGAAGGTGTACTTGGATAACCAAAGTGTAGCTTAAACAAAGCATCCAGCTTACACCTAGAAGATTTCACTCAAAATGAACACTTTGAACTAAAGCTAGCCCAAACAATACCTAATTCAATTACCCTTAGTCACTTAACTAAAACATTCACCAAACCATTAAAGTATAGGAGATAGAAATTTTAACTTGGCGCTATAGAGAAAGTACCGTAAGGGAACGATGAAAGATGCATTAAAAGTACTAAACAGCAAAGCTTACCCCTTTTACCTTTTGCATAATGATTTAACTAGAATAAACTTAGCAAAGAGAACTTAAGCTAAGCACCCCGAAACCAGACGAGCTACCTATGAACAGTTACAAA-GAACCAACTCATCTATGTCGCAAAATAGTGAGAAGATTCGTAGGTAGAGGTGAAAAGCCCAACGAGCCTGGTGATAGCTGGTTGTCCAGAAACAGAATTTCAGTTCAAATTTAAATTTACCTAAAAACTACTCAATTCTAATGTAAATTTAAATTATAGTCTAAAAAGGTACAGCTTTTTAGATACAGGTTACAACCTTTATTAGAGAGTAAGAACAAGATAAACCCATAGTTGGCTTAAAAGCAGCCATCAATTAAGAAAGCGTTCAAGCTCAACGACACATCTATCTTAATCCCAACAATCAACCCAAACTAACTCCTAATCTCATACTGGACTATTCTATCAACACATAGAAGCAATAATGTTAATATGAGTAACAAGAATTATTTCTCCTTGCATAAGCCTATATCAGAACGAATACTCACTGATAGTTAACAACAAGATAGGGATAATCCAAAAACTAATCATCTATTTAAACCATTGTTAACCCAACACAGGCATGCATCTATAAGGAAAGATTAAAAGAAGTAAAAGGAACTCGGCAAACACAAACCCCGCCTGTTTACCAAAAACATCACCTCTAGCATTTCCAGTATTAGAGGCACTGCCTGCCCAGTGACATCTGTTTAAACGGCCGCGGTATCCTAACCGTGCAAAGGTAGCATAATCACTTGTTCCCTAAATAGGGACTTGTATGAATGGCCACACGAGGGTTTTACTGTCTCTTACTTCCAATCAGTGAAATTGACCTTCCCGTGAAGAGGCGGGAATGACTAAATAAGACGAGAAGACCCTATGGAGCTTTAATTAACTGATTCACAAAAAACAACACACAAACCT-AACCTTCAGGGACAACAAAACTTTTGATTGAATCAGCAATTTCGGTTGGGGTGACCTCGGAGAACAAAACAACCTCCGAGTGATTTAAATCCAGACTAACCAGTCAAAATATATAATCACTTATTGATCCAAACCATTGATCAACGGAACAAGTTACCCTAGGGATAACAGCGCAATCCTATTCCAGAGTCCATATCGACAATTAGGGTTTACGACCTCGATGTTGGATCAAGACATCCTAATGGTGCAACCGCTATTAAGGGTTCGTTTGTTCAACGATTAAAGTCTTACGTGATCTGAGTTCAGACCGGAGTAATCCAGGTCGGTTTCTATCTATTCTATACTTTTCCCAGTACGAAAGGACAAGAAAAGTAGGGCCCACTTTATAAGAAGCGCCCTCAAACTAATAGATGACATAATCTAAATCTAACTAATTTATAACTTCTACCGCCCTAGAACAGGGCTCGTTAGGGTGGCAGAGCCCGGAAATTGCATAAAACTTAAACCTTTACACTCAGAGGTTCAACTCCTCTCCCTAACAATATGTTCATAATTAACGTTCTCCTCCTAATTGTCCCAATCTTGCTCGCCGTAGCATTCCTCACACTAGTTGAACGAAAAGTCTTAGGCTATATGCAACTTCGCAAAGGACCCAACATCGTAGGCCCCTATGGCCTACTACAACCTATTGCCGATGCCCTCAAACTATTTATCAAAGAGCCACTACAACCACTAACATCATCGACATCCATATTCATCATCGCACCAATCCTAGCCCTAACCCTGGCCTTAACCATATGAATCCCTCTGCCCATACCATACCCACTAATCAACATAAACCTAGGAATTCTATTCATACTAGCCATGTCCAGCCTAGCTGTCTACTCAATCCTTTGATCAGGATGGGCCTCAAACTCAAAATACGCCCTAATTGGAGCTCTACGAGCAGTAGCACAAACCATCTCATACGAAGTAACTCTAGCAATCATCCTACTCTCAGTCCTCCTAATAAGCGGATCATTCACATTATCAACACTTATTATTACCCAAGAATACCTCTGATTAATCTTCCCATCATGACCCTTAGCCATAATGTGATTCATCTCAACATTAGCCGAAACCAACCGAGCTCCATTTGACCTAACAGAAGGAGAATCAGAACTCGTCTCTGGATTCAACGTTGAATACGCAGCCGGCCCATTTGCTCTATTCTTCCTAGCAGAATACGCAAACATCATCATGATAAACATCTTCACAACAACCCTATTTCTAGGAGCATTTCACAACCCCTACCTGCCAGAACTCTACTCAATTAATTTCACCATTAAAGCTCTCCTTCTAACATGTTCCTTCCTATGAATCCGAGCATCCTACCCACGATTCCGATATGACCAACTTATACACCTCCTATGAAAGAACTTCCTACCACTCACACTAGCCCTCTGCATATGACACGTCTCACTTCCAATCATACTATCCAGCATCCCACCACAAACATAGGAAATATGTCTGACAAAAGAGTTACTTTGATAGAGTAAAACATAGAGGCTCAAACCCTCTTATTTCTAGAACTACAGGAATTGAACCTGCTCCTGAGAATTCAAAATCCTCCGTGCTACCGAATTACACCATGTCCTACAAGTAAGGTCAGCTAAATAAGCTATCGGGCCCATACCCCGAAAATGTTGGATTACACCCTTCCCGTACTAATAAATCCCCTTATCTTCACAACTATTCTAATAACAGTTCTTCTAGGAACTATAATCGTTATAATAAGCTCACACTGACTAATAATCTGAATCGGATTTGAAATAAATCTACTAGCCATTATCCCCGTCCTAATAAAAAAGTACAATCCCCGAACCATAGAAGCCTCCACCAAATATTTTCTAACCCAAGCCACCGCATCAATACTCCTCATAATAGCGATCATCATTAACCTCATACACTCAGGCCAATGAACAATCACAAAAGTCTTCAACCCCACAGCGTCCATCATTATAACTTCAGCTCTCGCCATAAAACTTGGACTCACACCATTCCACTTCTGAGTACCCGAAGTTACACAGGGCATCTCATTAACATCAGGTCTCATCCTACTTACATGACAAAAACTAGCCCCAATATCAATCCTATATCAAATCTCACCCTCAATTAACCTAAACATCTTATTAACTATAGCCGTACTGTCAATCCTAGTAGGAGGCTGAGGCGGTCTCAACCAAACCCAACTACGAAAAATCATAGCATACTCGTCAATCGCGCATATAGGATGAATAACAGCTGTCCTAGTATATAACCCAACACTAACAATACTAAACATATTAATTTACATTATAATAACACTCACAATATTCATACTATTTATCCACAGCTCCTCTACTACAACACTATCACTCTCCCACACATGAAACAAAACACCTCTAACCACTACACTAATCCTAATTACCTTACTATCCATAGGAGGCCTCCCCCCACTATCAGGATTCATACCCAAATGAATAATCATTCAAGAGCTCACCAAAAATAGCAGCATCATCCTCCCCACACTAATAGCCATTATAGCACTACTCAACCTCTACTTCTACATACGACTAACCTACTCCACCTCACTGACCATATTCCCATCCACAAACAACATAAAAATAAAATGACAATTCGAAACCAAACGAATTACTCTCTTACCCCCGTTAATTGTTATATCCTCCCTACTCCTCCCCCTAACCCCCATACTATCAATTTTGGACTAGGAATTTAGGTTAACATCCCAGACCAAGAGCCTTCAAAGCTCTAAGCAAGTGAATCCACTTAATTCCTGCATACTAAGGACTGCAAGACTCTATCTCACATCAATTGAACGCAAATCAAACACTTTTATTAAGCTAAGCCCTTACTAGATTGGTGGGCTACCATCCCACGAAATTTTAGTTAACAGCTAAATACCCTAATCAACTGGCTTCAATCTACTTCTCCCGCCGCCTA-AAAAAAA-GGCGGGAGAAGCCCCGGCAGAA-TTGAAGCTGCTCCTTTGAATTTGCAATTCAATGTGA-AATTCACCACGGGACTTGATAAGAAGAGGATTCCAACCCCTGTCTTTAGATTTACAGTCTAATGCTTACTCAGCCATCTTACCTATGTTCATCAACCGCTGACTATTTTCAACTAACCACAAAGACATCGGCACTCTGTACCTCCTATTCGGCGCTTGAGCTGGAATAGTAGGAACTGCCCTAAGCCTCCTAATCCGTGCTGAATTAGGCCAACCTGGGACCCTACTAGGAGATGATCAGATCTACAATGTCATTGTAACCGCCCATGCATTCGTAATAATTTTCTTTATGGTCATACCCATTATAATCGGAGGATTCGGAAACTGATTAGTCCCCCTGATAATTGGAGCACCTGATATAGCTTTCCCCCGAATAAACAACATAAGCTTCTGATTACTTCCCCCATCATTCCTACTTCTTCTCGCTTCCTCAATAATTGAAGCAGGTGCCGGAACAGGCTGAACCGTATATCCTCCTCTAGCTGGAAATCTGGCGCATGCAGGAGCCTCTGTTGACTTAACCATTTTCTCTCTCCACCTAGCTGGGGTGTCCTCGATTTTAGGTGCCATCAACTTTATTACCACAATCATTAACATAAAACCACCAGCTCTATCCCAATATCAAACCCCCCTATTCGTTTGATCTGTCCTTATTACGGCAGTACTCCTTCTCCTAGCCCTCCCGGTCCTAGCAGCAGGCATTACCATGCTTCTCACAGACCGTAACCTAAACACTACTTTCTTCGACCCCGCAGGAGGAGGGGATCCAATCCTTTATCAACACCTATTCTGATTCTTCGGACACCCCGAAGTCTATATTCTTATCCTACCAGGCTTCGGTATAATCTCACACATCGTCACATACTACTCAGGTAAAAAGGAACCTTTTGGCTACATGGGCATAGTGTGAGCTATAATATCCATTGGCTTTCTAGGCTTCATCGTATGGGCTCACCACATGTTTACAGTAGGAATAGACGTTGACACACGAGCATACTTCACATCAGCTACCATAATCATCGCTATCCCTACCGGTGTAAAAGTATTCAGCTGACTAGCCACCCTGCACGGAGGAAATATCAAATGATCTCCAGCTATACTCTGAGCTCTAGGCTTCATCTTCTTATTCACAGTAGGAGGTCTAACAGGAATCGTCCTAGCTAACTCATCCCTAGATATTGTTCTCCACGATACTTATTATGTAGTAGCACATTTCCATTATGTCCTGTCTATAGGAGCAGTCTTCGCCATTATGGGGGGATTTGTACACTGATTCCCTCTATTCTCAGGATACACACTCAACCAAACCTGAGCAAAAATCCACTTTACAATTATATTCGTAGGGGTAAATATAACCTTCTTCCCACAACATTTCCTTGGCCTCTCAGGAATGCCACGACGCTATTCTGATTATCCAGACGCATATACAACATGAAATACCATCTCATCCATAGGATCTTTTATCTCACTTACAGCAGTGATACTAATAATTTTCATAATTTGAGAAGCATTCGCATCCAAACGAGAAGTGTCTACAGTAGAATTAACCTCAACTAATCTGGAATGACTACACGGATGCCCCCCACCATACCACACATTTGAAGAACCCACCTACGTAAACCTAAAATAAGAAAGGAAGGAATCGAACCCCCTCTAACTGGTTTCAAGCCAATATCATAACCACTATGTCTTTCTCCATCAATTGAGGTATTAGTAAAAATTACATAACTTTGTCAAAGTTAAATTATAGGTTAAACCCCTATATACCTCTATGGCCTACCCCTTCCAACTAGGATTCCAAGACGCAACATCCCCTATTATAGAAGAACTCCTACACTTCCACGACCACACACTAATAATCGTATTCCTAATTAGCTCTCTAGTATTATATATTATCTCATCAATACTAACAACTAAATTAACCCATACCAGCACCATAGATGCTCAAGAAGTAGAGACAATTTGAACGATTTTACCAGCCATCATCCTTATTCTAATCGCCCTCCCATCCCTACGAATTCTATATATAATAGATGAAATCAATAATCCGTCCCTCACAGTCAAAACAATAGGCCACCAATGATACTGAAGCTACGAGTATACCGATTACGAAGACTTGACCTTTGACTCCTACATGATCCCCACATCAGACCTAAAACCAGGAGAATTACGTCTTCTAGAAGTCGACAATCGAGTGGTTCTCCCCATAGAAATAACCATCCGAATGCTAATTTCATCCGAAGACGTCCTACACTCATGAGCTGTGCCCTCCCTAGGCCTAAAAACAGACGCTATCCCTGGGCGCCTAAATCAGACAACTCTCGTGGCCTCTCGACCAGGACTTTACTACGGTCAATGCTCAGAGATCTGCGGATCAAACCACAGCTTTATACCAATTGTCCTTGAACTAGTTCCACTGAAACACTTCGAAGAATGATCTGCATCAATATTATAAAGTCACTAAGAAGCTATTATAGCATTAACCTTTTAAGTTAAAGATTGAGGGTTCAACCCCCTCCCTAGTGATATGCCACAGTTGGATACATCAACATGATTTATTAATATCGTCTCAATAATCCTAACTCTATTTATTGTATTTCAACTAAAAATCTCAAAGCACTCCTATCCGACACACCCAGAAGTAAAGACAACCAAAATAACAAAACACTCTGCCCCTTGAGAATCAAAATGAACGAAAATCTATTCGCCTCTTTCGCTACCCCAACAATAATAGGCCTCCCTATTGTAATTCTGATCATCATATTTCCCAGCATCCTATTCCCCTCACCCAACCGACTAGTCAACAATCGCCTAATCTCAATTCAACAATGGCTAGTCCAACTTACATCAAAACAAATAATAGCTATCCATAACAGCAAAGGACAAACCTGAACTCTTATACTCATATCACTGATCCTATTCATTGGCTCAACAAACTTATTAGGCCTACTACCTCACTCATTTACACCAACAACACAACTATCAATAAACCTAGGCATAGCTATTCCCCTATGGGCAGGGACAGTATTCATAGGCTTTCGTCACAAAACAAAAGCAGCCCTAGCCCACTTTCTACCTCAAGGAACGCCCATTTTCCTCATCCCTATACTAGTAATTATCGAGACTATCAGCCTATTTATTCAACCTGTAGCCCTAGCCGTGCGGCTAACCGCTAACATTACCGCCGGACACCTCCTAATACACCTCATCGGAGGGGCAACACTAGCCCTCATAAGCATCAGCCCCTCAACAGCCCTTATTACGTTTATCATCCTAATTCTACTAACTATCCTCGAATTCGCAGTAGCTATAATCCAAGCCTACGTATTCACTCTCCTGGTAAGCCTTTACTTACACGACAACACCTAATGACCCACCAAACCCACGCTTACCACATAGTAAACCCCAGCCCATGACCACTTACAGGAGCCCTATCAGCCCTCCTGATAACATCAGGACTAGCCATGTGATTTCACTTTAACTCAACCTTACTTCTAGCTATAGGGCTATTAACTAATATCCTTACCATATATCAATGATGACGAGACATCATCCGAGAAAGCACATTCCAAGGCCATCACACATCAATCGTTCAAAAGGGACTCCGATATGGCATAATCCTTTTTATTATCTCAGAAGTCTTCTTCTTCTCTGGCTTCTTCTGAGCCTTTTACCACTCAAGCCTAGCCCCCACACCCGAACTAGGCGGCTGCTGACCACCCACAGGTATCCACCCCTTAAACCCCCTAGAAGTCCCCTTACTCAACACCTCAGTGCTCCTAGCATCTGGAGTCTCTATCACCTGAGCCCACCATAGCCTAATAGAAGGAAACCGTAAAAATATGCTCCAAGGCCTATTCATCACAATTTCACTAGGCGTATACTTCACCCTTCTCCAAGCCTCAGAATACTATGAAGCCTCATTTACTATTTCAGATGGAGTATACGGATCAACATTTTTCGTGGCAACAGGGTTCCACGGACTACACGTAATTATCGGATCTACCTTCCTCATTGTATGTTTCCTACGCCAACTAAAATTCCACTTTACATCCAGCCACCACTTCGGATTCGAAGCAGCCGCTTGATACTGACACTTCGTCGACGTAGTCTGACTATTCTTGTACGTCTCTATTTATTGATGAGGATCCTATTCTTTTAGTATTGACCAGTACAATTGACTTCCAATCAATCAGCTTCGGTATAACCCGAAAAAGAATAATAAACCTCATACTGACACTCCTCACTAACACATTACTAGCCTCGCTACTCGTACTCATCGCATTCTGACTACCACAACTAAACATCTATGCAGAAAAAACCAGCCCATATGAATGCGGATTTGACCCTATAGGGTCAGCACGCCTCCCCTTCTCAATAAAATTTTTCTTAGTGGCCATTACATTTCTGCTATTCGACCTAGAAATTGCCCTCCTATTACCCCTTCCATGAGCATCCCAAACAACTAACCTAAACACTATACTTATCATAGCACTAGTCCTAATCTCTCTTCTAGCCATCAGCCTAGCCTACGAATGAACCCAAAAAGGACTAGAATGAACTGAGTATGGTAATTAGTTTAAACCAAAACAAATGATTTCGACTCATTAAACTATGATTAACTTCATAATTACCAACATGTCACTAGTCCATATTAATATCTTCCTAGCATTTACAGTATCCCTCGTAGGCCTACTAATGTACCGATCCCACCTAATATCCTCACTCCTATGCCTAGAAGGAATAATACTATCACTATTCGTCATAGCAACCATAATAGTCCTAAACACCCACTTCACACTAGCTAGCATAATACCTATCATCTTACTAGTATTTGCTGCCTGCGAAGCAGCTCTAGGATTATCCCTACTAGTCATAGTCTCCAATACTTATGGAGTAGACCACGTACAAAACCTTAACCTCCTCCAATGCTAAAAATCATCATTCCCACAATCATACTTATACCCCTTACATGACTATCAAAAAAGAATATAATCTGAATCAACACTACAACCTATAGTCTATTAATCAGCCTTATCAGCCTATCCCTCCTAAACCAACCTAGCAACAATAGCCTAAACTTCTCACTAATATTCTTCTCTGATCCCCTATCAGCCCCACTTCTGGTGTTGACAACATGACTACTGCCACTAATACTCATAGCCAGCCAACACCATCTATCTAAGGAACCACTAATCCGAAAAAAACTCTACATCACCATGCTAACCATACTTCAAACTTTCCTAATCATGACTTTTACCGCCACAGAACTAATCTCCTTCTACATCCTATTTGAAGCCACATTAGTTCCAACACTAATTATCATCACCCGCTGAGGCAACCAAACAGAACGCCTGAACGCAGGCCTCTACTTCCTATTCTACACACTAATAGGTTCCCTCCCACTCTTAGTTGCACTAATCTCTATCCAAAACCTAACAGGCTCACTAAACTTCCTATTAATTCAATACTGAAACCAAGCACTACCCGACTCTTGATCCAATATTTTCCTATGACTAGCATGTATAATAGCATTCATAGTCAAAATACCCCTATATGGTCTTCACCTCTGACTCCCAAAAGCCCATGTAGAAGCCCCAATTGCCGGATCCATAGTGCTAGCAGCCATTCTACTAAAACTAGGAGGCTACGGAATACTACGAATTACAACAATACTAAACCCCCAAACTAGCTTTATAGCCTACCCCTTCCTCATACTATCCCTGTGAGGAATAATCATAACTAGTTCCATCTGCTTGCGACAAACCGATCTAAAATCACTTATTGCATACTCCTCTGTCAGCCACATAGCCCTAGTAATCGTAGCCGTCCTCATCCAAACACCATGAAGTTATATAGGAGCTACAGCCCTAATAATCGCTCACGGCCTTACATCATCAATACTATTCTGCCTGGCAAACTCAAATTACGAACGTACCCATAGCCGAACTATAATCCTAGCCCGTGGGCTTCAAACACTTCTTCCCCTTATAGCAGCCTGATGACTATTAGCCAGCCTAACCAACCTGGCCCTCCCTCCCAGCATTAACCTAATTGGAGAGCTATTCGTAGTAATATCATCATTCTCATGATCAAATATTACCATTATCCTAATAGGAGCCAATATCACCATCACCGCCCTCTACTCCCTATACATACTAATCACAACACAACGAGGGAAATACACACACCATATCAACAGCATTAAACCTTCATTTACACGAGAAAACGCACTCATGGCCCTCCACATGACTCCCCTACTACTCCTGTCACTTAACCCTAAAATTATCCTAGGCTTTACGTACTGTAAATATAGTTTAACAAAAACACTAGATTGTGGATCTAGAAACAGAAACTTAATATTTCTTATTTACCGAGAAAGTATGCAAGAACTGCTAATTCATGCCCCCATGTCCAACAAACATGGCTCTCTCAAACTTTTAAAGGATAAGAGCTATCCGTTGGTCTTAGGAACCAAAAAATTGGTGCAACTCCAAATAAAAGTAATCAACATGTTCTCCTCCCTCATACTAGTTTCACTATTAGTACTAATCCTCCCAATCATATCATCAATCTTCAATACCTACAAAAACAGCACGTTCCCGCATCATGTAAAAAACACTATCTCATATGCCTTCATTACTAGCCTAATTCCCACTATAATATTTATTCACTCTGGACAAGAAACAATTATCTCAAACTGACACTGAATAACCATACAAACCCTCAAACTATCCCTAAGCTTCAAACTAGATTACTTCTCAATAATTTTCGTACCAGTAGCCCTATTCGTAACATGATCTATTATGGAATTCTCCCTATGATACATGCACTCAGATCCTTACATTACTCGATTTTTTAAATACTTACTTACATTCCTCATCACTATAATAATTCTAGTCACAGCTAACAACCTTTTCCAACTGTTCATCGGATGGGAGGGAGTAGGCATCATGTCATTCTTACTAATCGGATGATGATACGGCCGAACAGATGCCAACACCGCGGCCCTTCAAGCAATCCTTTATAACCGCATCGGGGATATCGGCTTCATCATGGCCATAGCCTGATTCCTATTCAACACCAACACATGAGACCTCCAACAAATCTTCATACTCGACCCCAACCTCACCAACCTCCCGCTCCTAGGCCTCCTCCTAGCCGCAACCGGCAAATCCGCTCAATTTGGACTCCACCCATGACTTCCTTCAGCCATAGAGGGCCCTACACCAGTCTCAGCCCTACTCCACTCCAGCACAATAGTTGTAGCAGGCGTCTTCCTGCTAATCCGCTTCCATCCACTAATAGAAAACAACAAAACAATCCAGTCACTTACCCTATGCCTAGGAGCCATCACCACACTATTCACAGCAATCTGCGCACTCACTCAAAACGATATCAAAAAAATTATTGCTTTCTCCACCTCCAGCCAACTAGGCCTGATAATCGTGACCATCGGTATCAATCAACCCTACCTAGCATTCCTCCACATCTGCACTCACGCATTCTTCAAAGCTATACTATTTATATGTTCCGGATCCATTATCCACAGCCTAAATGACGAGCAAGATATCCGAAAAATAGGCGGACTATTTAATGCAATACCCTTCACCACCACATCTCTAATTATTGGCAGCCTTGCACTCACCGGAATTCCTTTCCTCACAGGCTTCTACTCCAAAGACCTCATCATCGAAACCGCCAACACATCGTACACCAACGCCTGAGCCCTACTAATAACTCTCATTGCCACATCCCTCACAGCTGTCTACAGCACCCGAATCATCTTCTTTGCACTCCTAGGGCAACCCCGCTTCCTCCCTCTGACCTCAATCAACGAAAATAACCCCTTTCTAATTAACTCCATCAAACGCCTCTTAATTGGCAGCATTTTTGCCGGATTCTTCATCTCCAACAATATCTACCCCACAACCGTCCCAGAAATAACCATACCTACTTACATAAAACTCACCGCCCTCGCAGTAACCATCCTAGGATTTACACTAGCCCTAGAACTAAGCTTGATAACCCATAACTTAAAACTAGAACACTCCACCAGCGTATTCAAATTCTCCAACCTCCTAGGATACTACCCAACAATTATACACCGACTCCCACCGCTCGCTAACCTATCAATAAGCCAAAAATCAGCATCACTTCTACTAGACTCAATCTGACTAGAAAACATCCTGCCAAAATCTATCTCCCAGTTCCAAATAAAAACCTCAATCCTAATTTCCACCCAAAAAGGACAAATCAAATTATATTTCCTCTCATTCCTCATCACCCTTACCCTAAGCATACTACTTTTTAATCTCCACGAGTAACCTCTAAAATTACCAAGACCCCAACAAGCAACGATCAACCAGTCACAATCACAACCCAAGCCCCATAACTATACAATGCAGCAACCCCTATAATTTCCTCACTAAACACCCCAGAATCTCCAGTATCATAAATAGCTCAATCCCCCACACCACTAAACTCAAACACTACCCCCACTTCCTCACTCTTCAGAACATATAAAACCAACATAACCTCCATCAACAACCCTAAAAGAAATACCCCCATAACAGTCGTATTAGACACCCATACCTCAGGATACTGCTCAGTAGCCATAGCCGTTGTATAACCAAAAACAACCAACATTCCTCCCAAATAAATCAAAAACACCATCAACCCCAAAAAGGACCCTCCAAAATTCATAATAATACCACAACCGACCCCTCCACTTACAATCAGCACTAAACCCCCATAAATAGGTGAAGGTTTTGAAGAAAACCCCACAAAACTAACAACAAAAATAACACTCAAAATAAACACAATATATGTCATCATTATTCCCACGTGGAATCTAACCACGACCAATGACATGAAAAATCATCGTTGTATTTCAACTATAAGAACACCAATGACAAACATCCGGAAATCTCACCCACTAATTAAAATCATCAATCACTCTTTTATTGACCTACCAGCCCCCTCAAACATTTCATCATGATGAAACTTCGGCTCCCTCCTAGGAATCTGCCTAATCCTCCAAATCTTAACAGGCCTATTCCTAGCCATACACTACACATCAGACACGACAACTGCCTTCTCATCCGTCACTCACATCTGCCGAGACGTTAACTACGGATGAATTATTCGCTACCTCCATGCCAACGGAGCATCAATATTTTTTATCTGCCTCTTCATTCACGTAGGACGCGGCCTCTACTACGGCTCTTACACATTCCTAGAGACATGAAACATTGGAATCATCCTACTTTTCACAGTCATAGCTACAGCATTCATGGGCTATGTCCTACCATGAGGCCAAATATCCTTTTGAGGAGCAACAGTCATCACGAACCTCCTATCAGCAATTCCCTACATCGGTACTACCCTCGTCGAGTGAATCTGAGGTGGATTCTCAGTAGACAAAGCCACCCTTACCCGATTTTTTGCTTTCCACTTCATCCTACCCTTCATCATCACAGCCCTGGTAGTCGTACATTTACTATTTCTTCACGAAACAGGATCTAATAACCCCTCAGGAATCCCATCCGATATGGACAAAATCCCATTCCACCCATATTATACAATTAAAGACATCCTAGGACTCCTCCTCCTGATCTTGCTCCTACTAACTCTAGTATTATTCTCCCCCGACCTCCTAGGAGACCCAGACAACTACACCCCAGCTAACCCTCTCAGCACTCCCCCTCATATTAAACCAGAATGGTACTTCCTGTTTGCCTACGCCATCCTACGCTCCATTCCCAACAAACTAGGCGGCGTATTAGCCCTAATCCTCTCCATCCTGATCCTAGCACTCATCCCTACCCTCCACATATCAAAACAACGAAGCATAATATTCCGGCCTCTCAGCCAATGCGTATTCTGACTCTTAGTGGCAGACTTACTGACACTAACATGAATCGGCGGACAGCCAGTGGAACACCCATACGTAATTATCGGCCAACTGGCCTCAATCCTCTACTTCTCCCTAATTCTCATTTTTATACCACTCGCAAGCACCATCGAAAACAATCTTCTAAAATGAAGAGTCCCTGTAGTATATCGCACATTACCCTGGTCTTGTAAACCAGAAAAGGGGGAAAACGTT-CCTCCCAAGGACTATCAAGGAAGAAGCTCTAGCTCCACCATCAACACCCAAAGCTGAAATTCTACTTAAACTATTCCTTGATTTCTTCCCCTAAACGACAACAATTCACCCTCATGTGCTATGTCAGTATCAGATTATACCCCCACATAGCACCATACCCACCTGACATGCAATATCTTATGAATGGCCTATGTACATCGTGCATTAAATTGTTTGCCCCATGAATAATAAGCATGTACATAATATCATTTATCTTACATAGGTACATTATATTATTGATCGTGCATACCCCATCCAAGTCAAATCATTTCCAGTCAACATGCATATCACAACCCATGTTCCACGAGCTTAATCACCAAGCCGCGGGAAATCAGCAACCCTCTCAACTACGTGTCCCAATCCTCGCTCCGGGCCCATCCAAACGTGGGGGTTTCTACGATGAAACTATACCTGGCATCTGGTTCTTTCTTCAGGGCCATTCTCACCCAACCTCGCCCATTCTTTCCCCTTAAATAAGACATCTCGATGGACTAATGACTAATCAGCCCATGCTCACACATAACTGTGATTTCATGCATTTGGTATTTTTTTATATTTGGGGATGCTATGACTCAGCTATGGCCGTCAAAGGCCTCGACGCAGTCAATTAAATTGAAGCTGGACTTAAATTGAACG-TTATTCCTCCGCATCAGCAACCATAAGGTGTTATTCAGTCCATGGTAGCAGGACATAGAAAACAANNNNNNNNNNNNNNNNNNNNNNNNNNNNNNNNNNNNNNNNNNNNNNNNNNNNNNNNNNNNNNNNNNNNNNNNNNNNNNNNNNNNNNNNNNNNNNNNNNNNNNNNNNNNNNNNNNNNNNNNNNNNNNNNNNNNNNNNNNNNNNNNNNNNNNNNNNNNNNNNNNNNNNNNNNNNNNNNNNNNNNNNNNNNNNNNNNNNNNNNNNNNNNNNNNNNNNNNNNNNNNNNNNNNNNNNACCCGCGCAGCAAGCAAGTAATATAGCTTTCTTAATCAAACCCCCCCTACCCCCCATTAAACTCCACATATGTACATTCAACACAATCTTGCCAAACCCCAAAAACAAGACTAAACAATGCACAATACTTCATGAAGCTTAACCCTCGCATGCCAACCATAATAACTCAACACACCTAACAATCTTAACAGAACTTTCCCCCCGCCATTAATACCAACATGCTACTTTAATCAATAAAATTTCCATAGACAGGCATCCCCCTAGATCTAATTTTCTAAATCTGTCAACCCTTCTTCCCCC
>Hap_07
GTTAATGTAGCTTAATAATATAAAGCAAGGCACTGAAAATGCCTAGATGAGTATTCTTACTCCATAAACACATAGGCTTGGTCCTAGCCTTTTTATTAGTTATTAATAGAATTACACATGCAAGTATCCGCACCCCAGTGAGAA-TGCCCTCTAAATCGCGTCT-CTACGATTAAAAGGAGCAGGTATCAAGCACACTAGAAAGTAGCTCATAACACCTTGCTCAGCCACACCCCCACGGGACACAGCAGTGATAAAAATTAAGCTATGAACGAAAGTTCGACTAAGTCATATTAAATAAGGGTTGGTAAATTTCGTGCCAGCCACCGCGGTCATACGATTAACCCAAATTAATAAACCCTCCGGCGTAAAGCGTGTCAAAGACTAATACCAAAATAAAGTTAAAACCCAGTTAAGCCGTAAAAAGCTACAACCAAAGTAAAATAGACTACGAAAGTGACTTTAATACCTCTGACTACACGATAGCTAAGACCCAAACTGGGATTAGATACCCCACTATGCTTAGCCCTAAACTAAAATAGCTTACCACAACAAAGCTATTCGCCAGAGTACTACTAGCAACAGCCTAAAACTCAAAGGACTTGGCGGTGCTTTACATCCCTCTAGAGGAGCCTGTTCCATAATCGATAAACCCCGATAAACCCCACCATCCCTTGCTAATTCAGCCTATATACCGCCATCTTCAGCAAACCCTAAACAAGGTACCAAAGTAAGCACAAATATCCAACATAAAAACGTTAGGTCAAGGTGTAGCCCATGGGATGGAGAGAAATGGGCTACATTTTCTACCCTAAGAACAAGAACTTTAACCCGGACGAAAGTCTCCATGAAACTGGAGACTAAAGGAGGATTTAGCAGTAAATTAAGAATAGAGAGCTTAATTGAATCAGGCCATGAAGCGCGCACACACCGCCCGTCACCCTCCTTAAATATCACAAATCACAACATAACATAAAACCGTGACCCAAACATATGAAAGGAGACAAGTCGTAACAAGGTAAGTATACCGGAAGGTGTACTTGGATAACCAAAGTGTAGCTTAAACAAAGCATCCAGCTTACACCTAGAAGATTTCACTCAAAATGAACACTTTGAACTAAAGCTAGCCCAAACAATACCTAATTCAATTACCCTTAGTCACTTAACTAAAACATTCACCAAACCATTAAAGTATAGGAGATAGAAATTTTAACTTGGCGCTATAGAGAAAGTACCGTAAGGGAACGATGAAAGATGCATTAAAAGTACTAAACAGCAAAGCTTACCCCTTTTACCTTTTGCATAATGATTTAACTAGAATAAACTTAGCAAAGAGAACTTAAGCTAAGCACCCCGAAACCAGACGAGCTACCTATGGACAGTTACAAA-GAACCAACTCATCTATGTCGCAAAATAGTGAGAAGATTCGTAGGTAGAGGTGAAAAGCCCAACGAGCCTGGTGATAGCTGGTTGTCCAGAAACAGAATTTCAGTTCAAATTTAAATTTACCTAAAAACTACTCAATTCTAATGTAAATTTAAATTATAGTCTAAAAAGGTACAGCTTTTTAGATACAGGTTACAACCTTCATTAGAGAGTAAGAACAAGATAAACCCATAGTTGGCTTAAAAGCAGCCATCAATTAAGAAAGCGTTCAAGCTCAACGACACATCTATCTTAATCCCAACAATCAACCCAAACTAACTCCTAATCTCATACTGGACTATTCTATCAACACATAGAAGCAATAATGTTAATATGAGTAACAAGAATTATTTCTCCTTGCATAAGCTTATATCAGAACGAATACTCACTGATAGTTAACAACAAGATAGGGATAATCCAAAAACTAATCATCTATTTAAACCATTGTTAACCCAACACAGGCATGCATCTATAAGGAAAGATTAAAAGAAGTAAAAGGAACTCGGCAAACACAAACCCCGCCTGTTTACCAAAAACATCACCTCTAGCATTTCCAGTATTAGAGGCACTGCCTGCCCAGTGACATCTGTTTAAACGGCCGCGGTATCCTAACCGTGCAAAGGTAGCATAATCACTTGTTCCCTAAATAGGGACTTGTATGAATGGCCACACGAGGGTTTTACTGTCTCTTACTTCCAATCAGTGAAATTGACCTTCCCGTGAAGAGGCGGGAATGACTAAATAAGACGAGAAGACCCTATGGAGCTTTAATTAACTGATTCACAAAAAACAACACACAAACCT-AACCTTCAGGGACAACAAAACTTTTGATTGAATCAGCAATTTCGGTTGGGGTGACCTCGGAGAACAAAACAACCTCCGAGTGATTTAAATCCAGACTAACCAGTCAAAATATATAATCACTTATTGATCCAAACCATTGATCAACGGAACAAGTTACCCTAGGGATAACAGCGCAATCCTATTCCAGAGTCCATATCGACAATTAGGGTTTACGACCTCGATGTTGGATCAAGACATCCTAATGGTGCAACCGCTATTAAGGGTTCGTTTGTTCAACGATTAAAGTCTTACGTGATCTGAGTTCAGACCGGAGTAATCCAGGTCGGTTTCTATCTATTCTATACTTTTCCCAGTACGAAAGGACAAGAAAAGTAGGGCCCACTTTACAAGAAGCGCCCTCAAACTAATAGATGACATAATCTAAATCTAACTAATTTATAACTTCTACCGCCCTAGAACAGGGCTCGTTAGGGTGGCAGAGCCCGGAAATTGCATAAAACTTAAACCTTTACACTCAGAGGTTCAACTCCTCTCCCTAACAACATGTTCATAATTAACGTTCTCCTCCTAATTGTCCCAATCTTGCTCGCCGTAGCATTCCTCACACTAGTTGAACGAAAAGTCTTAGGCTATATGCAACTTCGCAAAGGACCCAACATCGTAGGCCCCTACGGCCTACTACAACCTATTGCCGATGCCCTCAAACTATTTATCAAAGAGCCACTACAACCACTAACATCATCGACATCCATATTCATCATCGCACCAATCCTAGCCCTAACCCTGGCCTTAACCATATGAATCCCTCTGCCCATACCATACCCACTAATCAACATAAACCTAGGAATTCTATTCATACTAGCCATGTCCAGCCTAGCTGTCTACTCAATCCTTTGATCAGGATGGGCCTCAAACTCAAAATACGCCCTAATTGGAGCTCTACGAGCAGTAGCACAAACCATCTCATACGAAGTAACTCTAGCAATCATCCTACTCTCAGTCCTCCTAATAAGCGGATCATTCACATTATCAACACTTATTATTACCCAAGAATACCTCTGATTAATCTTCCCATCATGACCCTTAGCCATAATGTGATTCATCTCAACATTAGCCGAAACCAACCGAGCTCCATTTGACCTAACAGAAGGAGAATCAGAACTCGTCTCTGGATTCAACGTTGAATACGCAGCCGGCCCATTTGCTCTATTCTTCCTAGCAGAATACGCAAACATCATCATGATAAACATCTTCACAACAACCCTATTTCTAGGAGCATTTCACAACCCTTACCTGCCAGAACTCTACTCAATTAATTTCACCATTAAAGCTCTCCTTCTAACATGTTCCTTCCTATGAATCCGAGCATCCTACCCACGATTCCGATATGACCAACTTATACACCTCCTATGAAAGAACTTCCTACCACTCACACTAGCCCTCTGCATATGACACGTCTCACTTCCAATCATACTATCCAGCATCCCACCACAAACATAGGAAATATGTCTGACAAAAGAGTTACTTTGATAGAGTAAAACATAGAGGCTCAAACCCTCTTATTTCTAGAACTACAGGAATTGAACCTGCTCCTGAGAATTCAAAATCCTCCGTGCTACCGAATTACACCATGTCCTACAAGTAAGGTCAGCTAAATAAGCTATCGGGCCCATACCCCGAAAATGTTGGATTACACCCTTCCCGTACTAATAAACCCCCTTATCTTCACAACTATTCTAATAACAGTTCTTCTAGGAACTATAATCGTTATAATAAGCTCACACTGACTAATAATCTGAATCGGATTTGAAATAAATCTACTAGCCATTATCCCCATCCTAATAAAAAAGTACAATCCCCGAACCATAGAAGCCTCCACCAAATATTTTCTAACCCAAGCCACCGCATCAATACTCCTCATAATAGCGATCATCATTAACCTCATACACTCAGGCCAATGAACAATCACAAAAGTCTTCAACCCCACAGCGTCCATCATTATAACTTCAGCTCTCGCCATAAAACTTGGACTCACACCATTCCACTTCTGAGTACCCGAAGTCACACAGGGCATCTCATTAACATCAGGTCTCATCCTACTTACATGACAAAAACTAGCCCCAATATCAATCCTATATCAAATCTCACCCTCAATTAACCTAAATATCTTATTAACTATAGCCGTACTGTCAATCCTAGTAGGAGGCTGAGGCGGTCTCAACCAAACCCAACTACGAAAAATCATAGCATACTCGTCAATCGCGCATATAGGATGAATAACAGCTGTCCTAGTATATAACCCAACACTGACAATACTAAACATATTAATTTACATTATAATAACACTCACAATATTCATACTATTTATCCACAGCTCCTCTACTACAACACTATCACTCTCCCACACATGAAACAAAACACCTCTAACCACTACACTAATCCTAATTACCTTACTATCCATAGGAGGCCTCCCCCCACTATCAGGATTCATACCCAAATGAATAATCATTCAAGAGCTCACCAAAAATAGCAGCATCATCCTCCCCACACTAATAGCCATTATAGCACTACTCAACCTCTACTTCTACATACGACTAACCTATTCCACCTCACTGACCATATTCCCATCCACAAACAACATAAAAATAAAATGACAATTCGAAACCAAACGAATTACTCTCTTACCCCCGTTAATTGTTATATCCTCCCTACTCCTCCCCCTAACCCCCATACTATCAATTTTGGACTAGGAATTTAGGTTAACATCCCAGACCAAGAGCCTTCAAAGCTCTAAGCAAGTGAATCCACTTAATTCCTGCATACTAAGGACTGCGAGACTCTATCTCACATCAATTGAACGCAAATCAAACACTTTTATTAAGCTAAGCCCTTACTAGATTGGTGGGCTACCATCCCACGAAATTTTAGTTAACAGCTAAATACCCTAATCAACTGGCTTCAATCTACTTCTCCCGCCGCCTAGAAAAAAA-GGCGGGAGAAGCCCCGGCAGAA-TTGAAGCTGCTCCTTTGAATTTGCAATTCAATGTGA-AATTCACCACGGGACTTGATAAGAAGAGGATTCCAACCCCTGTCTTTAGATTTACAGTCTAATGCTTACTCAGCCATCTTACCTATGTTCATCAACCGCTGACTATTTTCAACTAACCACAAAGACATCGGCACTCTGTACCTCCTATTCGGCGCTTGAGCTGGAATAGTAGGAACTGCCCTAAGCCTCCTAATCCGTGCTGAATTAGGCCAACCTGGGACCCTACTAGGAGATGATCAGATCTACAATGTTATTGTAACCGCCCATGCATTCGTAATAATTTTCTTTATGGTCATACCCATTATAATCGGAGGATTCGGAAACTGATTAGTCCCCCTGATAATTGGAGCACCTGATATAGCTTTCCCCCGAATAAACAACATAAGCTTCTGATTACTTCCCCCATCATTCCTACTTCTTCTCGCTTCCTCAATAATTGAAGCAGGTGCCGGAACAGGCTGAACCGTATATCCTCCTCTAGCTGGAAATCTGGCGCATGCAGGAGCCTCTGTTGACTTAACCATTTTCTCTCTCCACCTGGCTGGGGTGTCCTCGATTTTAGGTGCCATCAACTTTATTACCACAATCATTAACATAAAACCACCAGCTCTATCCCAATATCAAACCCCCCTATTCGTTTGATCTGTCCTTATTACGGCAGTACTCCTTCTCCTAGCCCTCCCGGTCCTAGCAGCAGGCATTACCATGCTTCTCACAGACCGTAACCTAAACACTACTTTCTTCGACCCCGCAGGAGGAGGGGATCCAATCCTTTATCAACACCTATTCTGATTCTTCGGACACCCCGAAGTCTATATTCTTATCCTACCAGGCTTCGGTATAATCTCACACATCGTCACATACTACTCAGGTAAAAAGGAACCTTTTGGCTACATGGGTATAGTGTGAGCTATAATATCCATTGGCTTTCTAGGCTTCATCGTATGGGCTCACCACATGTTTACAGTAGGGATAGACGTTGACACACGAGCATACTTCACATCAGCTACCATAATCATCGCTATCCCTACCGGTGTAAAAGTATTCAGCTGACTAGCCACCCTGCACGGAGGAAATATCAAATGATCTCCAGCTATACTCTGAGCTCTAGGCTTCATCTTCTTATTCACAGTAGGAGGTCTAACAGGAATCGTCCTAGCTAACTCATCCCTAGATATTGTTCTCCACGATACTTATTATGTAGTAGCACATTTCCATTATGTCCTGTCTATAGGAGCAGTCTTCGCCATTATGGGGGGATTTGTACACTGATTCCCTCTATTCTCAGGATACACACTCAACCAAACCTGAGCAAAAATCCACTTTACAATTATATTCGTAGGGGTAAATATAACCTTCTTCCCACAACATTTCCTTGGCCTCTCAGGAATGCCACGACGCTATTCTGATTATCCAGACGCATATACAACATGAAATACCATCTCATCCATAGGATCTTTTATCTCACTTACAGCAGTGATACTAATAATTTTCATAATTTGAGAAGCATTCGCATCCAAACGAGAAGTGTCTACAGTAGAATTAACCTCAACTAATCTGGAATGACTACACGGATGCCCCCCACCATACCACACATTTGAAGAACCCACCTACGTAAACCTAAAATAAGAAAGGAAGGAATCGAACCCCCTCTAACTGGTTTCAAGCCAATATCATAACCACTATGTCTTTCTCCATCAATTGAGGTATTAGTAAAAATTACATAACTTTGTCAAAGTTAAATTATAGGTTAAACCCCTATATACCTCTATGGCCTACCCCTTCCAACTAGGATTCCAAGACGCAACATCCCCTATTATAGAAGAACTCCTACACTTCCACGACCACACACTAATAATCGTATTCCTAATTAGCTCTCTAGTATTATATATTATCTCATCAATACTAACAACTAAATTAACCCATACCAGCACCATAGATGCTCAAGAAGTAGAGACAATTTGAACGATTTTACCAGCCATCATCCTTATTCTAATCGCCCTCCCATCCCTACGAATTCTATATATAATAGATGAAATCAATAATCCGTCCCTCACAGTCAAAACAATAGGCCACCAATGATACTGAAGCTACGAGTATACCGATTACGAAGACTTGACCTTTGACTCCTACATGATCCCCACATCAGACCTAAAACCAGGAGAATTACGTCTTCTAGAAGTCGACAATCGAGTGGTTCTCCCCATAGAAATAACCATCCGAATGCTAATTTCATCCGAGGACGTCCTACACTCATGAGCTGTGCCCTCCCTAGGCCTAAAAACAGACGCTATCCCTGGGCGCCTAAATCAGACAACTCTCGTGGCCTCTCGACCAGGACTTTACTACGGTCAATGCTCAGAGATCTGCGGATCAAACCACAGCTTTATGCCAATTGTCCTTGAACTAGTTCCACTGAAACACTTCGAAGAATGATCTGCATCAATATTATAAAGTCACTAAGAAGCTATTATAGCATTAACCTTTTAAGTTAAAGATTGAGGGTTCAACCCCCTCCCTAGTGATATGCCACAGTTGGATACATCAACATGATTTATTAATATCGTCTCAATAATCCTAACTCTATTTATTGTATTTCAACTAAAAATCTCAAAGCACTCCTACCCGACACACCCAGAAGTAAAGACAACCAAAATAACAAAACACTCTGCCCCTTGAGAATCAAAATGAACGAAAATCTATTCGCCTCTTTCGCTACCCCAACAATAATAGGCCTCCCTATTGTAATTCTGATCATCATATTTCCCAGCATCCTATTCCCTTCACCCAACCGACTAATCAACAATCGCCTAATCTCAATTCAACAATGGCTAGTCCAACTTACATCAAAACAAATAATAGCTATCCATAACAGCAAAGGACAAACCTGAACTCTCATACTCATATCACTGATCCTATTCATTGGCTCAACAAACTTATTAGGCCTACTACCTCACTCATTTACACCAACAACACAACTATCAATAAACCTAGGCATAGCTATTCCCCTATGGGCAGGGACAGTGTTCATAGGCTTTCGTCATAAAACAAAAGCAGCCCTAGCCCACTTTCTACCTCAAGGAACGCCCATTTTCCTCATCCCCATACTAGTAATTATCGAGACTATCAGCCTATTTATTCAACCTGTAGCCCTAGCCGTGCGGCTAACCGCTAACATTACCGCCGGACACCTCCTAATACACCTCATCGGAGGGGCAACACTAGCCCTCATAAGCATCAGCCCCTCAACAGCCCTTATTACGTTTATCATCCTAATTCTACTAACTATTCTCGAATTCGCAGTAGCTATAATCCAAGCCTACGTATTCACTCTCCTGGTAAGCCTTTACTTACACGACAACACCTAATGACCCACCAAACCCACGCTTACCACATAGTAAACCCCAGCCCATGACCACTTACAGGAGCCCTATCAGCCCTCCTGATAACATCAGGACTAGCCATGTGATTTCACTTTAACTCAACCTTACTTCTAGCTATAGGGCTATTAACTAACATCCTTACCATATATCAATGATGACGAGACATCATCCGAGAAAGCACATTCCAAGGCCATCACACATCAATCGTTCAAAAGGGACTCCGATATGGCATAATCCTTTTTATTATCTCAGAAGTCTTCTTCTTCTCTGGCTTCTTCTGAGCCTTTTACCACTCAAGCCTAGCCCCCACACCCGAACTAGGCGGCTGCTGACCACCCACAGGTATCCACCCCTTAAACCCCCTAGAAGTCCCCTTACTCAACACCTCAGTGCTCCTAGCATCTGGAGTCTCTATCACCTGAGCCCACCATAGCCTAATAGAAGGAAACCGTAAAAATATGCTCCAAGGCCTATTCATCACAATTTCACTAGGCGTATACTTCACCCTTCTCCAAGCCTCAGAATACTATGAAGCCTCATTTACTATTTCAGATGGAGTATACGGATCAACATTTTTCGTGGCAACAGGGTTCCACGGACTACACGTAATTATCGGATCTACCTTCCTCATTGTATGTTTCCTACGCCAACTAAAATTCCACTTTACATCCAGCCACCACTTCGGATTCGAAGCAGCCGCTTGATACTGACACTTCGTCGACGTAGTCTGACTATTCTTGTACGTCTCTATTTATTGATGAGGATCCTATTCTTTTAGTATTGACCAGTACAATTGACTTCCAATCAATCAGCTTCGGTATAACCCGAAAAAGAATAATAAACCTCATACTGACACTCCTCACTAACACATTACTAGCCTCGCTACTCGTACTCATCGCATTCTGACTACCACAACTAAACATCTATGCAGAAAAAACCAGCCCATATGAATGCGGATTTGACCCTATAGGGTCAGCACGCCTCCCCTTCTCAATAAAATTTTTCTTAGTGGCCATTACATTTCTGCTATTCGACTTAGAAATTGCCCTCCTATTACCCCTTCCATGAGCATCCCAAACAACTAACCTAAACACTATACTTATCATAGCACTAGTCCTAATCTCTCTTCTAGCCATCAGCCTAGCCTACGAATGAACCCAAAAAGGACTAGAATGAACTGAGTATGGTAATTAGTTTAAACCAAAACAAATGATTTCGACTCATTAAACTATGATTAACTTCATAATTACCAACATGTCACTAGTCCATATTAATATCTTCCTAGCATTCACGGTATCCCTCGTAGGCCTACTAATGTACCGATCCCACCTAATATCCTCACTCCTATGCCTAGAAGGAATAATACTATCACTATTCGTCATAGCAACCATAATAGTCCTAAACACCCACTTCACACTAGCTAGTATAATACCTATCATCTTACTAGTATTCGCTGCCTGCGAAGCAGCTCTAGGATTATCCCTACTAGTCATAGTCTCCAATACTTATGGAGTAGACCACGTACAAAACCTTAACCTCCTCCAATGCTAAAAATCATCATTCCCACAATCATACTTATGCCCCTTACATGACTATCAAAAAAGAATATAATCTGAATCAACACTACAACCTACAGTCTATTAATCAGCCTTATCAGCCTATCCCTCCTAAACCAACCTAGCAACAATAGCCTAAACTTCTCACTAATATTCTTCTCTGATCCCCTATCAGCCCCACTTCTGGTGTTGACAACATGACTACTACCACTAATACTCATAGCCAGCCAACACCATCTATCTAAGGAACCACTAATCCGAAAAAAACTCTACATCACCATGCTAACCATACTTCAAACTTTCCTAATCATGACTTTTACCGCCACAGAACTAATCTCCTTCTACATCCTATTTGAAGCCACATTAGTTCCAACACTAATTATCATCACCCGCTGAGGTAACCAAACAGAACGCCTGAACGCAGGCCTCTACTTCCTATTCTACACACTAATAGGTTCCCTCCCACTCTTAGTTGCACTAATCTCTATCCAAAACCTAACAGGCTCACTAAACTTCCTATTAATTCAATACTGAAACCAAGCACTACCCGACTCTTGATCCAATATTTTCCTATGACTAGCATGTATAATAGCATTCATAGTCAAAATACCCCTATATGGTCTTCACCTCTGACTCCCAAAAGCCCATGTAGAAGCCCCAATTGCCGGATCCATAGTGCTAGCAGCCATTCTACTAAAACTAGGAGGCTACGGAATACTACGAATTACAACAATACTAAACCCCCAAACTAGCTTTATAGCCTACCCCTTCCTCATACTATCCCTGTGAGGAATAATCATAACTAGTTCCATCTGCTTGCGACAAACCGATCTAAAATCACTTATTGCATACTCCTCTGTCAGCCACATAGCCCTAGTAATCGTAGCCGTCCTCATCCAAACACCATGAAGTTATATAGGAGCTACAGCCCTAATAATCGCTCACGGCCTTACATCATCAATACTATTCTGCCTGGCAAACTCAAATTACGAACGTACCCATAGCCGAACTATAATCCTAGCCCGTGGGCTTCAAACACTTCTTCCCCTTATAGCAGCCTGATGACTATTAGCCAGCCTAACCAACCTGGCCCTCCCTCCCAGCATTAACCTAATTGGAGAGCTATTCGTAGTAATATCATCATTCTCATGATCAAATATTACCATTATCCTAATAGGAGCCAATATCACCATCACCGCCCTCTACTCCCTATACATACTAATCACAACACAACGAGGGAAATACACACACCATATCAACAGCATTAAACCTTCATTTACACGAGAAAACGCACTCATGGCCCTCCACATGACTCCCCTACTACTCCTGTCACTTAACCCTAAAATTATCCTAGGCTTTACGTACTGTAAATATAGTTTAACAAAAACACTAGATTGTGGATCTAGAAACAGAAACTTAATATTTCTTATTTACCGAGAAAGTATGCAAGAACTGCTAATTCATGCCTCCATGTCCAATAAACATGGCTCTCTCAAACTTTTAAAGGATAGGAGCTATCCGTTGGTCTTAGGAACCAAAAAATTGGTGCAACTCCAAATAAAAGTAATCAACATGTTCTCCTCCCTCATACTAGTTTCACTATTAGTACTAACCCTCCCAATCATATCATCAATCTTCAATACCTACAAAAACAGCACGTTCCCACATCATGTAAAAAACACTATCTCATATGCCTTCATTACTAGCCTAATTCCCACTATAATATTTATTCACTCTGGACAAGAAACAATTATCTCAAACTGACACTGAATAACCATACAAACCCTCAAACTATCCCTAAGCTTCAAACTAGATTACTTCTCAATAATTTTCGTACCAGTAGCCCTATTCGTAACATGATCTATTATGGAATTCTCCCTATGATACATGCACTCAGATCCTTATATTACTCGATTTTTTAAATACTTACTTACATTCCTCATCACTATAATAATTCTAGTCACAGCTAACAACCTTTTCCAACTATTCATCGGATGGGAGGGAGTAGGCATCATGTCATTCTTACTAATCGGATGATGATACGGCCGAACAGATGCCAACACCGCGGCCCTTCAAGCAATCCTTTATAACCGCATCGGGGATATCGGCTTCATCATGGCCATAGCCTGATTCCTATTCAACACCAACACATGAGACCTCCAACAAATCTTCATACTCGACCCCAACCTTACCAACCTCCCGCTCCTAGGCCTCCTCCTAGCCGCAACTGGCAAATCCGCTCAATTTGGACTCCACCCATGACTTCCTTCAGCCATAGAGGGCCCTACACCAGTCTCAGCCCTACTCCACTCCAGCACAATAGTTGTAGCAGGCGTCTTCCTGCTAATCCGCTTCCATCCACTAATAGAAAACAACAAAACAATCCAGTCACTTACCCTATGCCTAGGAGCCATCACCACACTATTCACAGCAATCTGCGCACTCACTCAAAACGATATCAAAAAAATCATTGCTTTCTCCACCTCCAGCCAACTAGGCCTGATAATCGTAACCATCGGTATCAATCAACCCTACCTAGCATTCCTCCACATCTGCACTCACGCATTCTTCAAAGCTATACTATTTATATGTTCCGGATCCATTATCCACAGCCTAAATGACGAGCAAGATATCCGAAAAATAGGCGGACTATTTAATGCAATACCCTTCACCACCACATCCCTAATTATTGGCAGCCTTGCACTCACCGGAATTCCTTTCCTCACAGGCTTCTATTCCAAAGACCTCATCATCGAAACCGCCAACACATCGTACACCAACGCCTGAGCCCTACTAATAACTCTCATTGCCACATCCCTCACAGCTGTCTACAGCACCCGAATCATCTTCTTTGCACTCCTAGGGCAACCCCGCTTCCTCCCTCTGACCTCAATCAACGAAAATAACCCCTTTCTAATTAACTCCATCAAACGCCTCTTAATTGGCAGCATTTTTGCCGGATTCTTCATCTCCAACAATATCTACCCCACAACCGTCCCAGAAATAACCATACCTACTTACATAAAACTCACCGCCCTCGCAGTAACCATCCTAGGATTTACACTAGCCCTAGAACTAAGCTTGATAACCCATAACTTAAAACTAGAACACTCCACCAGCGTATTCAAATTCTCCAACCTCCTAGGATACTACCCAACAATTATACACCGACTCCCACCGCTCGCTAACCTATCAATAAGCCAAAAATCAGCATCACTTCTACTAGACTCAATCTGACTAGAAAACATCCTGCCAAAATCTATCTCCCAGTTCCAAATAAAAACCTCGATCCTAATTTCCACCCAGAAAGGACAAATCAAATTATATTTCCTCTCATTCCTCATCACCCTTACCCTAAGCATACTACTTTTTAATCTCCACGAGTAACCTCTAAAATTACCAAGACCCCAACAAGCAACGATCAACCAGTCACAATCACAACCCAAGCCCCATAACTATACAATGCAGCAACCCCTATAATTTCCTCACTAAACACCCCAGAATCTCCAGTATCATAAATAGCTCAATCCCCCACACCACTAAACTTAAACACTACCCCCACTTCCTCACTCTTCAGAACATATAAAACCAACATAACCTCCATCAACAACCCTAAAAGAAATACCCCCATAACAGTCGTATTAGACACCCATACCTCAGGATACTGCTCAGTAGCCATAGCCGTTGTATAACCAAAAACAACCAACATTCCTCCCAAATAAATCAAAAACACCATCAACCCCAAAAAGGACCCTCCAAAATTCATAATAATACCACAACCGACCCCTCCACTTACAATCAGCACTAAACCCCCATAAATAGGTGAAGGTTTTGAAGAAAACCCCACAAAACTAACAACAAAAATAACACTCAAAATAAACACAATATATGTCATCATTATTCCCACGTGGAATCTAACCACGACCAATGACATGAAAAATCATCGTTGTATTTCAACTATAAGAACACCAATGACAAACATCCGGAAATCTCACCCACTAATTAAAATCATCAATCACTCTTTTATTGACCTACCAGCCCCCTCAAACATTTCATCATGATGAAACTTCGGCTCCCTCCTAGGAATCTGCCTAATCCTCCAAATCTTAACAGGCCTATTCCTAGCCATACACTACACATCAGATACGACAACTGCCTTCTCATCCGTCACTCACATCTGCCGAGACGTTAACTACGGATGAATTATTCGCTACCTCCATGCCAACGGAGCATCAATATTTTTTATCTGCCTCTTCATTCACGTAGGACGCGGCCTCTACTACGGCTCTTACACATTCCTAGAGACATGAAACATTGGAATCATCCTACTTTTCACAGTTATAGCTACAGCATTCATGGGCTATGTCCTACCATGAGGCCAAATATCCTTTTGAGGAGCAACAGTCATCACGAACCTCCTATCAGCAATTCCCTACATCGGTACTACCCTCGTCGAGTGAATCTGAGGTGGATTCTCAGTAGACAAAGCCACCCTTACCCGATTTTTTGCTTTCCACTTCATCCTACCCTTCATCATCACAGCCCTGGTAGTCGTACATTTACTATTTCTTCACGAAACAGGATCTAACAACCCCTCAGGAATCCCATCCAATATGGACAAAATCCCATTCCACCCATATTATACAATTAAAGACATCCTAGGACTCCTCCTCCTGATCTTGCTCCTACTAACTCTAGTATTATTCTCCCCCGACCTCCTAGGAGACCCAGACAACTACACCCCAGCTAACCCTCTCAGCACTCCCCCTCATATTAAACCGGAATGGTACTTCCTGTTTGCCTACGCCATCCTACGCTCCATTCCCAACAAACTAGGCGGCGTATTAGCCCTAATCCTCTCCATCCTGATCCTAGCACTCATCCCCACCCTCCACATATCAAAACAACGAAGCATAATATTCCGGCCTCTCAGCCAATGCGTATTCTGACTCTTAGTGGCAGACTTACTGACACTAACATGAATCGGCGGACAGCCAGTGGAACACCCATACGTAATTATCGGCCAACTGGCCTCAATCCTCTACTTCTCCCTAATTCTCATTTTTATACCACTCGCAAGCACCATCGAAAACAATCTCCTAAAATGAAGAGTCCCTGTAGTATATCGCACATTACCCTGGTCTTGTAAACCAGAAAAGGGGGAAAACGTT-CCTCCCAAGGACTATCAAGGAAGAAGCTCTAGCTCCACCATCAACACCCAAAGCTGAAATTCTACTTAAACTATTCCTTGATTTCTTCCCCTAAACGACAACAATCCGCCCTCATGTGCTATGTCAGTATCAGATTATACCCCCATATAACACCATACCCACCTGACATGCAATATCTTATGAATGGCCTATGTACGTCGTGCATTAAATTGTTCGCCCCATGAATAATAAGCATGTACATAATATCATTTATCTTACATGAGTACATTATATTATTGATCGTGCATACCCCATCCAAGTCAAATCATTTCCAGTCAACACGCATATCACAACCCATGTTCCACGAGCTTAATCACCAAGCCGCGGGAAATCAGCAACCCTCTCAACTACGTGTCCCAATCCTCGCTCCGGGCCCATCCAAACGTGGGGGTTTCTACAATGAAACTATACCTGGCATCTGGTTCTTTCTTCAGGGCCATTCTCACCCAACCTCGCCCATTCTTTCCCCTTAAATAAGACATCTCGATGGACTAATGACTAATCAGCCCATGCTCACACATAACTGTGGTTTCATGCATTTGGTATTTTTTTATATTTGGGGATGCTATGACTCAGCTATGGCCGTCAAAGGCCTCGACGCAGTCAATTAAATTGAAGCTGGACTTAAATTGAACG-TTATCCCTCCGCATCAGCAACCATAAGGTGTTATTCAGTTCATGGTAGCGGGACATAGGAAACAANNNNNNNNNNNNNNNNNNNNNNNNNNNNNNNNNNNNNNNNNNNNNNNNNNNNNNNNNNNNNNNNNNNNNNNNNNNNNNNNNNNNNNNNNNNNNNNNNNNNNNNNNNNNNNNNNNNNNNNNNNNNNNNNNNNNNNNNNNNNNNNNNNNNNNNNNNNNNNNNNNNNNNNNNNNNNNNNNNNNNNNNNNNNNNNNNNNNNNNNNNNNNNNNNNNNNNNNNNNNNNNNNNNNNNNNACCCGCGCAGCAAGCAAGTAATATAGCTTTCTTAATCAAACCCCCCCTACCCCCCATTAAACTCCACATATGTACATTCAACACAATCTTGCCAAACCCCAAAAACAAGACTAAACAATGCACAATACTTCATGAAGCTTAACCCTCGCATGCCAACCATAATAACTCAACACACCTAACAATCTTAACAGAACTTTCCCCCCGCCATTAATACCAACATGCTACTTTAATCAATAAAATTTCCATAGACAGGCATCCCCCTAGATCTGATTTTCTAAATCTGTCAACCCTTCTTCCCCC
>Hap_08
GTTAATGTAGCTTAATAATATAAAGCAAGGCACTGAAAATGCCTAGATGAGTATTCTTACTCCATAAACACATAGGCTTGGTCCTAGCCTTTTTATTAGTTATTAATAGAATTACACATGCAAGTATCCGCACCCCAGTGAGAA-TGCCCTCTAAATCGCGTCT-CTACGATTAAAAGGAGCAGGTATCAAGCACACTAGAAAGTAGCTCATAACACCTTGCTCAGCCACACCCCCACGGGACACAGCAGTGATAAAAATTAAGCTATGAACGAAAGTTCGACTAAGTCATATTAAATAAGGGTTGGTAAATTTCGTGCCAGCCACCGCGGTCATACGATTAACCCAAATTAATAAACCCTCCGGCGTAAAGCGTGTCAAAGACTAATACCAAAATAAAGTTAAAACCCAGTTAAGCCGTAAAAAGCTACAACCAAAGTAAAATAGACTACGAAAGTGACTTTAATACCTCTGACTACACGATAGCTAAGACCCAAACTGGGATTAGATACCCCACTATGCTTAGCCCTAAACTAAAATAGCTTACCACAACAAAGCTATTCGCCAGAGTACTACTAGCAACAGCCTAAAACTCAAAGGACTTGGCGGTGCTTTACATCCCTCTAGAGGAGCCTGTTCCATAATCGATAAACCCCGATAAACCCCACCATCCCTTGCTAATTCAGCCTATATACCGCCATCTTCAGCAAACCCTAAACAAGGTACCGAAGTAAGCACAAATATCCAACATAAAAACGTTAGGTCAAGGTGTAGCCCATGGGATGGAGAGAAATGGGCTACATTTTCTACCCTAAGAACAAGAACTTTAACCCGGACGAAAGTCTCCATGAAACTGGAGACTAAAGGAGGATTTAGCAGTAAATTAAGAATAGAGAGCTTAATTGAATCAGGCCATGAAGCGCGCACACACCGCCCGTCACCCTCCTTAAATATCACAAATCACAACATAACATAAAACCGTGACCCAAACATATGAAAGGAGACAAGTCGTAACAAGGTAAGTATACCGGAAGGTGTACTTGGATAACCAAAGTGTAGCTTAAACAAAGCATCCAGCTTACACCTAGAAGATTTCACTCAAAATGAACACTTTGAACTAAAGCTAGCCCAAACAATACCTAATTCAATTACCCTTAGTCACTTAACTAAAACATTCACCAAACCATTAAAGTATAGGAGATAGAAATTTTAACTTGGCGCTATAGAGAAAGTACCGTAAGGGAACGATGAAAGATGCATTAAAAGTACTAAACAGCAAAGCTTACCCCTTTTACCTTTTGCATAATGATTTAACTAGAATAAACTTAGCAAAGAGAACTTAAGCTAAGCACCCCGAAACCAGACGAGCTACCTATGGACAGTTACAAA-GAACCAACTCATCTATGTCGCAAAATAGTGAGAAGATTCGTAGGTAGAGGTGAAAAGCCCAACGAGCCTGGTGATAGCTGGTTGTCCAGAAACAGAATTTCAGTTCAAATTTAAATTTACCTAAAAACTACTCAATTCTAATGTAAATTTAAATTATAGTCTAAAAAGGTACAGCTTTTTAGATACAGGTTACAACCTTCATTAGAGAGTAAGAACAAGATAAACCCATAGTTGGCTTAAAAGCAGCCATCAATTAAGAAAGCGTTCAAGCTCAACGACACATCTATCTTAATCCCAACAATCAACCCAAACTAACTCCTAATCTCATACTGGACTATTCTATCAACACATAGAAGCAATAATGTTAATATGAGTAACAAGAATTATTTCTCCTTGCATAAGCTTATATCAGAACGAATACTCACTGATAGTTAACAACAAGATAGGGATAATCCAAAAACTAATCATCTATTTAAACCATTGTTAACCCAACACAGGCATGCATCTATAAGGAAAGATTAAAAGAAGTAAAAGGAACTCGGCAAACACAAACCCCGCCTGTTTACCAAAAACATCACCTCTAGCATTTCCAGTATTAGAGGCACTGCCTGCCCAGTGACATCTGTTTAAACGGCCGCGGTATCCTAACCGTGCAAAGGTAGCATAATCACTTGTTCCCTAAATAGGGACTTGTATGAATGGCCACACGAGGGTTTTACTGTCTCTTACTTCCAATCAGTGAAATTGACCTTCCCGTGAAGAGGCGGGAATGACTAAATAAGACGAGAAGACCCTATGGAGCTTTAATTAACTGATTCACAAAAAACAACACACAAACCT-AACCTTCAGGGACAACAAAACTTTTGATTGAATCAGCAATTTCGGTTGGGGTGACCTCGGAGAACAAAACAACCTCCGAGTGATTTAAATCCAGACTAACCAGTCAAAATATATAATCACTTATTGATCCAAACCATTGATCAACGGAACAAGTTACCCTAGGGATAACAGCGCAATCCTATTCCAGAGTCCATATCGACAATTAGGGTTTACGACCTCGATGTTGGATCAAGACATCCTAATGGTGCAACCGCTATTAAGGGTTCGTTTGTTCAACGATTAAAGTCTTACGTGATCTGAGTTCAGACCGGAGTAATCCAGGTCGGTTTCTATCTATTCTATACTTTTCCCAGTACGAAAGGACAAGAAAAGTAGGGCCTACTTTACAAGAAGCGCCCTCAAACTAATAGATGACATAATCTAAATCTAACTAATTTATAACTTCTACCGCCCTAGAACAGGGCTCGTTAGGGTGGCAGAGCCCGGAAATTGCATAAAACTTAAACCTTTACACTCAGAGGTTCAACTCCTCTCCCTAACAACATGTTCATAATTAACGTTCTCCTCCTAATTGTCCCAATCTTGCTCGCCGTAGCATTCCTCACACTAGTTGAACGAAAAGTCTTAGGCTATATGCAACTTCGCAAAGGACCCAACATCGTAGGCCCCTACGGCCTACTACAACCTATTGCCGATGCCCTCAAACTATTTATCAAAGAGCCACTACAACCACTAACATCATCGACATCCATATTCATCATCGCACCAATCCTAGCCCTAACCCTGGCCTTAACCATATGAATCCCTCTGCCCATACCATACCCACTAATCAACATAAACCTAGGAATTCTATTCATACTAGCCATGTCCAGCCTAGCTGTCTACTCAATCCTTTGATCAGGATGGGCCTCAAACTCAAAATACGCCCTAATTGGAGCTCTACGAGCAGTAGCACAAACCATCTCATACGAAGTAACTCTAGCAATCATCCTACTCTCAGTCCTCCTAATAAGCGGATCATTCACATTATCAACACTTATTATTACCCAAGAATACCTCTGATTAATCTTCCCATCATGACCCTTAGCCATAATGTGATTCATCTCAACATTAGCCGAAACCAACCGAGCTCCATTTGACCTAACAGAAGGAGAATCAGAACTCGTCTCTGGATTCAACGTTGAATACGCAGCCGGCCCATTTGCTCTATTCTTCCTAGCAGAATACGCAAACATCATCATGATAAACATCTTCACAACAACCCTATTTCTAGGAGCATTTCACAACCCTTACCTGCCAGAACTCTACTCAATTAATTTCACCATTAAAGCTCTCCTTCTAACATGTTCCTTCCTATGAATCCGAGCATCCTACCCACGATTCCGATATGACCAACTTATACACCTCCTATGAAAGAACTTCCTACCACTCACACTAGCCCTCTGCATATGACACGTCTCACTTCCAATCATACTATCCAGCATCCCACCACAAACATAAGAAATATGTCTGACAAAAGAGTTACTTTGATAGAGTAAAACATAGAGGCTCAAACCCTCTTATTTCTAGAACTACAGGAATTGAACCTGCTCCTGAGAATTCAAAATCCTCCGTGCTACCGAATTACACCATGTCCTACAAGTAAGGTCAGCTAAATAAGCTATCGGGCCCATACCCCGAAAATGTTGGATTACACCCTTCCCGTACTAATAAACCCCCTTATCTTCACAACTATTCTAATAACAGTTCTTCTAGGAACTATAATCGTTATAATAAGCTCACACTGACTAATAATCTGAATCGGATTTGAAATAAATCTACTAGCCATTATCCCCATCCTAATAAAAAAGTACAATCCCCGAACCATAGAAGCCTCCACCAAATATTTTCTAACCCAAGCCACCGCATCAATACTCCTCATAATAGCGATCATCATTAACCTCATACACTCAGGCCAATGAACAATCACAAAAGTCTTCAACCCCACAGCGTCCATCATTATAACTTCAGCTCTCGCCATAAAACTTGGACTCACACCATTCCACTTCTGAGTACCCGAAGTCACACAGGGCATCTCATTAACATCAGGTCTCATCCTACTTACATGACAAAAACTAGCCCCAATATCAATCCTATATCAAATCTCACCCTCAATTAACCTAAATATCTTATTAACTATAGCCGTACTGTCAATCCTAGTAGGAGGCTGAGGCGGTCTCAACCAAACCCAACTACGAAAAATCATAGCATACTCGTCAATCGCGCATATAGGATGAATAACAGCTGTCCTAGTATATAACCCAACACTGACAATACTAAACATATTAATTTACATTATAATAACACTCACAATATTCATACTATTTATCCACAGCTCCTCTACTACAACACTATCACTCTCCCACACATGAAACAAAACACCTCTAACCACTACACTAATCCTAATTACCTTACTATCCATAGGAGGCCTCCCCCCACTATCAGGATTCATACCCAAATGAATAATCATTCAAGAGCTCACCAAAAATAGCAGCATCATCCTCCCCACACTAATAGCCATTATAGCACTACTCAACCTCTACTTCTACATACGACTAACCTATTCCACCTCACTGACCATATTCCCATCCACAAACAACATAAAAATAAAATGACAATTCGAAACCAAACGAATTACTCTCTTACCCCCGTTAATTGTTATATCCTCCCTACTCCTCCCCCTAACCCCCATACTATCAATTTTGGACTAGGAATTTAGGTTAACATCCCAGACCAAGAGCCTTCAAAGCTCTAAGCAAGTGAATCCACTTAATTCCTGCATACTAAGGACTGCGAGACTCTATCTCACATCAATTGAACGCAAATCAAACACTTTTATTAAGCTAAGCCCTTACTAGATTGGTGGGCTACCATCCCACGAAATTTTAGTTAACAGCTAAATACCCTAATCAACTGGCTTCAATCTACTTCTCCCGCCGCCTAGAAAAAAA-GGCGGGAGAAGCCCCGGCAGAA-TTGAAGCTGCTCCTTTGAATTTGCAATTCAATGTGA-AATTCACCACGGGACTTGATAAGAAGAGGATTCCAACCCCTGTCTTTAGATTTACAGTCTAATGCTTACTCAGCCATCTTACCTATGTTCATCAACCGCTGACTATTTTCAACTAACCACAAAGACATCGGCACTCTGTACCTCCTATTCGGCGCTTGAGCTGGAATAGTAGGAACTGCCCTAAGCCTCCTAATCCGTGCTGAATTAGGCCAACCTGGGACCCTACTAGGAGATGATCAGATCTACAATGTTATTGTAACCGCCCATGCATTCGTAATAATTTTCTTTATGGTCATACCCATTATAATCGGAGGATTCGGAAACTGATTAGTCCCCCTGATAATTGGAGCACCTGATATAGCTTTCCCCCGAATAAACAACATAAGCTTCTGATTACTTCCCCCATCATTCCTACTTCTTCTCGCTTCCTCAATAATTGAAGCAGGTGCCGGAACAGGCTGAACCGTATATCCTCCTCTAGCTGGAAATCTGGCGCATGCAGGAGCCTCTGTTGACTTAACCATTTTCTCTCTCCACCTGGCTGGGGTGTCCTCGATTTTAGGTGCCATCAACTTTATTACCACAATCATTAACATAAAACCACCAGCTCTATCCCAATATCAAACCCCCCTATTCGTTTGATCTGTCCTTATTACGGCAGTACTCCTTCTCCTAGCCCTCCCGGTCCTAGCAGCAGGCATTACCATGCTTCTCACAGACCGTAACCTAAACACTACTTTCTTCGACCCCGCAGGAGGAGGGGATCCAATCCTTTATCAACACCTATTCTGATTCTTCGGACACCCCGAAGTCTATATTCTTATCCTACCAGGCTTCGGTATAATCTCACACATCGTCACATACTACTCAGGTAAAAAGGAACCTTTTGGCTACATGGGTATAGTGTGAGCTATAATATCCATTGGCTTTCTAGGCTTCATCGTATGGGCTCACCACATGTTTACAGTAGGGATAGACGTTGACACACGAGCATACTTCACATCAGCTACCATAATCATCGCTATCCCTACCGGTGTAAAAGTATTCAGCTGACTAGCCACCCTGCACGGAGGAAATATCAAATGATCTCCAGCTATACTCTGAGCTCTAGGCTTCATCTTCTTATTCACAGTAGGAGGTCTAACAGGAATCGTCCTAGCTAACTCATCCCTAGATATTGTTCTCCACGATACTTATTATGTAGTAGCACATTTCCATTATGTCCTGTCTATAGGAGCAGTCTTCGCCATTATGGGGGGATTTGTACACTGATTCCCTCTATTCTCAGGATACACACTCAACCAAACCTGAGCAAAAATCCACTTTACAATTATATTCGTAGGGGTAAATATAACCTTCTTCCCACAACATTTCCTTGGCCTCTCAGGAATGCCACGACGCTATTCTGATTATCCAGACGCATATACAACATGAAATACCATCTCATCCATAGGATCTTTTATCTCACTTACAGCAGTGATACTAATAATTTTCATAATTTGAGAAGCATTCGCATCCAAACGAGAAGTGTCTACAGTAGAATTAACCTCAACTAATCTGGAATGACTACACGGATGCCCCCCACCATACCACACATTTGAAGAACCCACCTACGTAAACCTAAAATAAGAAAGGAAGGAATCGAACCCCCTCTAACTGGTTTCAAGCCAATATCATAACCACTATGTCTTTCTCCATCAATTGAGGTATTAGTAAAAATTACATAACTTTGTCAAAGTTAAATTATAGGTTAAACCCCTATATACCTCTATGGCCTACCCCTTCCAACTAGGATTCCAAGACGCAACATCCCCTATTATAGAAGAACTCCTACACTTCCACGACCACACACTAATAATCGTATTCCTAATTAGCTCTCTAGTATTATATATTATCTCATCAATACTAACAACTAAATTAACCCATACCAGCACCATAGATGCTCAAGAAGTAGAGACAATTTGAACGATTTTACCAGCCATCATCCTTATTCTAATCGCCCTCCCATCCCTACGAATTCTATATATAATAGATGAAATCAATAATCCGTCCCTCACAGTCAAAACAATAGGCCACCAATGATACTGAAGCTACGAGTATACCGATTACGAAGACTTGACCTTTGACTCCTACATGATCCCCACATCAGACCTAAAACCAGGAGAATTACGTCTTCTAGAAGTCGACAATCGAGTGGTTCTCCCCATAGAAATAACCATCCGAATGCTAATTTCATCCGAGGACGTCCTACACTCATGAGCTGTGCCCTCCCTAGGCCTAAAAACAGACGCTATCCCTGGGCGCCTAAATCAGACAACTCTCGTGGCCTCTCGACCAGGACTTTACTACGGTCAATGCTCAGAGATCTGCGGATCAAACCACAGCTTTATGCCAATTGTCCTTGAACTAGTTCCACTGAAACACTTCGAAGAATGATCTGCATCAATATTATAAAGTCACTAAGAAGCTATTATAGCATTAACCTTTTAAGTTAAAGATTGAGGGTTCAACCCCCTCCCTAGTGATATGCCACAGTTGGATACATCAACATGATTTATTAATATCGTCTCAATAATCCTAACTCTATTTATTGTATTTCAACTAAAAATCTCAAAGCACTCCTACCCGACACACCCAGAAGTAAAGACAACCAAAATAACAAAACACTCTGCCCCTTGAGAATCAAAATGAACGAAAATCTATTCGCCTCTTTCGCTACCCCAACAATAATAGGCCTCCCTATTGTAATTCTGATCATCATATTTCCCAGCATCCTATTCCCTTCACCCAACCGACTAATCAACAATCGCCTAATCTCAATTCAACAATGGCTAGTCCAACTTACATCAAAACAAATAATAGCTATCCATAACAGCAAAGGACAAACCTGAACTCTTATACTCATATCACTGATCCTATTCATTGGCTCAACAAACTTATTAGGCCTACTACCTCACTCATTTACACCAACAACACAACTATCAATAAACCTAGGCATAGCTATTCCCCTATGGGCAGGGACAGTGTTCATAGGCTTTCGTCATAAAACAAAAGCAGCCCTAGCCCACTTTCTACCTCAAGGAACGCCCATTTTCCTCATCCCCATACTAGTAATTATCGAGACTATCAGCCTATTTATTCAACCTGTAGCCCTAGCCGTGCGGCTAACCGCTAACATTACCGCCGGACACCTCCTAATACACCTCATCGGAGGGGCAACACTAGCCCTCATAAGCATCAGCCCCTCAACAGCCCTTATTACGTTTATCATCCTAATTCTACTAACTATTCTCGAATTCGCAGTAGCTATAATCCAAGCCTACGTATTCACTCTCCTGGTAAGCCTTTACTTACACGACAACACCTAATGACCCACCAAACCCACGCTTACCACATAGTAAACCCCAGCCCATGACCACTTACAGGAGCCCTATCAGCCCTCCTGATAACATCAGGACTAGCCATGTGATTTCACTTTAACTCAACCTTACTTCTAGCTATAGGGCTATTAACTAACATCCTTACCATATATCAATGATGACGAGACATCATCCGAGAAAGCACATTCCAAGGCCATCACACATCAATCGTTCAAAAGGGACTCCGATATGGCATAATCCTTTTTATTATCTCAGAAGTCTTCTTCTTCTCTGGCTTCTTCTGAGCCTTTTACCACTCAAGCCTAGCCCCCACACCCGAACTAGGCGGCTGCTGACCACCCACAGGTATCCACCCCTTAAACCCCCTAGAAGTCCCCTTACTCAACACCTCAGTGCTCCTAGCATCTGGAGTCTCTATCACCTGAGCCCACCATAGCCTAATAGAAGGAAACCGTAAAAATATGCTCCAAGGCCTATTCATCACAATTTCACTAGGCGTATACTTCACCCTTCTCCAAGCCTCAGAATACTATGAAGCCTCATTTACTATTTCAGATGGAGTATACGGATCAACATTTTTCGTGGCAACAGGGTTCCACGGACTACACGTAATTATCGGATCTACCTTCCTCATTGTATGTTTCCTACGCCAACTAAAATTCCACTTTACATCCAGCCACCACTTCGGATTCGAAGCAGCCGCTTGATACTGACACTTCGTCGACGTAGTCTGACTATTCTTGTACGTCTCTATTTATTGATGAGGATCCTATTCTTTTAGTATTGACCAGTACAATTGACTTCCAATCAATCAGCTTCGGTATAACCCGAAAAAGAATAATAAACCTCATACTGACACTCCTCACTAACACATTACTAGCCTCGCTACTCGTACTCATCGCATTCTGACTACCACAACTAAACATCTATGCAGAAAAAACCAGCCCATATGAATGCGGATTTGACCCTATAGGGTCAGCACGCCTCCCCTTCTCAATAAAATTTTTCTTAGTGGCCATTACATTTCTGCTATTCGACTTAGAAATTGCCCTCCTATTACCCCTTCCATGAGCATCCCAAACAACTAACCTAAACACTATACTTATCATAGCACTAGTCCTAATCTCTCTTCTAGCCATCAGCCTAGCCTACGAATGAACCCAAAAAGGACTAGAATGAACTGAGTATGGTAATTAGTTTAAACCAAAACAAATGATTTCGACTCATTAAACTATGATTAACTTCATAATTACCAACATGTCACTAGTCCATATTAATATCTTCCTAGCATTCACGGTATCCCTCGTAGGCCTACTAATGTACCGATCCCACCTAATATCCTCACTCCTATGCCTAGAAGGAATAATACTATCACTATTCGTCATAGCAACCATAATAGTCCTAAACACCCACTTCACACTAGCTAGTATAATACCTATCATCTTACTAGTATTCGCTGCCTGCGAAGCAGCTCTAGGATTATCCCTACTAGTCATAGTCTCCAATACTTATGGAGTAGACCACGTACAAAACCTTAACCTCCTCCAATGCTAAAAATCATCATTCCCACAATCATACTTATGCCCCTTACATGACTATCAAAAAAGAATATAATCTGAATCAACACTACAACCTACAGTCTATTAATCAGCCTTATCAGCCTATCCCTCCTAAACCAACCTAGCAACAATAGCCTAAACTTCTCACTAATATTCTTCTCTGATCCCCTATCAGCCCCACTTCTGGTGTTGACAACATGACTACTACCACTAATACTCATAGCCAGCCAACACCATCTATCTAAGGAACCACTAATCCGAAAAAAACTCTACATCACCATGCTAACCATACTTCAAACTTTCCTAATCATGACTTTTACCGCCACAGAACTAATCTCCTTCTACATCCTATTTGAAGCCACATTAGTTCCAACACTAATTATCATCACCCGCTGAGGTAACCAAACAGAACGCCTGAACGCAGGCCTCTACTTCCTATTCTACACACTAATAGGTTCCCTCCCACTCTTAGTTGCACTAATCTCTATCCAAAACCTAACAGGCTCACTAAACTTCCTATTAATTCAATACTGAAACCAAGCACTACCCGACTCTTGATCCAATATTTTCCTATGACTAGCATGTATAATAGCATTCATAGTCAAAATACCCCTATATGGTCTTCACCTCTGACTCCCAAAAGCCCATGTAGAAGCCCCAATTGCCGGATCCATAGTGCTAGCAGCCATTCTACTAAAACTAGGAGGCTACGGAATACTACGAATTACAACAATACTAAACCCCCAAACTAGCTTTATAGCCTACCCCTTCCTCATACTATCCCTGTGAGGAATAATCATAACTAGTTCCATCTGCTTGCGACAAACCGATCTAAAATCACTTATTGCATACTCCTCTGTCAGCCACATAGCCCTAGTAATCGTAGCCGTCCTCATCCAAACACCATGAAGTTATATAGGAGCTACAGCCCTAATAATCGCTCACGGCCTTACATCATCAATACTATTCTGCCTGGCAAACTCAAATTACGAACGTACCCATAGCCGAACTATAATCCTAGCCCGTGGGCTTCAAACACTTCTTCCCCTTATAGCAGCCTGATGACTATTAGCCAGCCTAACCAACCTGGCCCTCCCTCCCAGCATTAACCTAATTGGAGAGCTATTCGTAGTAATATCATCATTCTCATGATCAAATATTACCATTATCCTAATAGGAGCCAATATCACCATCACCGCCCTCTACTCCCTATACATACTAATCACAACACAACGAGGGAAATACACACACCATATCAACAGCATTAAACCTTCATTTACACGAGAAAACGCACTCATGGCCCTCCACATGACTCCCCTACTACTCCTGTCACTTAACCCTAAAATTATCCTAGGCTTTACGTACTGTAAATATAGTTTAACAAAAACACTAGATTGTGGATCTAGAAACAGAAACTTAATATTTCTTATTTACCGAGAAAGTATGCAAGAACTGCTAATTCATGCCCCCATGTCCAATAAACATGGCTCTCTCAAACTTTTAAAGGATAGGAGCTATCCGTTGGTCTTAGGAACCAAAAAATTGGTGCAACTCCAAATAAAAGTAATCAACATGTTCTCCTCCCTCATACTAGTTTCACTATTAGTACTAACCCTCCCAATCATATCATCAATCTTCAATACCTACAAAAACAGCACGTTCCCACATCATGTAAAAAACACTATCTCATATGCCTTCATTACTAGCCTAATTCCCACTATAATATTTATTCACTCTGGACAAGAAACAATTATCTCAAACTGACACTGAATAACCATACAAACCCTCAAACTATCCCTAAGCTTCAAACTAGATTACTTCTCAATAATTTTCGTACCAGTAGCCCTATTCGTAACATGATCTATTATGGAATTCTCCCTATGATACATGCACTCAGATCCTTATATTACTCGATTTTTTAAATACTTACTTACATTCCTCATCACTATAATAATTCTAGTCACAGCTAACAACCTTTTCCAACTATTCATCGGATGGGAGGGAGTAGGCATCATGTCATTCTTACTAATCGGATGATGATACGGCCGAACAGATGCCAACACCGCGGCCCTTCAAGCAATCCTTTATAACCGCATCGGGGATATCGGCTTCATCATGGCCATAGCCTGATTCCTATTCAACACCAACACATGAGACCTCCAACAAATCTTCATACTCGACCCCAACCTTACCAACCTCCCGCTCCTAGGCCTCCTCCTAGCCGCAACTGGCAAATCCGCTCAATTTGGACTCCACCCATGACTTCCTTCAGCCATAGAGGGCCCTACACCAGTCTCAGCCCTACTCCACTCCAGCACAATAGTTGTAGCAGGCGTCTTCCTGCTAATCCGCTTCCATCCACTAATAGAAAACAACAAAACAATCCAGTCACTTACCCTATGCCTAGGAGCCATCACCACACTATTCACAGCAATCTGCGCACTCACTCAAAACGATATCAAAAAAATCATTGCTTTCTCCACCTCCAGCCAACTAGGCCTGATAATCGTAACCATCGGTATCAATCAACCCTACCTAGCATTCCTCCACATCTGCACTCACGCATTCTTCAAAGCTATACTATTTATATGTTCCGGATCCATTATCCACAGCCTAAATGACGAGCAAGATATCCGAAAAATAGGCGGACTATTTAATGCAATACCCTTCACCACCACATCCCTAATTATTGGCAGCCTTGCACTCACCGGAATTCCTTTCCTCACAGGCTTCTATTCCAAAGACCTCATCATCGAAACCGCCAACACATCGTACACCAACGCCTGAGCCCTACTAATAACTCTCATTGCCACATCCCTCACAGCTGTCTACAGCACCCGAATCATCTTCTTTGCACTCCTAGGGCAACCCCGCTTCCTCCCTCTGACCTCAATCAACGAAAATAACCCCTTTCTAATTAACTCCATCAAACGCCTCTTAATTGGCAGCATTTTTGCCGGATTCTTCATCTCCAACAATATCTACCCCACAACCGTCCCAGAAATAACCATACCTACTTACATAAAACTCACCGCCCTCGCAGTAACCATCCTAGGATTTACACTAGCCCTAGAACTAAGCTTGATAACCCATAACTTAAAACTAGAACACTCCACCAGCGTATTCAAATTCTCCAACCTCCTAGGATACTACCCAACAATTATACACCGACTCCCACCGCTCGCTAACCTATCAATAAGCCAAAAATCAGCATCACTTCTACTAGACTCAATCTGACTAGAAAACATCCTGCCAAAATCTATCTCCCAGTTCCAAATAAAAACCTCGATCCTAATTTCCACCCAGAAAGGACAAATCAAATTATATTTCCTCTCATTCCTCATCACCCTTACCCTAAGCATACTACTTTTTAATCTCCACGAGTAACCTCTAAAATTACCAAGACCCCAACAAGCAACGATCAACCAGTCACAATCACAACCCAAGCCCCATAACTATACAATGCAGCAACCCCTATAATTTCCTCACTAAACACCCCAGAATCTCCAGTATCATAAATAGCTCAATCCCCCACACCACTAAACTTAAACACTACCCCCACTTCCTCACTCTTCAGAACATATAAAACCAACATAACCTCCATCAACAACCCTAAAAGAAATACCCCCATAACAGTCGTATTAGACACCCATACCTCAGGATACTGCTCAGTAGCCATAGCCGTTGTATAACCAAAAACAACCAACATTCCTCCCAAATAAATCAAAAACACCATCAACCCCAAAAAGGACCCTCCAAAATTCATAATAATACCACAACCGACCCCTCCACTTACAATCAGCACTAAACCCCCATAAATAGGTGAAGGTTTTGAAGAAAACCCCACAAAACTAACAACAAAAATAACACTCAAAATAAACACAATATATGTCATCATTATTCCCACGTGGAATCTAACCACGACCAATGACATGAAAAATCATCGTTGTATTTCAACTATAAGAACACCAATGACAAACATCCGGAAATCTCACCCACTAATTAAAATCATCAATCACTCTTTTATTGACCTACCAGCCCCCTCAAACATTTCATCATGATGAAACTTCGGCTCCCTCCTAGGAATCTGCCTAATCCTCCAAATCTTAACAGGCCTATTCCTAGCCATACACTACACATCAGACACGACAACTGCCTTCTCATCCGTCACTCACATCTGCCGAGACGTTAACTACGGATGAATTATTCGCTACCTCCATGCCAACGGAGCATCAATATTTTTTATCTGCCTCTTCATTCACGTAGGACGCGGCCTCTACTACGGCTCTTACACATTCCTAGAGACATGAAACATTGGAATCATCCTACTTTTCACAGTTATAGCTACAGCATTCATGGGCTATGTCCTACCATGAGGCCAAATATCCTTTTGAGGAGCAACAGTCATCACGAACCTCCTATCAGCAATTCCCTACATCGGTACTACCCTCGTCGAGTGAATCTGAGGTGGATTCTCAGTAGACAAAGCCACCCTTACCCGATTTTTTGCTTTCCACTTCATCCTACCCTTCATCATCACAGCCCTGGTAGTCGTACATTTACTATTTCTTCACGAAACAGGATCTAACAACCCCTCAGGAATCCCATCCGATATGGACAAAATCCCATTCCACCCATATTATACAATTAAAGACATCCTAGGACTCCTCCTCCTGATCTTGCTCCTACTAACTCTAGTATTATTCTCCCCCGACCTCCTAGGAGACCCAGACAACTACACCCCAGCTAACCCTCTCAGCACTCCCCCTCATATTAAACCGGAATGGTACTTCCTGTTTGCCTACGCCATCCTACGCTCCATTCCCAACAAACTAGGCGGCGTATTAGCCCTAATCCTCTCCATCCTGATCCTAGCACTCATCCCCACCCTCCACATATCAAAACAACGAAGCATAATATTCCGGCCTCTCAGCCAATGCGTATTCTGACTCTTAGTGGCAGACTTACTGACACTAACATGAATCGGCGGACAGCCAGTGGAACACCCATACGTAATTATCGGCCAACTGGCCTCAATCCTCTACTTCTCCCTAATTCTCATTTTTATACCACTCGCAAGCACCATCGAAAACAATCTCCTAAAATGAAGAGTCCCTGTAGTATATCGCACATTACCCTGGTCTTGTAAACCAGAAAAGGGGGAAAACGTT-CCTCCCAAGGACTATCAAGGAAGAAGCTCTAGCTCCACCATCAACACCCAAAGCTGAAATTCTACTTAAACTATTCCTTGATTTCTTCCCCTAAACGACAACAATCCGCCCTCATGTGCTATGTCAGTATCAGATTATACCCCCATATAACACCATACCCACCTGACATGCAATATCTTATGAATGGCCTATGTACATCGTGCATTAAATTGTCCGCCCCATGAATAATAAGCATGTACATAATATCATTTATCTTACATGAGTACATTATATTATTGATCGTGCATACCCCATCCAAGTCAAATCATTTCCAGTCAACACGCATATCACAACCCATGTTCCACGAGCTTAATCACCAAGCCGCGGGAAATCAGCAACCCTCTCAACTACGTGTCCCAATCCTCGCTCCGGGCCCATCCAAACGTGGGGGTTTCTACAGTGAAACTATACCTGGCATCTGGTTCTTTCTTCAGGGCCATTCTTACCCAACCTCGCCCATTCTTTCCCCTTAAATAAGACATCTCGATGGACTAATGACTAATCAGCCCATGCTCACACATAACTGTGGTTTCATGCATTTGGTATTTTTTTATATTTGGGGATGCTATGACTCAGCTATGGCCGTCAAAGGCCTCGACGCAGTCAATTAAATTGAAGCTGGACTTAAATTGAACG-TTATCCCTCCGCATCAGCAACCATAAGGTGTTATTCAGTTCATGGTAACGGGACATAGGAAACAANNNNNNNNNNNNNNNNNNNNNNNNNNNNNNNNNNNNNNNNNNNNNNNNNNNNNNNNNNNNNNNNNNNNNNNNNNNNNNNNNNNNNNNNNNNNNNNNNNNNNNNNNNNNNNNNNNNNNNNNNNNNNNNNNNNNNNNNNNNNNNNNNNNNNNNNNNNNNNNNNNNNNNNNNNNNNNNNNNNNNNNNNNNNNNNNNNNNNNNNNNNNNNNNNNNNNNNNNNNNNNNNNNNNNNNNACCCGCGCAGCAAGCAAGTAATATAGCTTTCTTAATCAAACCCCCCCTACCCCCCATTAAACTCCACATATGTACATTCAACACAATCTTGCCAAACCCCAAAAACAAGACTAAACAATGCACAATACTTCATGAAGCTTAACCCTCGCATGCCAACCATAATAACTCAACACACCTAACAATCTTAACAGAACTTTCCCCCCGCCATTAATACCAACATGCTACTTTAATCAATAAAATTTCCATAGACAGGCATCCCCCTAGATCTGATTTTCTAAATCTGTCAACCCTTCTTCCCCC
>Hap_09
GTTAATGTAGCTTAATAATATAAAGCAAGGCACTGAAAATGCCTAGATGAGTATTCTTACTCCATAAACACATAGGCTTGGTCCTAGCCTTTTTATTAGTTATTAATAGAATTACACATGCAAGTATCCGCACCCCAGTGAGAA-TGCCCTCTAAATCGCGTCT-CTACGATTAAAAGGAGCAGGTATCAAGCACACTAGAAAGTAGCTCATAACACCTTGCTCAGCCACACCCCCACGGGACACAGCAGTGATAAAAATTAAGCTATGAACGAAAGTTCGACTAAGTCATATTAAATAAGGGTTGGTAAATTTCGTGCCAGCCACCGCGGTCATACGATTAACCCAAATTAATAAACCCTCCGGCGTAAAGCGTGTCAAAGACTAATACCAAAATAAAGTTAAAACCCAGTTAAGCCGTAAAAAGCTACAACCAAAGTAAAATAGACTACGAAAGTGACTTTAATACCTCTGACTACACGATAGCTAAGACCCAAACTGGGATTAGATACCCCACTATGCTTAGCCCTAAACTAAAATAGCTTACCACAACAAAGCTATTCGCCAGAGTACTACTAGCAACAGCCTAAAACTCAAAGGACTTGGCGGTGCTTTACATCCCTCTAGAGGAGCCTGTTCCATAATCGATAAACCCCGATAAACCCCACCATCCCTTGCTAATTCAGCCTATATACCGCCATCTTCAGCAAACCCTAAACAAGGTACCGAAGTAAGCACAAATATCCAACATAAAAACGTTAGGTCAAGGTGTAGCCCATGGGATGGAGAGAAATGGGCTACATTTTCTACCCTAAGAACAAGAACTTTAACCCGGACGAAAGTCTCCATGAAACTGGAGACTAAAGGAGGATTTAGCAGTAAATTAAGAATAGAGAGCTTAATTGAATCAGGCCATGAAGCGCGCACACACCGCCCGTCACCCTCCTTAAATATCACAAATCATAACATAACATAAAACCGTGACCCAAACATATGAAAGGAGACAAGTCGTAACAAGGTAAGTATACCGGAAGGTGTACTTGGATAACCAAAGTGTAGCTTAAACAAAGCATCCAGCTTACACCTAGAAGATTTCACTCAAAATGAACACTTTGAACTAAAGCTAGCCCAAACAATACCTAATTCAATTACCCTTAGTCACTTAACTAAAACATTCACCAAACCATTAAAGTATAGGAGATAGAAATTTTAACTTGGCGCTATAGAGAAAGTACCGTAAGGGAACGATGAAAGATGCATTAAAAGTACTAAACAGCAAAGCTTACCCCTTTTACCTTTTGCATAATGATTTAACTAGAATAAACTTAGCAAAGAGAACTTAAGCTAAGCACCCCGAAACCAGACGAGCTACCTATGAACAGTTACAAA-GAACCAACTCATCTATGTCGCAAAATAGTGAGAAGATTCGTAGGTAGAGGTGAAAAGCCCAACGAGCCTGGTGATAGCTGGTTGTCCAGAAACAGAATTTCAGTTCAAATTTAAATTTACCTAAAAACTACTCAATTCTAATGTAAATTTAAATTATAGTCTAAAAAGGTACAGCTTTTTAGATACAGGTTACAACCTTCATTAGAGAGTAAGAACAAGATAAACCCATAGTTGGCTTAAAAGCAGCCATCAATTAAGAAAGCGTTCAAGCTCAACGACACATCTATCTTAATCCCAACAATCAACTCAAACTAACTCCTAATCTCATACTGGACTATTCTATCAACACATAGAAGCAATAATGTTAATATGAGTAACAAGAATTATTTCTCCTTGCATAAGCTTATATCAGAACGAATACTCACTGATAGTTAACAACAAGATAGGGATAATCCAAAAACTAATCATCTATTTAAACCATTGTTAACCCAACACAGGCATGCATCTATAAGGAAAGATTAAAAGAAGTAAAAGGAACTCGGCAAACACAAACCCCGCCTGTTTACCAAAAACATCACCTCTAGCATTTCCAGTATTAGAGGCACTGCCTGCCCAGTGACATCTGTTTAAACGGCCGCGGTATCCTAACCGTGCAAAGGTAGCATAATCACTTGTTCCCTAAATAGGGACTTGTATGAATGGCCACACGAGGGTTTTACTGTCTCTTACTTCCAATCAGTGAAATTGACCTTCCCGTGAAGAGGCGGGAATGACTAAATAAGACGAGAAGACCCTATGGAGCTTTAATTAACTGATTCACAAAAAACAATACACAAACCT-AACCTTCAGGGACAACAAAACTTTTGATTGAATCAGCAATTTCGGTTGGGGTGACCTCGGAGAACAAAACAACCTCCGAGTGATTTAAATCCAGACTAACCAGTCAAAATATATAATCACTTATTGATCCAAACCATTGATCAACGGAACAAGTTACCCTAGGGATAACAGCGCAATCCTATTCCAGAGTCCATATCGACAATTAGGGTTTACGACCTCGATGTTGGATCAAGACATCCTAATGGTGCAACCGCTATTAAGGGTTCGTTTGTTCAACGATTAAAGTCTTACGTGATCTGAGTTCAGACCGGAGTAATCCAGGTCGGTTTCTATCTATTCTATACTTTTCCCAGTACGAAAGGACAAGAAAAGTAGGGCCCACTTTACAAGAAGCGCCCTCAAACTAATAGATGACATAATCTAAATCTAACTAATTTATAACTTCTACCGCCCTAGAACAGGGCTCGTTAGGGTGGCAGAGCCCGGAAATTGCATAAAACTTAAACCTTTACACTCAGAGGTTCAACTCCTCTCCCTAACAACATGTTCATAATTAACGTTCTCCTCCTAATTGTCCCAATCTTGCTCGCCGTAGCATTCCTCACACTAGTTGAACGAAAAGTCTTAGGCTATATGCAACTTCGCAAAGGACCCAACATCGTAGGCCCCTATGGCCTACTACAACCTATTGCCGATGCCCTCAAACTATTTATCAAAGAGCCACTACAACCACTAACATCATCGACATCCATATTCATCATCGCACCAATCCTAGCCCTAACCCTGGCCTTAACCATATGAATCCCTCTACCCATACCATACCCACTAATCAACATAAACCTAGGAATTCTATTCATACTAGCCATGTCCAGCCTAGCTGTCTACTCAATCCTTTGATCAGGATGGGCCTCAAACTCAAAATACGCCCTAATTGGAGCTCTACGAGCAGTAGCACAAACCATCTCATACGAAGTAACTCTAGCAATCATCCTACTCTCAGTCCTCCTAATAAGCGGATCATTCACATTATCAACACTTATTATTACCCAAGAATACCTCTGATTAATCTTCCCATCATGACCCTTAGCCATAATGTGATTCATCTCAACATTAGCCGAAACCAACCGAGCTCCATTTGACCTAACAGAAGGAGAATCAGAACTCGTCTCTGGATTCAACGTTGAATACGCAGCCGGCCCATTTGCTCTATTCTTCCTAGCAGAATACGCAAACATCATCATGATAAACATCTTCACAACAACCCTATTTCTAGGAGCATTTCACAACCCCTACCTGCCAGAACTCTACTCAATTAATTTCACCATTAAAGCTCTCCTTCTAACATGTTCCTTCCTATGAATCCGAGCATCCTACCCACGATTCCGATATGACCAACTTATACACCTCCTATGAAAGAACTTCCTACCACTCACACTAGCCCTCTGCATATGACACGTCTCACTTCCAATCATACTATCCAGCATCCCACCACAAACATAGGAAATATGTCTGACAAAAGAGTTACTTTGATAGAGTAAAACATAGAGGCTCAAACCCTCTTATTTCTAGAACTACAGGAATTGAACCTGCTCCTGAGAATTCAAAATCCTCCGTGCTACCGAATTACACCATGTCCTACAAGTAAGGTCAGCTAAATAAGCTATCGGGCCCATACCCCGAAAATGTTGGATTACACCCTTCCCGTACTAATAAATCCCCTTATCTTCACAACTATTCTAATAACAGTTCTTCTAGGAACTATAATCGTTATAATAAGCTCACACTGACTAATAATCTGAATCGGATTTGAAATAAATCTACTAGCCATTATCCCCATCCTAATAAAAAAGTACAATCCCCGAACCATAGAAGCCTCCACCAAATATTTTCTAACCCAAGCCACCGCATCAATACTCCTCATAATAGCGATCATCATTAACCTCATACACTCAGGCCAATGAACAATCACAAAAGTCTTCAACCCCACAGCGTCCATCATTATAACTTCAGCTCTCGCCATAAAACTTGGACTCACACCATTCCACTTCTGAGTACCCGAAGTCACACAGGGCATCTCATTAACATCAGGTCTCATCCTACTTACATGACAAAAACTAGCCCCAATATCAATCCTATATCAAATCTCACCCTCAATTAACCTAAATATCTTATTAACTATAGCCGTACTGTCAATCCTAGTAGGAGGCTGAGGCGGTCTCAACCAAACCCAACTACGAAAAATCATAGCATACTCGTCAATCGCGCATATAGGATGAATAACAGCTGTCCTAGTATATAACCCAACACTAACAATACTAAACATATTAATTTACATTATAATAACACTCACAATATTCATACTATTTATCCACAGCTCCTCTACTACAACACTATCACTCTCCCACACATGAAACAAAACACCTCTAACCACTACACTAATCTTAATTACCTTACTATCCATAGGAGGCCTCCCCCCACTATCAGGATTCATACCCAAATGAATAATCATTCAAGAGCTCACCAAAAATAGCAGCATCATCCTCCCCACACTAATAGCCATTATAGCACTACTCAACCTCTACTTCTACATACGACTAACCTATTCCACCTCACTGACCATATTCCCATCCACAAACAACATAAAAATAAAATGACAATTCGAAACCAAACGAATTACTCTCTTACCCCCGTTAATTGTTATATCCTCCCTACTCCTCCCCCTAACCCCCATACTATCAATTTTGGACTAGGAATTTAGGTTAACATCCCAGACCAAGAGCCTTCAAAGCTCTAAGCAAGTGAATCCACTTAATTCCTGCATACTAAGGACTGCGAGACTCTATCTCACATCAATTGAACGCAAATCAAACACTTTTATTAAGCTAAGCCCTTACTAGATTGGTGGGCTACCATCCCACGAAATTTTAGTTAACAGCTAAATACCCTAATCAACTGGCTTCAATCTACTTCTCCCGCCGCCTAGAAAAAAA-GGCGGGAGAAGCCCCGGCAGAA-TTGAAGCTGCTCCTTTGAATTTGCAATTCAATGTGA-AATTCACCACGGGACTTGATAAGAAGAGGATTCCAACCCCTGTCTTTAGATTTACAGTCTAATGCTTACTCAGCCATCTTACCTATGTTCATCAACCGCTGACTATTTTCAACTAACCACAAAGACATCGGCACTCTGTACCTCCTATTCGGCGCTTGAGCTGGAATAGTAGGAACTGCCCTAAGCCTCCTAATCCGTGCTGAATTAGGCCAACCTGGGACTCTACTAGGAGATGATCAGATCTACAATGTCATTGTAACCGCCCATGCATTCGTAATAATTTTCTTTATGGTCATACCCATTATAATCGGAGGATTCGGAAACTGATTAGTCCCCCTGATAATTGGAGCACCTGATATAGCTTTCCCCCGAATAAACAACATAAGCTTCTGATTACTTCCCCCATCATTCCTACTTCTTCTCGCTTCCTCAATAATTGAAGCAGGTGCCGGAACAGGCTGAACCGTATATCCTCCTCTAGCTGGAAATCTGGCGCATGCAGGAGCCTCTGTTGACTTAACCATTTTCTCTCTCCACCTAGCTGGGGTGTCCTCGATTTTAGGTGCCATCAACTTTATTACCACAATCATTAACATAAAACCACCAGCTCTATCCCAATATCAAACCCCCCTATTCGTTTGATCTGTCCTTATTACGGCAGTACTCCTTCTCCTAGCCCTCCCGGTCCTAGCAGCAGGCATTACCATGCTTCTCACAGACCGTAACCTAAACACTACTTTCTTCGACCCCGCAGGAGGAGGGGATCCAATCCTTTATCAACACCTATTCTGATTCTTCGGACACCCCGAAGTCTATATTCTTATCCTACCAGGCTTCGGTATAATCTCACACATCGTCACATACTACTCAGGTAAAAAGGAACCTTTTGGCTACATGGGTATAGTGTGAGCTATAATATCCATTGGCTTTCTAGGCTTCATCGTATGGGCTCACCACATGTTTACAGTAGGGATAGACGTTGACACACGAGCATACTTCACATCAGCTACCATAATCATCGCTATCCCTACTGGTGTAAAAGTATTCAGCTGACTAGCCACCCTGCACGGAGGAAATATCAAATGATCTCCAGCTATACTCTGAGCTCTAGGCTTCATCTTCTTATTCACAGTAGGAGGTCTAACAGGAATCGTCCTAGCTAACTCATCCCTAGATATTGTTCTCCACGATACTTATTATGTAGTAGCACATTTCCATTATGTCCTGTCTATAGGAGCAGTCTTCGCCATTATGGGAGGATTTGTACACTGATTCCCTCTATTCTCAGGATACACACTCAACCAAACCTGAGCAAAAATCCACTTTACAATTATATTCGTAGGGGTAAATATAACCTTCTTCCCACAACATTTCCTTGGCCTCTCAGGAATGCCACGACGCTATTCTGATTATCCAGACGCATATACAACATGAAATACCATCTCATCCATAGGATCTTTTATCTCACTTACAGCAGTGATACTAATAATTTTCATAATTTGAGAAGCATTCGCATCCAAACGAGAAGTGTCTACAGTAGAATTAACCTCAACTAATCTGGAATGACTACACGGATGCCCCCCACCATACCACACATTTGAAGAACCCACCTACGTAAACCTAAAATAAGAAAGGAAGGAATCGAACCCCCTCTAACTGGTTTCAAGCCAATATCATAACCACTATGTCTTTCTCCATCAATTGAGGTATTAGTAAAAATTACATAACTTTGTCAAAGTTAAATTATAGGTTAAACCCCTATATACCTCTATGGCCTACCCCTTCCAACTAGGATTCCAAGACGCAACATCCCCTATTATAGAAGAACTCCTACACTTCCACGACCACACACTAATAATCGTATTCCTAATTAGCTCTCTAGTATTATATATTATCTCATCAATACTAACAACTAAATTAACCCATACCAGCACCATAGATGCTCAAGAAGTAGAGACAATTTGAACGATTTTACCAGCCATCATCCTTATTCTAATCGCCCTCCCATCCCTACGAATTCTATATATAATAGATGAAATCAATAATCCGTCCCTCACAGTCAAAACAATAGGCCACCAATGATACTGAAGCTACGAGTATACCGATTACGAAGACTTGACCTTTGACTCCTACATGATCCCCACATCAGACCTAAAACCAGGAGAATTACGTCTTCTAGAAGTCGACAATCGAGTGGTTCTCCCCATAGAAATAACCATCCGAATGCTAATTTCATCCGAAGACGTCCTACACTCATGAGCTGTGCCCTCCCTAGGCCTAAAAACAGACGCTATCCCTGGGCGCCTAAATCAGACAACTCTCGTGGCCTCTCGACCAGGACTTTACTACGGTCAATGCTCAGAGATCTGCGGATCAAACCACAGCTTTATACCAATTGTCCTTGAACTAGTTCCACTGAAACACTTCGAAGAATGATCTGCATCAATATTATAAAGTCACTAAGAAGCTATTATAGCATTAACCTTTTAAGTTAAAGATTGAGGGTTCAACCCCCTCCCTAGTGATATGCCACAGTTGGATACATCAACATGATTTATTAATATCGTCTCAATAATCCTAACTCTATTTATTGTATTTCAACTAAAAATCTCAAAGCACTCCTATCCGACACACCCAGAAGTAAAGACAACCAAAATAACAAAACACTCTGCCCCTTGAGAATCAAAATGAACGAAAATCTATTCGCCTCTTTCGCTACCCCAACAATAGTAGGCCTCCCTATTGTAATTCTGATCATCATATTTCCCAGCATCCTATTCCCCTCACCCAACCGACTAATCAACAATCGCCTAATCTCAATTCAACAATGGCTAGTCCAACTTACATCAAAACAAATAATAGCTATCCATAACAGCAAAGGACAAACCTGAACTCTTATACTCATATCACTGATCCTATTCATTGGCTCAACAAACTTATTAGGCCTACTACCTCACTCATTTACACCAACAACACAACTATCAATAAACCTAGGCATAGCTATTCCCCTATGGGCAGGGACAGTATTCATAGGCTTTCGTCACAAAACAAAAGCAGCCCTAGCCCACTTTCTACCTCAAGGGACGCCCATTTTCCTCATCCCCATACTAGTAATTATCGAGACTATCAGCCTATTTATTCAACCTGTAGCCCTAGCCGTGCGGCTAACCGCTAACATTACCGCCGGACACCTCCTAATACACCTCATCGGAGGGGCAACACTAGCCCTCATAAGCATCAGCCCCTCAACAGCCCTTATTACGTTTATCATCCTAATTCTACTAACTATCCTCGAATTCGCAGTAGCTATAATCCAAGCCTACGTATTCACTCTCCTGGTAAGCCTTTACTTACACGACAACACCTAATGACCCACCAAACCCACGCTTACCACATAGTAAACCCCAGCCCATGACCACTTACAGGAGCCCTATCAGCCCTCCTGATAACATCAGGACTAGCCATGTGATTTCACTTTAACTCAACCTTACTTCTAGCTATAGGGCTATTAACTAACATCCTTACCATATATCAATGATGACGAGACATCATCCGAGAAAGCACATTCCAAGGCCATCACACATCAATCGTCCAAAAGGGACTCCGATATGGCATAATCCTTTTTATTATCTCAGAAGTCTTCTTCTTCTCTGGCTTCTTCTGAGCCTTTTACCACTCAAGCCTAGCCCCCACACCCGAACTAGGCGGCTGCTGACCACCCACAGGTATCCACCCCTTAAACCCCCTAGAAGTCCCCTTACTCAACACCTCAGTGCTCCTAGCATCTGGAGTCTCTATCACCTGAGCCCACCATAGCCTAATAGAAGGAAACCGTAAAAATATGCTCCAAGGCCTATTCATCACAATTTCACTAGGCGTATACTTCACCCTTCTCCAAGCCTCAGAATACTATGAAGCCTCATTTACTATTTCAGATGGAGTATACGGATCAACATTTTTCGTGGCAACAGGGTTCCACGGACTACACGTAATTATCGGATCTACCTTCCTCATTGTATGTTTCCTACGCCAACTAAAATTCCACTTTACATCCAGCCACCACTTCGGATTCGAAGCAGCCGCTTGATACTGACACTTCGTCGACGTAGTCTGACTATTCTTGTACATCTCTATTTATTGATGAGGATCCTATTCTTTTAGTATTGACCAGTACAATTGACTTCCAATCAATCAGCTTCGGTATAACCCGAAAAAGAATAATAAACCTCATACTGACACTCCTCACTAACACATTACTAGCCTCGCTACTCGTACTCATCGCATTCTGACTACCACAACTAAACATCTATGCAGAAAAAACCAGCCCATATGAATGCGGATTTGACCCTATAGGGTCAGCACGCCTCCCCTTCTCAATAAAATTTTTCTTAGTGGCCATTACATTTCTGCTATTCGACTTAGAAATTGCCCTCCTATTACCCCTTCCATGAGCATCCCAAACAACTAACCTAAACACTATACTTATCATAGCACTAGTCCTAATCTCTCTTCTAGCCATCAGCCTAGCCTACGAATGAACCCAAAAAGGACTAGAATGAACTGAGTATGGTAATTAGTTTAAACCAAAACAAATGATTTCGACTCATTAAACTATGATTAACTTCATAATTACCAACATGTCACTAGTCCATATTAATATCTTCCTAGCATTCACAGTATCCCTCGTAGGCCTACTAATGTACCGATCCCACCTAATATCCTCACTCCTATGCCTAGAAGGAATAATACTATCACTATTCGTCATAGCAACCATAATAGTCCTAAACACCCACTTCACACTAGCTAGTATAATACCTATCATCTTACTAGTATTTGCTGCCTGCGAAGCAGCTCTAGGATTATCCCTACTAGTCATAGTCTCCAATACTTATGGAGTAGACCACGTACAAAACCTTAACCTCCTCCAATGCTAAAAATCATCATTCCCACAATCATACTTATGCCCCTTACATGACTATCAAAAAAGAATATAATCTGAATCAACACTACAACCTATAGTCTATTAATCAGCCTTATCAGCCTATCCCTCCTAAACCAACCTAGCAACAATAGCCTAAACTTCTCACTAATATTCTTCTCTGATCCCCTATCAGCCCCACTTCTGGTGTTGACAACATGACTACTGCCACTAATACTCATAGCCAGCCAACACCATCTATCTAAGGAACCACTAATCCGAAAAAAACTCTACATCACCATGCTAACCATACTTCAAACTTTCCTAATCATGACTTTTACCGCCACAGAACTAATCTCCTTCTACATCCTATTTGAAGCCACATTAGTTCCAACACTAATTATCATCACCCGCTGAGGCAACCAAACAGAACGCCTGAACGCAGGCCTCTACTTCCTATTCTACACACTAATAGGTTCCCTCCCACTCTTAGTTGCACTAATCTCTATCCAAAACCTAACAGGCTCACTAAACTTCCTATTAATTCAATACTGAAACCAAGCACTACCCGACTCTTGATCCAATATTTTCCTATGACTAGCATGTATAATAGCATTCATAGTCAAAATACCCCTATATGGTCTTCACCTCTGACTCCCAAAAGCCCATGTAGAAGCCCCAATTGCCGGATCCATAGTGCTAGCAGCCATTCTACTAAAACTAGGAGGCTACGGAATACTACGAATTACAACAATACTAAACCCCCAAACTAGCTTTATAGCCTACCCCTTCCTCATACTATCCCTGTGAGGAATAATCATAACTAGTTCCATCTGCTTGCGACAAACCGATCTAAAATCACTTATTGCATACTCCTCTGTCAGCCACATAGCCCTAGTAATCGTAGCCGTCCTCATCCAAACACCATGAAGTTATATAGGAGCTACAGCCCTAATAATCGCTCACGGCCTTACATCATCAATACTATTCTGCCTGGCAAACTCAAATTACGAACGTACCCATAGCCGAACTATAATCCTAGCCCGTGGGCTTCAAACACTTCTTCCCCTTATAGCAGCCTGATGACTATTAGCCAGCCTAACCAACCTGGCCCTCCCTCCCAGCATTAACCTAATTGGAGAGCTATTCGTAGTAATATCATCATTCTCATGATCAAATATTACCATTATCCTAATAGGAGCCAATATCACCATCACCGCCCTTTACTCCCTATACATACTAATCACAACACAACGAGGGAAACACACACACCATATCAACAGCATTAAACCTTCATTTACACGAGAAAACGCACTCATGGCCCTCCACATGACTCCCCTACTACTCCTGTCACTTAACCCTAAAATTATCCTAGGCTTTACGTACTGTAAATATAGTTTAACAAAAACACTAGATTGTGGATCTAGAAACAGAAACTTAATATTTCTTATTTACCGAGAAAGTATGCAAGAACTGCTAATTCATGCCCCCATGTCCAACAAACATGGCTCTCTCAAACTTTTAAAGGATAGGAGCTATCCGTTGGTCTTAGGAACCAAAAAATTGGTGCAACTCCAAATAAAAGTAATCAACATGTTCTCCTCCCTCATACTAGTTTCACTATTAGTACTAACCCTCCCAATCATATTATCAATCTTCAATACCTACAAAAACAGCACGTTCCCGCATCATGTAAAAAACACTATCTCATATGCCTTCATTACTAGCCTAATTCCCACTATAATATTTATTCACTCTGGACAAGAAACAATTATCTCAAACTGACACTGAATAACCATACAAACCCTCAAACTATCCCTAAGCTTCAAACTAGATTACTTCTCAATAATTTTCGTACCAGTAGCCCTATTCGTAACATGATCTATTATGGAATTCTCCCTATGATACATGCACTCAGATCCTTACATTACTCGATTTTTTAAATACTTACTTACATTCCTCATCACTATAATAATTCTAGTCACAGCTAACAACCTCTTCCAACTGTTCATCGGATGGGAGGGGGTAGGCATCATGTCATTCTTACTAATCGGATGATGATACGGCCGAACAGATGCCAACACCGCGGCCCTTCAAGCAATCCTTTATAACCGCATCGGGGATATCGGCTTCATCATGGCCATAGCCTGATTCCTATTCAACACCAACACATGAGACCTCCAACAAATCTTCATACTCGACCCCAACCTTACCAACCTCCCGCTCCTAGGCCTCCTCCTAGCCGCAACTGGCAAATCCGCTCAATTTGGACTCCACCCATGACTTCCTTCAGCCATAGAGGGCCCTACACCAGTCTCAGCCCTACTCCACTCCAGCACAATAGTTGTAGCAGGCGTCTTCCTGCTAATCCGCTTCCATCCACTAATAGAAAACAACAAAACAATCCAGTCACTTACCCTATGCCTAGGAGCCATCACCACACTATTCACAGCAATCTGCGCACTCACTCAAAACGATATCAAAAAAATCATTGCTTTCTCCACCTCCAGCCAACTAGGCCTGATAATCGTAACCATCGGTATCAATCAACCCTACCTAGCATTCCTCCACATTTGCACTCACGCATTCTTCAAAGCCATACTATTTATATGTTCCGGATCCATTATCCACAGCCTAAATGACGAGCAAGATATCCGAAAAATAGGCGGACTATTTAATGCAATACCCTTCACCACCACATCTCTAATTATTGGCAGCCTTGCACTCACCGGAATTCCTTTCCTCACAGGCTTCTACTCCAAAGACCTCATCATCGAAACCGCCAACACATCGTACACCAACGCCTGAGCCCTACTAATAACTCTCATTGCCACATCCCTCACAGCTGTCTACAGCACCCGAATCATCTTCTTTGCACTCCTAGGGCAACCCCGCTTCCTCCCTCTGACCTCAATCAACGAAAATAACCCCTTTCTAATTAACTCCATCAAACGCCTCTTAATTGGCAGCATTTTTGCCGGATTCTTCATCTCCAACAATATCTACCCCACAACCGTCCCAGAAATAACCATACCTACTTACATAAAACTCACCGCCCTCGCAGTAACCATCCTAGGATTTACACTAGCCCTAGAACTAAGCTTGATAACCCATAACTTAAAACTAGAACACTCCACCAGCGTATTCAAATTCTCCAACCTCCTAGGATACTACCCAACAATTATACACCGACTCCCACCGCTCGCTAACCTATCAATAAGCCAAAAATCAGCATCACTTCTACTAGACTCAATCTGACTAGAAAACATCCTGCCAAAATCTATCTCCCAGTTCCAAATAAAAACCTCGATCCTAATTTCCACCCAAAAAGGACAAATCAAATTATATTTCCTCTCATTCCTCATCACCCTTACCCTAAGCATACTACTTTTTAATCTCCACGAGTAACCTCTAAAATTACCAAGACCCCAACAAGCAACGATCAACCAGTCACAATCACAACCCAAGCCCCATAACTATACAATGCAGCAACCCCTATAATTTCCTCACTAAACACCCCAGAATCTCCAGTATCATAAATAGCTCAATCCCCCACACCACTAAACTTAAACACTACCCCCACTTCCTCACTCTTCAGAACATATAAAACCAACATAACCTCCATCAACAACCCTAAAAGAAATACCCCCATAACAGTCGTATTAGACACCCATACCTCAGGATACTGCTCAGTAGCCATAGCCGTTGTATAACCAAAAACAACCAACATTCCTCCCAAATAAATCAAAAACACTATCAACCCCAAAAAGGACCCTCCAAAATTCATAATAATACCACAACCGACCCCTCCACTTACAATCAGCACCAAACCCCCATAAATAGGTGAAGGTTTTGAAGAAAACCCCACAAAACTAACAACAAAAATAACACTCAAAATAAACACAATATATGTCATCATTATTCCCACGTGGAATCTAACCACGACCAATGACATGAAAAATCATCGTTGTATTTCAACTATAAGAACACCAATGACAAACATCCGAAAATCTCACCCACTAATTAAAATCATCAATCACTCTTTTATTGACCTACCAGCCCCCTCAAACATTTCATCATGATGAAACTTCGGCTCCCTCCTAGGAATCTGCCTAATCCTCCAAATCTTAACAGGCCTATTCCTAGCCATACACTACACATCAGACACGACAACTGCCTTCTCATCCGTCACTCACATCTGCCGAGACGTTAACTACGGATGAATTATTCGCTACCTCCATGCCAACGGAGCATCAATATTTTTTATCTGCCTCTTCATTCACGTAGGACGCGGCCTCTACTACGGCTCTTACACATTCCTAAAGACATGAAACATTGGAATCATCCTACTTTTCACAGTTATAGCTACAGCATTCATGGGCTATGTCCTACCATGAGGCCAAATATCCTTTTGAGGAGCAACAGTCATCACGAACCTCCTATCAGCAATTCCCTACATCGGTACTACCCTCGTCGAGTGAATCTGAGGTGGATTCTCAGTAGACAAAGCCACCCTTACCCGATTTTTTGCTTTCCACTTCATCCTACCCTTCATCATCACAGCCCTGGTAGTCGTACATTTACTATTTCTTCACGAAACAGGATCTAATAACCCCTCAGGAATCCCATCCAATATGGACAAAATCCCATTCCACCCATATTATACAATTAAAGACATCCTAGGACTCCTCCTCCTGATCTTGCTCCTACTAACTCTAGTATTATTCTCCCCCGACCTCCTAGGAGACCCAGACAACTACACCCCAGCTAACCCTCTCAGCACTCCCCCTCATATTAAACCAGAATGGTACTTCCTGTTTGCCTACGCCATCCTACGCTCCATTCCCAACAAACTAGGCGGCGTATTAGCCCTAATCCTCTCCATCCTGATCCTAGCACTCATCCCCACCCTCCACATATCAAAACAACGAAGCATAATATTCCGGCCTCTCAGCCAATGCGTATTCTGACTCTTAGTGGCAGACTTACTGACACTAACATGAATCGGCGGACAGCCAGTGGAACACCCATACGTAATTATCGGCCAACTGGCCTCAATCCTCTACTTCTCCCTAATTCTCATTTTTATACCACTCGCAAGCACCATCGAAAACAATCTTCTAAAATGAAGAGTCCCTGTAGTATATCGCACATTACCCTGGTCTTGTAAACCAGAAAAGGGGGAAAACGTT-CCTCCCAAGGACTATCAAGGAAGAAGCTCTAGCTCCACCATCAACACCCAAAGCTGAAATTCTACTTAAACTATTCCTTGATTTCTTCCCCTAAACGACAACAATTCACCCTCATGTGCTATGTCAGTATCAAATTATACCCCCACATAACACCATACCCACCTGACATGCAATATCTTATGAATGGCCTATGTACGTCGTGCATTAAATTGTTTGCCCCATGAATAATAAGCATGTACATAATATCATTTATCTTACATAAGTACATTATATTATTGATCGTGCATACCCCATCCAAGTCAAATCATTTCCAGTCAACACGCATATCACAACCCATGTTCCACGAGCCTAATCACCAAGCCGCGGGAAATCAGCAACCCTTCCAACTACGTGTCCCAATCCTCGCTCCGGGCCCATCCAAGCGTGGGGGTTTCTACAATGAAACTATACCTGGCATCTGGTTCTTTCTTCAGGGCCATTCTCACCCAACCTCGCCCATTCTTTCCCCTTAAATAAGACATCTCGATGGACTAATGACTAATCAGCCCATGCTCACACATAACTGTGATTTCATGCATTTGGTATCTTTTTATATTTGGGGATGCTATGACTCAGCTATGGCCGTCAAAGGCCTCGACGCAGTCAATTAAATTGAAGCTGGACTTAAATTGAACG-TTATTCCTCCGCATCAGCAACCACAAGGTGTTATTCAGTCCATGGTAACAGGACATAGGAAACAANNNNNNNNNNNNNNNNNNNNNNNNNNNNNNNNNNNNNNNNNNNNNNNNNNNNNNNNNNNNNNNNNNNNNNNNNNNNNNNNNNNNNNNNNNNNNNNNNNNNNNNNNNNNNNNNNNNNNNNNNNNNNNNNNNNNNNNNNNNNNNNNNNNNNNNNNNNNNNNNNNNNNNNNNNNNNNNNNNNNNNNNNNNNNNNNNNNNNNNNNNNNNNNNNNNNNNNNNNNNNNNNNNNNNNNNACCCGCGCAGCAAGCAAGTAATATAGCTTTCTTAATCAAACCCCCCCTACCCCCCATTAAACTCCACATATGTACATTCAACACAATCTTGCCAAACCCCAAAAACAAGACTAAACAATGCACAATACTTCATGAAGCTTAACCCTCGCATGCCAACCATAATAACTCAACACACCTAACAATCTTAACAGAACTTTCCCCCCGCCATTAATACCAACATGCTACTTTAATCAATAAAATTTCCATAGACAGGCATCCCCCTAGATCTAATTTTCTAAATCTGTCAACCCTTCTTCCCCC
>Hap_10
GTTAATGTAGCTTAATAATATAAAGCAAGGCACTGAAAATGCCTAGATGAGTATTCTTACTCCATAAACACATAGGCTTGGTCCTAGCCTTTTTATTAGTTATTAATAGAATTACACATGCAAGTATCCGCACCCCAGTGAGAA-TGCCCTCTAAATCGCGTCT-CTACGATTAAAAGGAGCAGGTATCAAGCACACTAGAAAGTAGCTCATAACACCTTGCTCAGCCACACCCCCACGGGACACAGCAGTGATAAAAATTAAGCTATGAACGAAAGTTCGACTAAGTCATATTAAATAAGGGTTGGTAAATTTCGTGCCAGCCACCGCGGTCATACGATTAACCCAAATTAATAAACCCTCCGGCGTAAAGCGTGTCAAAGACTAATACCAAAATAAAGTTAAAACCCAGTTAAGCCGTAAAAAGCTACAACCAAAGTAAAATAGACTACGAAAGTGACTTTAATACCTCTGACTACACGATAGCTAAGACCCAAACTGGGATTAGATACCCCACTATGCTTAGCCCTAAACTAAAATAGCTTACCACAACAAAGCTATTCGCCAGAGTACTACTAGCAACAGCCTAAAACTCAAAGGACTTGGCGGTGCTTTACATCCCTCTAGAGGAGCCTGTTCCATAATCGATAAACCCCGATAAACCCCACCATCCCTTGCTAATTCAGCCTATATACCGCCATCTTCAGCAAACCCTAAACAAGGTACCGAAGTAAGCACAAATATCCAACATAAAAACGTTAGGTCAAGGTGTAGCCCATGGGATGGAGAGAAATGGGCTACATTTTCTACCCTAAGAACAAGAACTTTAACCCGGACGAAAGTCTCCATGAAACTGGAGACCAAAGGAGGATTTAGCAGTAAATTAAGAATAGAGAGCTTAATTGAATCAGGCCATGAAGCGCGCACACACCGCCCGTCACCCTCCTTAAATATCACAAATCATAACATAACATAAAACCGTGACCCAAACATATGAAAGGAGACAAGTCGTAACAAGGTAAGTATACCGGAAGGTGTACTTGGATAACCAAAGTGTAGCTTAAACAAAGCATCCAGCTTACACCTAGAAGATTTCACTCAAAATGAACACTTTGAACTAAAGCTAGCCCAAACAATACCTAATTCAATTACCCTTAGTCACTTAACTAAAACATTCACCAAACCATTAAAGTATAGGAGATAGAAATTTTAACTTGGCGCTATAGAGAAAGTACCGTAAGGGAACGATGAAAGATGCATTAAAAGTACTAAACAGCAAAGCTTACCCCTTTTACCTTTTGCATAATGATTTAACTAGAATAAACTTAGCAAAGAGAACTTAAGCTAAGCACCCCGAAACCAGACGAGCTACCTATGAACAGTTACAAATGAACCAACTCATCTATGTCGCAAAATAGTGAGAAGATTCGTAGGTAGAGGTGAAAAGCCCAACGAGCCTGGTGATAGCTGGTTGTCCAGAAACAGAATTTCAGTTCAAATTTAAATTTACCTAAAAACTACTCAATTCTAATGTAAATTTAAATTATAGTCTAAAAAGGTACAGCTTTTTAGATACAGGTTACAACCTTCATTAGAGAGTAAGAACAAGATAAACCCATAGTTGGCTTAAAAGCAGCCATCAATTAAGAAAGCGTTCAAGCTCAACGACACATCTATCTTAATCCCAACAATCAACCCAAACTAACTCCTAATCTCATACTGGACTATTCTATCAACATATAGAAGCAATAATGTTAATATGAGTAACAAGAATTATTTCTCCTTGCATAAGCTTATATCAGAACGAATACTCACTGATAGTTAACAACAAGATAGGGATAATCCAAAAACTAATCATCTATTTAAACCATTGTTAACCCAACACAGGCATGCATCTATAAGGAAAGATTAAAAGAAGTAAAAGGAACTCGGCAAACACAAACCCCGCCTGTTTACCAAAAACATCACCTCTAGCATTTCCAGTATTAGAGGCACTGCCTGCCCAGTGACATCTGTTTAAACGGCCGCGGTATCCTAACCGTGCAAAGGTAGCATAATCACTTGTTCCCTAAATAGGGACTTGTATGAATGGCCACACGAGGGTTTTACTGTCTCTTACTTCCAATCAGTGAAATTGACCTTCCCGTGAAGAGGCGGGAATGACTAAATAAGACGAGAAGACCCTATGGAGCTTTAATTAACTGATTCACAAAAAACAACACACAAACCT-AACCTTCAGGGACAACAAAACTTTTGATTGAATCAGCAATTTCGGTTGGGGTGACCTCGGAGAACAAAACAACCTCCGAGTGATTTAAATCCAGACTAACCAGTCAAAATATATAATCACTTATTGATCCAAACCATTGATCAACGGAACAAGTTACCCTAGGGATAACAGCGCAATCCTATTCCAGAGTCCATATCGACAATTAGGGTTTACGACCTCGATGTTGGATCAAGACATCCTAATGGTGCAACCGCTATTAAGGGTTCGTTTGTTCAACGATTAAAGTCTTACGTGATCTGAGTTCAGACCGGAGTAATCCAGGTCGGTTTCTATCTATTCTATACTTTTCCCAGTACGAAAGGACAAGAAAAGTAGGGCCCACTTTACAAGAAGCGCCCTCAAACTAATAGATGACATAATCTAAATCTAACTAATTTATAACTTCTACCGCCCTAGAACAGGGCTCGTTAGGGTGGCAGAGCCCGGAAATTGCATAAAACTTAAACCTTTACACTCAGAGGTTCAACTCCTCTCCCTAACAACATGTTCATAATTAACGTCCTCCTCCTAATTGTCCCAATCTTGCTCGCCGTAGCATTCCTCACACTAGTTGAACGAAAAGTCTTAGGCTATATGCAACTTCGCAAAGGACCCAACATCGTAGGCCCCTATGGCCTACTACAACCTATTGCCGATGCCCTCAAACTATTTATCAAAGAGCCACTACAACCACTAACATCATCGACATCCATATTCATCATCGCACCAATCCTAGCCCTAACCCTGGCCTTAACCATATGAATCCCTCTGCCCATACCATACCCACTAATCAACATAAACCTAGGAATTCTATTCATACTAGCCATGTCCAGCCTAGCTGTCTACTCAATCCTTTGATCAGGATGGGCCTCAAACTCAAAATACGCCCTAATTGGAGCTCTACGAGCAGTAGCACAAACCATCTCATACGAAGTAACTCTAGCAATCATCCTACTCTCAGTCCTCCTAATAAGCGGATCATTCACATTATCAACACTTATTATTACCCAAGAATACCTCTGATTAATCTTCCCATCATGACCCTTAGCCATAATGTGATTCATCTCAACATTAGCCGAAACCAACCGAGCTCCATTTGACCTAACAGAAGGAGAATCAGAACTCGTCTCTGGATTCAACGTTGAATACGCAGCCGGCCCATTTGCTCTATTCTTCCTAGCAGAATACGCAAACATCATCATGATAAACATCTTCACAACAACCCTATTTCTAGGAGCATTTCACAACCCCTACCTGCCAGAACTCTACTCAATTAATTTCACCATTAAAGCTCTCCTTCTAACATGTTCCTTCCTATGAATCCGAGCATCCTACCCACGATTCCGATATGACCAACTTATACACCTCCTATGAAAGAACTTCCTACCACTCACACTAGCCCTCTGCATATGACACGTCTCACTTCCAATCATACTATCCAGCATCCCACCACAAACATAGGAAATATGTCTGACAAAAGAGTTACTTTGATAGAGTAAAACATAGAGGCTCAAACCCTCTTATTTCTAGAACTACAGGAATTGAACCTGCTCCTGAGAATTCAAAATCCTCCGTGCTACCGAATTACACCATGTCCTACAAGTAAGGTCAGCTAAATAAGCTATCGGGCCCATACCCCGAAAATGTTGGATTACACCCTTCCCGTACTAATAAATCCCCTTATCTTCACAACTATTCTAATAACAGTTCTTCTAGGAACTATAATCGTTATAATAAGCTCACACTGACTAATAATCTGAATCGGATTTGAAATAAATCTACTAGCCATTATCCCCATCCTAATAAAAAAGTACAATCCCCGAACCATAGAAGCCTCCACCAAATATTTTCTAACCCAAGCCACCGCATCAATACTCCTCATAATAGCGATCATCATTAACCTCATACACTCAGGCCAATGAACAATCACAAAAGTCTTCAACCCCACAGCGTCCATCATTATAACTTCAGCTCTCGCCATAAAACTTGGACTCACACCATTCCACTTCTGAGTACCCGAAGTCACACAGGGCATCTCATTAACATCAGGTCTCATCCTACTTACATGACAAAAACTAGCCCCAATATCAATCCTATATCAAATCTCACCCTCAATTAACCTAAATATCTTATTAACTATAGCCGTACTGTCAATCCTAGTAGGAGGCTGAGGCGGTCTCAACCAAACCCAACTACGAAAAATCATAGCATACTCGTCAATCGCGCATATAGGATGAATAACAGCTGTCCTAGTATATAACCCAACACTAACAATACTAAACATATTAATTTACATTATAATAACACTCACAATATTCATACTATTTATCCACAGCTCCTCTACTACAACACTATCACTCTCCCACACATGAAACAAAATACCTCTAACCACTACACTAATCTTAATTACCTTACTATCCATAGGAGGCCTCCCCCCACTATCAGGATTCATACCCAAATGAATAATCATTCAAGAACTCACCAAAAATAGCAGCATCATCCTCCCCACACTAATAGCCATTATAGCACTACTCAACCTCTACTTCTACATACGACTAACCTATTCCACCTCACTGACCATATTCCCATCCACAAACAACATAAAAATAAAATGACAATTCGAAACCAAACGAATTACTCTCTTACCCCCGTTAATTGTTATATCCTCCCTACTCCTCCCCCTAACCCCCATACTATCAATTTTGGACTAGGAATTTAGGTTAACATCCCAGACCAAGAGCCTTCAAAGCTCTAAGCAAGTGAATCCACTTAATTCCTGCATACTAAGGACTGCGAGACTCTATCTCACATCAATTGAACGCAAATCAAACACTTTTATTAAGCTAAGCCCTTACTAGATTGGTGGGCTACCATCCCACGAAATTTTAGTTAACAGCTAAATACCCTAATCAACTGGCTTCAATCTACTTCTCCCGCCGCCTAGAAAAAAA-GGCGGGAGAAGCCCCGGCAGAA-TTGAAGCTGCTCCTTTGAATTTGCAATTCAATGTGA-AATTCACCACGGGACTTGATAAGAAGAGGATTCCAACCCCTGTCTTTAGATTTACAGTCTAATGCTTACTCAGCCATCTTACCTATGTTCATCAACCGCTGACTATTTTCAACTAACCACAAAGACATCGGCACTCTGTACCTCCTATTCGGCGCTTGAGCTGGAATAGTAGGAACTGCCCTAAGCCTCCTAATCCGTGCTGAATTAGGCCAACCTGGGACCCTACTAGGAGATGATCAGATCTACAATGTCATTGTAACCGCCCATGCATTCGTAATAATTTTCTTTATGGTCATACCCATTATAATCGGAGGATTCGGAAACTGATTAGTCCCCCTGATAATTGGAGCACCTGATATAGCTTTCCCCCGAATAAACAACATAAGCTTCTGATTACTTCCCCCATCATTCCTACTTCTTCTCGCTTCCTCAATAATTGAAGCAGGTGCCGGAACAGGCTGAACCGTATATCCTCCTCTAGCTGGAAATCTGGCGCATGCAGGAGCCTCTGTTGACTTAACCATTTTCTCTCTCCACCTAGCTGGGGTGTCCTCGATTTTAGGTGCCATCAACTTTATTACCACAATCATTAACATAAAACCACCAGCCCTATCCCAATATCAAACCCCCCTATTCGTTTGATCTGTCCTTATCACGGCAGTACTCCTTCTCCTAGCCCTCCCGGTCCTAGCAGCAGGCATTACCATGCTTCTCACAGACCGTAACCTGAACACTACTTTCTTCGACCCCGCAGGAGGAGGGGATCCAATCCTTTATCAACACCTATTCTGATTCTTCGGACACCCCGAAGTCTATATTCTTATCCTACCAGGCTTCGGTATAATCTCACACATCGTCACATACTACTCAGGTAAAAAGGAACCTTTTGGCTACATGGGTATAGTGTGAGCTATAATATCCATTGGCTTTCTAGGCTTCATCGTATGGGCTCACCACATGTTTACAGTAGGGATAGACGTTGACACACGAGCATACTTCACATCAGCTACCATAATCATCGCTATCCCTACTGGTGTAAAAGTATTCAGCTGACTAGCCACCCTGCACGGAGGAAATATCAAATGATCTCCAGCTATACTCTGAGCTCTAGGCTTCATCTTCTTATTCACAGTAGGAGGTCTAACAGGAATCGTCCTAGCTAACTCATCCCTAGATATTGTTCTCCACGATACTTATTATGTAGTAGCACATTTCCATTATGTCCTGTCTATAGGAGCAGTCTTCGCCATTATGGGGGGATTTGTACACTGATTCCCTCTATTCTCAGGATACACACTCAACCAAACCTGAGCAAAAATCCACTTTACAATTATATTCGTAGGGGTAAATATAACCTTCTTCCCACAACATTTCCTTGGCCTCTCAGGAATGCCACGACGCTATTCTGATTATCCAGACGCATATACAACATGAAATACCATCTCATCCATAGGATCTTTTATCTCACTTACAGCAGTGATACTAATAATTTTCATAATTTGAGAAGCATTCGCATCCAAACGAGAAGTGTCTACAGTAGAATTAACCTCAACTAATCTGGAATGACTACACGGATGCCCCCCACCATACCACACATTTGAAGAACCCACCTACGTAAACCTAAAATAAGAAAGGAAGGAATCGAACCCCCTCTAACTGGTTTCAAGCCAATATCATAACCACTATGTCTTTCTCCATCAATTGAGGTATTAGTAAAAATTACATGACTTTGTCAAAGTTAAATTATAGGTTAAACCCCTATATACCTCTATGGCCTACCCCTTCCAACTAGGATTCCAAGACGCAACATCCCCTATTATAGAAGAACTCCTACACTTCCACGACCACACACTAATAATCGTATTCCTAATTAGCTCTCTAGTATTATATATTATCTCATCAATACTAACAACTAAATTAACCCATACCAGCACCATAGATGCTCAAGAAGTAGAGACAATTTGAACGATTTTACCAGCCATCATCCTTATTCTAATCGCCCTCCCATCCCTACGAATTCTATATATAATAGATGAAATCAATAATCCGTCCCTCACAGTCAAAACAATAGGCCACCAATGATACTGAAGCTACGAGTATACCGATTACGAAGACTTGACCTTTGACTCCTACATGATCCCCACATCAGACCTAAAACCAGGAGAATTACGTCTTCTAGAAGTCGACAATCGAGTGGTTCTCCCCATAGAAATAACCATCCGAATGCTAATTTCATCCGAAGACGTCCTACACTCATGAGCTGTGCCCTCCCTAGGCCTAAAAACAGACGCTATCCCTGGGCGCCTAAATCAGACAACTCTCGTGGCCTCTCGACCAGGACTTTACTACGGCCAATGCTCAGAGATCTGCGGATCAAACCACAGCTTTATACCAATTGTCCTTGAACTAGTTCCACTGAAACACTTCGAAGAATGATCTGCATCAATATTATAAAGTCACTAAGAAGCTATTATAGCATTAACCTTTTAAGTTAAAGATTGAGGGTTCAACCCCCTCCCTAGTGATATGCCACAGTTGGATACATCAACATGATTTATTAATATCGTCTCAATAATCCTAACTCTATTTATTGTATTTCAACTAAAAATCTCAAAGCACTCCTATCCGACACACCCAGAAGTAAAGACAACCAAAATAACAAAACACTCTGCCCCTTGAGAATCAAAATGAACGAAAATCTATTCGCCTCTTTCGCTACCCCAACAATAGTAGGCCTCCCTATTGTAATTCTGATCATCATATTTCCCAGCATCCTATTCCCCTCACCCAACCGACTAATCAACAATCGCCTAATCTCAATTCAACAATGGCTAGTCCAACTTACATCAAAACAAATAATAGCTATCCATAACAGCAAAGGACAAACCTGAACTCTTATACTCATATCACTGATCCTATTCATTGGCTCAACAAACTTATTAGGCCTACTACCTCACTCATTTACACCAACAACACAACTATCAATAAACCTAGGCATAGCTATTCCCCTATGGGCAGGGACAGTATTCATAGGCTTTCGTCACAAAACAAAAGCAGCCCTAGCCCACTTTCTACCTCAAGGGACGCCCATTTTCCTCATCCCCATACTAGTAATTATCGAGACTATCAGCCTATTTATTCAACCTGTAGCCCTAGCCGTGCGGCTAACCGCTAACATTACCGCCGGACACCTCCTAATACACCTCATCGGAGGGGCAACACTAGCCCTCATAAGCATCAGCCCCTCAACAGCCCTTATTACGTTTATCATCCTAATTCTACTAACTATCCTCGAATTCGCAGTAGCTATAATCCAAGCCTACGTATTCACTCTCCTGGTAAGCCTTTACTTACACGACAACACCTAATGACCCACCAAACCCACGCTTACCACATAGTAAACCCCAGCCCATGACCACTTACAGGAGCCCTATCAGCCCTCCTGATAACATCAGGACTAGCCATGTGATTTCACTTTAACTCAACCTTACTTCTAGCTATAGGGCTATTAACTAACATCCTTACCATATATCAATGATGACGAGACATCATCCGAGAAAGCACATTCCAAGGCCATCACACATCAATCGTTCAAAAGGGACTCCGATATGGCATAATCCTTTTTATTATCTCAGAAGTCTTCTTCTTCTCTGGCTTCTTCTGAGCCTTTTACCACTCAAGCCTAGCCCCCACACCCGAACTAGGCGGCTGCTGACCACCCACAGGTATCCACCCCTTAAACCCCCTAGAAGTCCCCTTACTCAACACCTCAGTGCTCCTAGCATCTGGAGTCTCTATCACCTGAGCCCACCATAGCCTAATAGAAGGAAACCGTAAAAATATGCTCCAAGGCCTATTCATCACAATTTCACTAGGCGTATACTTCACCCTTCTCCAAGCCTCAGAATACTATGAAGCCTCATTTACTATTTCAGATGGAGTATACGGATCAACATTTTTCGTAGCAACAGGGTTCCACGGACTACACGTAATTATCGGATCTACCTTCCTCATTGTATGTTTCCTACGCCAACTAAAATTCCACTTTACATCCAGCCACCACTTCGGATTCGAAGCAGCCGCTTGATACTGACACTTCGTCGACGTAGTCTGACTATTCTTGTACGTCTCTATTTATTGATGAGGATCCTATTCTTTTAGTATTGACCAGTACAATTGACTTCCAATCAATCAGCTTCGGTATAACCCGAAAAAGAATAATAAACCTCATACTGACACTCCTCACTAACACATTACTAGCCTCGCTACTCGTACTCATCGCATTCTGACTACCACAACTAAACATCTATGCAGAAAAAACCAGCCCATATGAATGCGGATTTGACCCTATAGGGTCAGCACGCCTCCCCTTCTCAATAAAATTTTTCTTAGTGGCCATTACATTTCTGCTATTCGACTTAGAAATTGCCCTCCTATTACCCCTTCCATGAGCATCCCAAACAACTAACCTAAACACTATACTTATCATAGCACTAGTCCTAATCTCTCTTCTAGCCATCAGCCTAGCCTACGAATGAACCCAAAAAGGACTAGAATGAACTGAGTATGGTAATTAGTTTAAACCAAAACAAATGATTTCGACTCATTAAACTATGATTAACTTCATAATTACCAACATGTCACTAGTCCATATTAATATCTTCCTAGCATTCACAGTATCCCTCATAGGCCTACTAATGTACCGATCCCACCTAATATCCTCACTCCTATGCCTAGAAGGAATAATACTATCACTATTCGTCATAGCAACCATAATAGTCCTAAACACCCACTTCACACTAGCTAGTATAATACCTATCATCTTACTAGTATTTGCTGCCTGCGAAGCAGCTCTAGGATTATCCCTACTAGTCATAGTCTCCAATACTTATGGAGTAGACCACGTACAAAACCTTAACCTCCTCCAATGCTAAAAATTATCATTCCCACAATCATACTTATGCCCCTTACATGACTATCAAAAAAGAATATAATCTGAATCAACACTACAACCTATAGTCTATTAATCAGCCTTATCAGCCTATCCCTCCTAAACCAACCTAGCAACAATAGCCTAAACTTCTCACTAATATTCTTCTCCGATCCCCTATCAGCCCCACTTCTGGTGTTGACAACATGACTACTGCCACTAATACTCATAGCCAGCCAACACCATCTATCTAAGGAACCACTAATCCGAAAAAAACTCTACATCACCATGCTAACCATACTTCAAACTTTCCTAATCATGACTTTTACCGCCACAGAACTAATCTCCTTCTACATCCTATTTGAAGCCACATTAGTTCCAACACTAATTATCATCACCCGCTGAGGCAACCAAACAGAACGCCTGAACGCAGGCCTCTACTTCCTATTCTACACACTAATAGGTTCCCTCCCACTCTTAGTTGCACTAATCTCTATCCAAAACCTAACAGGCTCACTAAACTTCCTATTAATTCAATACTGAAACCAAGCACTACCCAACTCTTGATCCAATATTTTCCTATGACTAGCATGTATAATAGCATTCATAGTCAAAATACCCCTATATGGTCTTCACCTCTGACTCCCAAAAGCCCATGTAGAAGCCCCAATTGCCGGATCCATAGTGCTAGCAGCCATTCTACTAAAACTAGGAGGCTACGGAATACTACGAATTACAACAATACTAAACCCCCAAACTAGCTTTATAGCCTACCCCTTCCTCATACTATCCCTGTGAGGAATAATCATAACTAGTTCCATCTGCTTGCGACAAACCGATCTAAAATCACTTATTGCATACTCCTCTGTCAGCCACATAGCCCTAGTAATCGTAGCCGTCCTCATCCAAACACCATGAAGTTATATAGGAGCTACAGCCCTAATAATCGCTCACGGCCTTACATCATCAATACTATTCTGCCTGGCAAACTCAAATTACGAACGTACCCATAGCCGAACTATAATCCTAGCCCGTGGGCTTCAAACACTTCTTCCCCTTATAGCAGCCTGATGACTATTAGCCAGCCTAACCAACCTGGCCCTCCCTCCCAGCATTAACCTAATTGGAGAGCTATTCGTAGTAATATCATCATTCTCATGATCAAATATTACCATTATCCTAATAGGAGCCAATATCACCATCACCGCCCTCTACTCCCTATACATACTAATCACAACACAACGAGGGAAATACACACACCATATCAACAGCATTAAACCTTCATTTACACGAGAAAACGCACTCATGGCCCTCCACATGACTCCCCTACTACTCCTATCACTTAACCCTAAAATTATCCTAGGCTTTACGTACTGTAAATATAGTTTAACAAAAACACTAGATTGTGGATCTAGAAACAGAAACTTAATATTTCTTATTTACCGAGAAAGTATGCAAGAACTGCTAATTCATGCCCCCATGTCCAACAAACATGGCTCTCTCAAACTTTTAAAGGATAGGAGCTATCCGTTGGTCTTAGGAACCAAAAAATTGGTGCAACTCCAAATAAAAGTAATCAACATGTTCTCCTCCCTCATACTAGTTTCACTATTAGTACTAACCCTCCCAATCATATTATCAATCTTCAATACCTACAAAAACAGCACGTTCCCGCATCATGTAAAAAACACTATCTCATATGCCTTCATTACTAGCCTAATTCCCACTATAATATTTATTCACTCTGGACAAGAAACAATTATCTCAAACTGACACTGAATAACCATACAAACCCTCAAACTATCCCTAAGCTTCAAACTAGATTACTTCTCAATAATTTTCGTACCAGTAGCCCTATTCGTAACATGATCTATTATGGAATTCTCCCTATGATACATGCACTCAGATCCTTACATTACTCGATTTTTTAAATACTTACTTACATTCCTCATCACTATAATAATTCTAGTCACAGCTAACAACCTTTTCCAACTGTTCATCGGATGGGAGGGAGTAGGCATCATGTCATTCTTACTAATCGGATGATGATACGGCCGAACAGATGCCAACACCGCGGCCCTTCAAGCAATCCTTTATAACCGCATCGGGGATATCGGCTTCATCATGGCCATAGCCTGATTCCTATTCAACACCAACACATGAGACCTCCAACAAATCTTCATACTCGACCCCAACCTTACCAACCTCCCGCTCCTAGGCCTCCTCCTAGCCGCAACTGGCAAATCCGCTCAATTTGGACTCCACCCATGACTTCCTTCAGCCATAGAGGGCCCTACACCAGTCTCAGCCCTACTCCACTCCAGCACAATAGTTGTAGCAGGCGTCTTCCTGCTAATCCGCTTCCATCCACTAATAGAAAACAACAAAACAATCCAGTCACTTACCCTATGCCTAGGAGCCATCACCACACTATTCACAGCAATCTGCGCACTCACTCAAAACGATATCAAAAAAATCATTGCTTTCTCCACCTCCAGCCAACTAGGCCTGATAATCGTAACCATCGGTATCAATCAACCCTACCTAGCATTCCTCCACATTTGCACTCACGCATTCTTCAAAGCTATACTATTTATATGTTCCGGATCCATTATCCACAGCCTAAATGACGAGCAAGATATCCGAAAAATAGGCGGACTATTTAATGCAATACCCTTCACCACCACATCTCTAATTATTGGCAGCCTTGCACTCACCGGAATTCCTTTCCTCACAGGCTTCTACTCCAAAGACCTCATCATCGAAACCGCCAACACATCGTACACCAACGCCTGAGCCCTACTAATAACTCTCATTGCCACATCCCTCACAGCTGTCTACAGTACCCGAATCATCTTCTTTGCACTCCTAGGGCAACCCCGCTTCCTCCCTCTGACCTCAATCAACGAAAATAACCCCTTTCTAATTAACTCCATCAAACGCCTCTTAATTGGCAGCATTTTTGCCGGATTCTTCATCTCCAACAATATCTACCCCACAACCGTCCCAGAAATAACCATACCTACTTACATAAAACTCACCGCCCTCGCAGTAACCATCCTAGGATTTACACTAGCCCTAGAACTAAGCTTGATAACCCATAACTTAAAACTAGAACACTCCACCAACGTATTCAAATTCTCCAACCTCCTAGGATACTACCCAACAATTATACACCGACTCCCACCGCTCGCTAACCTATCAATAAGCCAAAAATCAGCATCACTTCTACTAGACTCAATCTGACTAGAAAACATCCTGCCAAAATCTATCTCCCAGTTCCAAATAAAAACCTCGATCCTAATTTCCACCCAAAAAGGACAAATCAAATTATATTTCCTCTCATTCCTCATCACCCTTACCCTAAGCATACTACTTTTTAATCTCCACGAGTAACCTCTAAAATTACCAAGACCCCAACAAGCAACGATCAACCAGTCACAATCACAACCCAAGCCCCATAACTATACAATGCAGCAACCCCTATAATTTCCTCACTAAACACCCCAGAATCTCCAGTATCATAAATAGCTCAATCCCCCACACCACTAAACTTAAACACTACCCCCACTTCCTCACTCTTCAGAACATATAAAACCAACATAACCTCCATCAACAACCCTAAAAGAAATACCCCCATAACAGTCGTATTAGACACCCATACCTCAGGATACTGCTCAGTAGCCATAGCCGTTGTATAACCAAAAACAACCAACATTCCTCCCAAATAAATCAAAAACACCATCAACCCCAAAAAGGACCCTCCAAAATTCATAATAATACCACAACCGACCCCTCCACTTACAATCAGCACTAAACCCCCATAAATAGGTGAAGGTTTTGAAGAAAACCCCACAAAACTAACAACAAAAATAACACTCAAAATAAACACAATATATGTCATCATTATTCCCACGTGGAATCTAACCACGACCAATGACATGAAAAATCATCGTTGTATTTCAACTATAAGAACACCAATGACAAACATCCGGAAATCTCACCCACTAATTAAAATCATCAATCACTCTTTTATTGACCTACCAGCCCCCTCAAACATTTCATCATGATGAAACTTCGGCTCCCTCCTAGGAATCTGCCTAATCCTCCAAATCTTAACAGGCCTATTCCTAGCCATACACTACACATCAGACACGACAACTGCCTTCTCATCCGTCACTCACATCTGCCGAGACGTTAACTACGGATGAATTATTCGCTACCTCCATGCCAACGGAGCATCAATATTTTTTATCTGCCTCTTCATTCACGTAGGACGCGGCCTCTACTACGGCTCTTACACATTCCTAGAGACATGAAACATTGGAATCATCCTACTTTTCACAGTTATAGCTACAGCATTCATGGGCTATGTCCTACCATGAGGCCAAATATCCTTTTGAGGAGCAACAGTCATCACGAACCTCCTATCAGCAATTCCCTACATCGGTACTACCCTCGTCGAGTGAATCTGAGGTGGATTTTCAGTAGACAAAGCCACCCTTACCCGATTTTTTGCTTTCCACTTCATCCTACCCTTCATCATCACAGCCCTGGTAGTCGTACATTTACTATTTCTTCACGAAACAGGATCTAATAACCCCTCAGGAATCCCATCCGATATGGACAAAATCCCATTCCACCCATATTATACAATTAAAGACATCCTAGGACTCCTCCTCCTGATCTTGCTCCTACTAACTCTAGTATTATTCTCCCCCGACCTCCTAGGAGACCCAGACAACTACACCCCAGCTAACCCTCTCAGCACTCCCCCTCATATTAAACCAGAATGGTACTTCCTGTTTGCCTACGCCATCCTACGCTCCATTCCCAACAAACTAGGCGGCGTATTAGCCCTAATCCTCTCCATCCTGATCCTAGCACTCATCCCCACCCTCCACATATCAAAACAACGAAGCATAATATTCCGGCCTCTCAGCCAATGCGTATTCTGACTCTTAGTGGCAGACTTACTGACACTAACATGAATCGGCGGACAGCCAGTGGAACACCCATACGTAATTATCGGCCAACTGGCCTCAATCCTCTACTTCTCCCTAATTCTCATTTTTATACCACTCGCAAGCACCATCGAAAACAATCTTCTAAAATGAAGAGTCCCTGTAGTATATCGCACATTACCCTGGTCTTGTAAACCAGAAAAGGGGGAAAACGTT-CCTCCCAAGGACTATCAAGGAAGAAGCTCTAGCTCCACCATCAACACCCAAAGCTGAAATTCTACTTAAACTATTCCTTGATTTCTTCCCCTAAACGACAACAATTCACCCTCATGTGCTATGTCAGTATCAGATTATACCCCCACATAACACCATACCCACCTGACATGCAATATCTTATGAATGGCCTATGTACGTCGTGCATTAAATTGTCTGCCCCATGAATAATAAGCATGTACATAATATCATTTATCTTACATAGATACATTATATTATTAATCGTGCATACCCCATCCAAGTCAAATCATTTCCAGTCAACACGCATATCACAACCCATGTTCCACGAGCTTAATCACCAAGCCGCGGGAAATCAGCAACCCTCCCAACTACGTGTCCCAATCCTCGCTCCGGGCCCATCCAAACGTGGGGGTTTCTACGATGAAACTATACCTGGCATCTGGTTCTTTCTTCAGGGCCATTCCCACCCAACCTCGCCCATTCTTTCCCCTTAAATAAGACATCTCGATGGACTAATGACTAATCAGCCCATGCTCACACATAACTGTGATTTCATGCATTTGGTATTTTTTTATATTTGGGGATGCTATGACTCAGCTATGGCCGTCAAAGGCCTCGACGCAGTCAATTAAATTGAAGCTGGACTTAAATTGAACG-TTATTCCTCCGCATCAATAACCATAAGGTGTTATTCAGTCCATGGTAACAGGACATAGGAAACAANNNNNNNNNNNNNNNNNNNNNNNNNNNNNNNNNNNNNNNNNNNNNNNNNNNNNNNNNNNNNNNNNNNNNNNNNNNNNNNNNNNNNNNNNNNNNNNNNNNNNNNNNNNNNNNNNNNNNNNNNNNNNNNNNNNNNNNNNNNNNNNNNNNNNNNNNNNNNNNNNNNNNNNNNNNNNNNNNNNNNNNNNNNNNNNNNNNNNNNNNNNNNNNNNNNNNNNNNNNNNNNNNNNNNNNNACCCGCGCAGCAAGCAAGTAATATAGCTTTCTTAATCAAACCCCCCCTACCCCCCATTAAACTCCACATATGTACATTCAACACAATCTTGCCAAACCCCAAAAACAAGACTAAACAATGCACAATACTTCATGAAGCTTAACCCTCGCATGCCAACCATAATAACTCAACACACCTAACAATCTTAACAGAACTTTCCCCCCGCCATTAATACCAACATGCTACTTTAATCAATAAAATTTCCATAGACAGGCATCCCCCTAGATCTAATTTTCTAAATCTGTCAACCCTTCTTCCCCC
>Hap_11
GTTAATGTAGCTTAATAATATAAAGCAAGGCACTGAAAATGCCTAGATGAGTATTCTTACTCCATAAACACATAGGCTTGGTCCTAGCCTTTTTATTAGTTATTAATAGAATTACACATGCAAGTATCCGCACCCCAGTGAGAA-TGCCCTCTAAATCGCGTCT-CTACGATTAAAAGGAGCAGGTATCAAGCACACTAGAAAGTAGCTCATAACACCTTGCTCAGCCACACCCCCACGGGACACAGCAGTGATAAAAATTAAGCTATGAACGAAAGTTCGACTAAGTCATATTAAATAAGGGTTGGTAAATTTCGTGCCAGCCACCGCGGTCATACGATTAACCCAAATTAATAAACCCTCCGGCGTAAAGCGTGTCAAAGACTAATACCAAAATAAAGTTAAAACCCAGTTAAGCCGTAAAAAGCTACAACCAAAGTAAAATAGACTACGAAAGTGACTTTAATACCTCTGACTACACGATAGCTAAGACCCAAACTGGGATTAGATACCCCACTATGCTTAGCCCTAAACTAAAATAGCTTACCACAACAAAGCTATTCGCCAGAGTACTACTAGCAACAGCCTAAAACTCAAAGGACTTGGCGGTGCTTTACATCCCTCTAGAGGAGCCTGTTCCATAATCGATAAACCCCGATAAACCCCACCATCCCTTGCTAATTCAGCCTATATACCGCCATCTTCAGCAAACCCTAAACAAGGTACCGAAGTAAGCACAAATATCCAACATAAAAACGTTAGGTCAAGGTGTAGCCCATGGGATGGAGAGAAATGGGCTACATTTTCTACCCTAAGAACAAGAACTTTAACCCGGACGAAAGTCTCCATGAAACTGGAGACTAAAGGAGGATTTAGCAGTAAATTAAGAATAGAGAGCTTAATTGAATCAGGCCATGAAGCGCGCACACACCGCCCGTCACCCTCCTTAAATATCACAAATCACAACATAACATAAAACCGTGACCCAAACATATGAAAGGAGACAAGTCGTAACAAGGTAAGTATACCGGAAGGTGTACTTGGATAACCAAAGTGTAGCTTAAACAAAGCATCCAGCTTACACCTAGAAGATTTCACTCAAAATGAACACTTTGAACTAAAGCTAGCCCAAACAATACCTAATTCAATTACCCTTAGTCACTTAACTAAAACATTCACCAAACCATTAAAGTATAGGAGATAGAAATTTTAACTTGGCGCTATAGAGAAAGTACCGTAAGGGAACGATGAAAGATGCATTAAAAGTACTAAACAGCAAAGCTTACCCCTTTTACCTTTTGCATAATGATTTAACTAGAATAAACTTAGCAAAGAGAACTTAAGCTAAGCACCCCGAAACCAGACGAGCTACCTATGGACAGTTACAAA-GAACCAACTCATCTATGTCGCAAAATAGTGAGAAGATTCGTAGGTAGAGGTGAAAAGCCCAACGAGCCTGGTGATAGCTGGTTGTCCAGAAACAGAATTTCAGTTCAAATTTAAATTTACCTAAAAACTACTCAATTCTAATGTAAATTTAAATTATAGTCTAAAAAGGTACAGCTTTTTAGATACAGGTTACAACCTTCATTAGAGAGTAAGAACAAGATAAACCCATAGTTGGCTTAAAAGCAGCCATCAATTAAGAAAGCGTTCAAGCTCAACGACACATCTATCTTAATCCCAACAATCAACCCAAACTAACTCCTAATCTCATACTGGACTATTCTATCAACACATAGAAGCAATAATGTTAATATGAGTAACAAGAATTATTTCTCCTTGCATAAGCTTATATCAGAACGAATACTCACTGATAGTTAACAACAAGATAGGGATAATCCAAAAACTAATCATCTATTTAAACCATTGTTAACCCAACACAGGCATGCATCTATAAGGAAAGATTAAAAGAAGTAAAAGGAACTCGGCAAACACAAACCCCGCCTGTTTACCAAAAACATCACCTCTAGCATTTCCAGTATTAGAGGCACTGCCTGCCCAGTGACATCTGTTTAAACGGCCGCGGTATCCTAACCGTGCAAAGGTAGCATAATCACTTGTTCCCTAAATAGGGACTTGTATGAATGGCCACACGAGGGTTTTACTGTCTCTTACTTCCAATCAGTGAAATTGACCTTCCCGTGAAGAGGCGGGAATGACTAAATAAGACGAGAAGACCCTATGGAGCTTTAATTAACTGATTCACAAAAAACAACACACAAACCT-AACCTTCAGGGACAACAAAACTTTTGATTGAATCAGCAATTTCGGTTGGGGTGACCTCGGAGAACAAAACAACCTCCGAGTGATTTAAATCCAGACTAACCAGTCAAAATATATAATCACTTATTGATCCAAACCATTGATCAACGGAACAAGTTACCCTAGGGATAACAGCGCAATCCTATTCCAGAGTCCATATCGACAATTAGGGTTTACGACCTCGATGTTGGATCAAGACATCCTAATGGTGCAACCGCTATTAAGGGTTCGTTTGTTCAACGATTAAAGTCTTACGTGATCTGAGTTCAGACCGGAGTAATCCAGGTCGGTTTCTATCTATTCTATACTTTTCCCAGTACGAAAGGACAAGAAAAGTAGGGCCTACTTTACAAGAAGCGCCCTCAAACTAATAGATGACATAATCTAAATCTAACTAATTTATAACTTCTACCGCCCTAGAACAGGGCTCGTTAGGGTGGCAGAGCCCGGAAATTGCATAAAACTTAAACCTTTACACTCAGAGGTTCAACTCCTCTCCCTAACAACATGTTCATAATTAACGTTCTCCTCCTAATTGTCCCAATCTTGCTCGCCGTAGCATTCCTCACACTAGTTGAACGAAAAGTCTTAGGCTATATGCAACTTCGCAAAGGACCCAACATCGTAGGCCCCTACGGCCTACTACAACCTATTGCCGATGCCCTCAAACTATTTATCAAAGAGCCACTACAACCACTAACATCATCGACATCCATATTCATCATCGCACCAATCCTAGCCCTAACCCTGGCCTTAACCATATGAATCCCTCTGCCCATACCATACCCACTAATCAACATAAACCTAGGAATTCTATTCATACTAGCCATGTCCAGCCTAGCTGTCTACTCAATCCTTTGATCAGGATGGGCCTCAAACTCAAAATACGCCCTAATTGGAGCTCTACGAGCAGTAGCACAAACCATCTCATACGAAGTAACTCTAGCAATCATCCTACTCTCAGTCCTCCTAATAAGCGGATCATTCACATTATCAACACTTATTATTACCCAAGAATACCTCTGATTAATCTTCCCATCATGACCCTTAGCCATAATGTGATTCATCTCAACATTAGCCGAAACCAACCGAGCTCCATTTGACCTAACAGAAGGAGAATCAGAACTCGTCTCTGGATTCAACGTTGAATACGCAGCCGGCCCATTTGCTCTATTCTTCCTAGCAGAATACGCAAACATCATCATGATAAACATCTTCACAACAACCCTATTTCTAGGAGCATTTCACAACCCTTACCTGCCAGAACTCTACTCAATTAATTTCACCATTAAAGCTCTCCTTCTAACATGTTCCTTCCTATGAATCCGAGCATCCTACCCACGATTCCGATATGACCAACTTATACACCTCCTATGAAAGAACTTCCTACCACTCACACTAGCCCTCTGCATATGACACGTCTCACTTCCAATCATACTATCCAGCATCCCACCACAAACATAGGAAATATGTCTGACAAAAGAGTTACTTTGATAGAGTAAAACATAGAGGCTCAAACCCTCTTATTTCTAGAACTACAGGAATTGAACCTGCTCCTGAGAATTCAAAATCCTCCGTGCTACCGAATTACACCATGTCCTACAAGTAAGGTCAGCTAAATAAGCTATCGGGCCCATACCCCGAAAATGTTGGATTACACCCTTCCCGTACTAATAAACCCCCTTATCTTCACAACTATTCTAATAACAGTTCTTCTAGGAACTATAATCGTTATAATAAGCTCACACTGACTAATAATCTGAATCGGATTTGAAATAAATCTACTAGCCATTATCCCCATCCTAATAAAAAAGTACAATCCCCGAACCATAGAAGCCTCCACCAAATATTTTCTAACCCAAGCCACCGCATCAATACTCCTCATAATAGCGATCATCATTAACCTCATACACTCAGGCCAATGAACAATCACAAAAGTCTTCAACCCCACAGCGTCCATCATTATAACTTCAGCTCTCGCCATAAAACTTGGACTCACACCATTCCACTTCTGAGTACCCGAAGTCACACAGGGCATCTCATTAACATCAGGTCTCATCCTACTTACATGACAAAAACTAGCCCCAATATCAATCCTATATCAAATCTCACCCTCAATTAACCTAAATATCTTATTAACTATAGCCGTACTGTCAATCCTAGTAGGAGGCTGAGGCGGTCTCAACCAAACCCAACTACGAAAAATCATAGCATACTCGTCAATCGCGCATATAGGATGAATAACAGCTGTCCTAGTATATAACCCAACACTGACAATACTAAACATATTAATTTACATTATAATAACACTCACAATATTCATACTATTTATCCACAGCTCCTCTACTACAACACTATCACTCTCCCACACATGAAACAAAACACCTCTAACCACTACACTAATCCTAATTACCTTACTATCCATAGGAGGCCTCCCCCCACTATCAGGATTCATACCCAAATGAATAATCATTCAAGAGCTCACCAAAAATAGCAGCATCATCCTCCCCACACTAATAGCCATTATAGCACTACTCAACCTCTACTTCTACATACGACTAACCTATTCCACCTCACTGACCATATTCCCATCCACAAACAACATAAAAATAAAATGACAATTCGAAACCAAACGAATTACTCTCTTACCCCCGTTAATTGTTATATCCTCCCTACTCCTCCCCCTAACCCCCATACTATCAATTTTGGACTAGGAATTTAGGTTAACATCCCAGACCAAGAGCCTTCAAAGCTCTAAGCAAGTGAATCCACTTAATTCCTGCATACTAAGGACTGCGAGACTCTATCTCACATCAATTGAACGCAAATCAAACACTTTTATTAAGCTAAGCCCTTACTAGATTGGTGGGCTACCATCCCACGAAATTTTAGTTAACAGCTAAATACCCTAATCAACTGGCTTCAATCTACTTCTCCCGCCGCCTAGAAAAAAA-GGCGGGAGAAGCCCCGGCAGAA-TTGAAGCTGCTCCTTTGAATTTGCAATTCAATGTGA-AATTCACCACGGGACTTGATAAGAAGAGGATTCCAACCCCTGTCTTTAGATTTACAGTCTAATGCTTACTCAGCCATCTTACCTATGTTCATCAACCGCTGACTATTTTCAACTAACCACAAAGACATCGGCACTCTGTACCTCCTATTCGGCGCTTGAGCTGGAATAGTAGGAACTGCCCTAAGCCTCCTAATCCGTGCTGAATTAGGCCAACCTGGGACCCTACTAGGAGATGATCAGATCTACAATGTTATTGTAACCGCCCATGCATTCGTAATAATTTTCTTTATGGTCATACCCATTATAATCGGAGGATTCGGAAACTGATTAGTCCCCCTGATAATTGGAGCACCTGATATAGCTTTCCCCCGAATAAACAACATAAGCTTCTGATTACTTCCCCCATCATTCCTACTTCTTCTCGCTTCCTCAATAATTGAAGCAGGTGCCGGAACAGGCTGAACCGTATATCCTCCTCTAGCTGGAAATCTGGCGCATGCAGGAGCCTCTGTTGACTTAACCATTTTCTCTCTCCACCTGGCTGGGGTGTCCTCGATTTTAGGTGCCATCAACTTTATTACCACAATCATTAACATAAAACCACCAGCTCTATCCCAATATCAAACCCCCCTATTCGTTTGATCTGTCCTTATTACGGCAGTACTCCTTCTCCTAGCCCTCCCGGTCCTAGCAGCAGGCATTACCATGCTTCTCACAGACCGTAACCTAAACACTACTTTCTTCGACCCCGCAGGAGGAGGGGATCCAATCCTTTATCAACACCTATTCTGATTCTTCGGACACCCCGAAGTCTATATTCTTATCCTACCAGGCTTCGGTATAATCTCACACATCGTCACATACTACTCAGGTAAAAAGGAACCTTTTGGCTACATGGGTATAGTGTGAGCTATAATATCCATTGGCTTTCTAGGCTTCATCGTATGGGCTCACCACATGTTTACAGTAGGGATAGACGTTGACACACGAGCATACTTCACATCAGCTACCATAATCATCGCTATCCCTACCGGTGTAAAAGTATTCAGCTGACTAGCCACCCTGCACGGAGGAAATATCAAATGATCTCCAGCTATACTCTGAGCTCTAGGCTTCATCTTCTTATTCACAGTAGGAGGTCTAACAGGAATCGTCCTAGCTAACTCATCCCTAGATATTGTTCTCCACGATACTTATTATGTAGTAGCACATTTCCATTATGTCCTGTCTATAGGAGCAGTCTTCGCCATTATGGGGGGATTTGTACACTGATTCCCTCTATTCTCAGGATACACACTCAACCAAACCTGAGCAAAAATCCACTTTACAATTATATTCGTAGGGGTAAATATAACCTTCTTCCCACAACATTTCCTTGGCCTCTCAGGAATGCCACGACGCTATTCTGATTATCCAGACGCATATACAACATGAAATACCATCTCATCCATAGGATCTTTTATCTCACTTACAGCAGTGATACTAATAATTTTCATAATTTGAGAAGCATTCGCATCCAAACGAGAAGTGTCTACAGTAGAATTAACCTCAACTAATCTGGAATGACTACACGGATGCCCCCCACCATACCACACATTTGAAGAACCCACCTACGTAAACCTAAAATAAGAAAGGAAGGAATCGAACCCCCTCTAACTGGTTTCAAGCCAATATCATAACCACTATGTCTTTCTCCATCAATTGAGGTATTAGTAAAAATTACATAACTTTGTCAAAGTTAAATTATAGGTTAAACCCCTATATACCTCTATGGCCTACCCCTTCCAACTAGGATTCCAAGACGCAACATCCCCTATTATAGAAGAACTCCTACACTTCCACGACCACACACTAATAATCGTATTCCTAATTAGCTCTCTAGTATTATATATTATCTCATCAATACTAACAACTAAATTAACCCATACCAGCACCATAGATGCTCAAGAAGTAGAGACAATTTGAACGATTTTACCAGCCATCATCCTTATTCTAATCGCCCTCCCATCCCTACGAATTCTATATATAATAGATGAAATCAATAATCCGTCCCTCACAGTCAAAACAATAGGCCACCAATGATACTGAAGCTACGAGTATACCGATTACGAAGACTTGACCTTTGACTCCTACATGATCCCCACATCAGACCTAAAACCAGGAGAATTACGTCTTCTAGAAGTCGACAATCGAGTGGTTCTCCCCATAGAAATAACCATCCGAATGCTAATTTCATCCGAGGACGTCCTACACTCATGAGCTGTGCCCTCCCTAGGCCTAAAAACAGACGCTATCCCTGGGCGCCTAAATCAGACAACTCTCGTGGCCTCTCGACCAGGACTTTACTACGGTCAATGCTCAGAGATCTGCGGATCAAACCACAGCTTTATGCCAATTGTCCTTGAACTAGTTCCACTGAAACACTTCGAAGAATGATCTGCATCAATATTATAAAGTCACTAAGAAGCTATTATAGCATTAACCTTTTAAGTTAAAGATTGAGGGTTCAACCCCCTCCCTAGTGATATGCCACAGTTGGATACATCAACATGATTTATTAATATCGTCTCAATAATCCTAACTCTATTTATTGTATTTCAACTAAAAATCTCAAAGCACTCCTACCCGACACACCCAGAAGTAAAGACAACCAAAATAACAAAACACTCTGCCCCTTGAGAATCAAAATGAACGAAAATCTATTCGCCTCTTTCGCTACCCCAACAATAATAGGCCTCCCTATTGTAATTCTGATCATCATATTTCCCAGCATCCTATTCCCTTCACCCAACCGACTAATCAACAATCGCCTAATCTCAATTCAACAATGGCTAGTCCAACTTACATCAAAACAAATAATAGCTATCCATAACAGCAAAGGACAAACCTGAACTCTTATACTCATATCACTGATCCTATTCATCGGCTCAACAAACTTATTAGGCCTACTACCTCACTCATTTACACCAACAACACAACTATCAATAAACCTAGGCATAGCTATTCCCCTATGGGCAGGGACAGTGTTCATAGGCTTTCGTCATAAAACAAAAGCAGCCCTAGCCCACTTTCTACCTCAAGGAACGCCCATTTTCCTCATCCCCATACTAGTAATTATCGAGACTATTAGCCTATTTATTCAACCTGTAGCCCTAGCCGTGCGGCTAACCGCTAACATTACCGCCGGACACCTCCTAATACACCTCATCGGAGGGGCAACACTAGCCCTCATAAGCATCAGCCCCTCAACAGCCCTTATTACGTTTATCATCCTAATTCTACTAACTATTCTCGAATTCGCAGTAGCTATAATCCAAGCCTACGTATTCACTCTCCTGGTAAGCCTTTACTTACACGACAACACCTAATGACCCACCAAACCCACGCTTACCACATAGTAAACCCCAGCCCATGACCACTTACAGGAGCCCTATCAGCCCTCCTGATAACATCAGGACTAGCCATGTGATTTCACTTTAACTCAACCTTACTTCTAGCTATAGGGCTATTAACTAACATCCTTACCATATATCAATGATGACGAGACATCATCCGAGAAAGCACATTCCAAGGCCATCACACATCAATCGTTCAAAAGGGACTCCGATATGGCATAATCCTTTTTATTATCTCAGAAGTCTTCTTCTTCTCTGGCTTCTTCTGAGCCTTTTACCACTCAAGCCTAGCCCCCACACCCGAACTAGGCGGCTGCTGACCACCCACAGGTATCCACCCCTTAAACCCCCTAGAAGTCCCCTTACTCAACACCTCAGTGCTCCTAGCATCTGGAGTCTCTATCACCTGAGCCCACCATAGCCTAATAGAAGGAAACCGTAAAAATATGCTCCAAGGCCTATTCATCACAATTTCACTAGGCGTATACTTCACCCTTCTCCAAGCCTCAGAATACTATGAAGCCTCATTTACTATTTCAGATGGAGTATACGGATCAACATTTTTCGTGGCAACAGGGTTCCACGGACTACACGTAATTATCGGATCTACCTTCCTCATTGTATGTTTCCTACGCCAACTAAAATTCCACTTTACATCCAGCCACCACTTCGGATTCGAAGCAGCCGCTTGATACTGACACTTCGTCGACGTAGTCTGACTATTCTTGTACGTCTCTATTTATTGATGAGGATCCTATTCTTTTAGTATTGACCAGTACAATTGACTTCCAATCAATCAGCTTCGGTATAACCCGAAAAAGAATAATAAACCTCATACTGACACTCCTCACTAACACATTACTAGCCTCGCTACTCGTACTCATCGCATTCTGACTACCACAACTAAACATCTATGCAGAAAAAACCAGCCCATATGAATGCGGATTTGACCCTATAGGGTCAGCACGCCTCCCCTTCTCAATAAAATTTTTCTTAGTGGCCATTACATTTCTGCTATTCGACTTAGAAATTGCCCTCCTATTACCCCTTCCATGAGCATCCCAAACAACTAACCTAAACACTATACTTATCATAGCACTAGTCCTAATCTCTCTTCTAGCCATCAGCCTAGCCTACGAATGAACCCAAAAAGGACTAGAATGAACTGAGTATGGTAATTAGTTTAAACCAAAACAAATGATTTCGACTCATTAAACTATGATTAACTTCATAATTACCAACATGTCACTAGTCCATATTAATATCTTCCTAGCATTCACGGTATCCCTCGTAGGCCTACTAATGTACCGATCCCACCTAATATCCTCACTCCTATGCCTAGAAGGAATAATACTATCACTATTCGTCATAGCAACCATAATAGTCCTAAACACCCACTTCACACTAGCTAGTATAATACCTATCATCTTACTAGTATTCGCTGCCTGCGAAGCAGCTCTAGGATTATCCCTACTAGTCATAGTCTCCAATACTTATGGAGTAGACCACGTACAAAACCTTAACCTCCTCCAATGCTAAAAATCATCATTCCCACAATCATACTTATGCCCCTTACATGACTATCAAAAAAGAATATAATCTGAATCAACACTACAACCTACAGTCTATTAATCAGCCTTATCAGCCTATCCCTCCTAAACCAACCTAGCAACAATAGCCTAAACTTCTCACTAATATTCTTCTCTGATCCCCTATCAGCCCCACTTCTGGTGTTGACAACATGACTACTACCACTAATACTCATAGCCAGCCAACACCATCTATCTAAGGAACCACTAATCCGAAAAAAACTCTACATCACCATGCTAACCATACTTCAAACTTTCCTAATCATGACTTTTACCGCCACAGAACTAATCTCCTTCTACATCCTATTTGAAGCCACATTAGTTCCAACACTAATTATCATCACCCGCTGAGGTAACCAAACAGAACGCCTGAACGCAGGCCTCTACTTCCTATTCTACACACTAATAGGTTCCCTCCCACTCTTAGTTGCACTAATCTCTATCCAAAACCTAACAGGCTCACTAAACTTCCTATTAATTCAATACTGAAACCAAGCACTACCCGACTCTTGATCCAATATTTTCCTATGACTAGCATGTATAATAGCATTCATAGTCAAAATACCCCTATATGGTCTTCACCTCTGACTCCCAAAAGCCCATGTAGAAGCCCCAATTGCCGGATCCATAGTGCTAGCAGCCATTCTACTAAAACTAGGAGGCTACGGAATACTACGAATTACAACAATACTAAACCCCCAAACTAGCTTTATAGCCTACCCCTTCCTCATACTATCCCTGTGAGGAATAATCATAACTAGTTCCATCTGCTTGCGACAAACCGATCTAAAATCACTTATTGCATACTCCTCTGTCAGCCACATAGCCCTAGTAATCGTAGCCGTCCTCATCCAAACACCATGAAGTTATATAGGAGCTACAGCCCTAATAATCGCTCACGGCCTTACATCATCAATACTATTCTGCCTGGCAAACTCAAATTACGAACGTACCCATAGCCGAACTATAATCCTAGCCCGTGGGCTTCAAACACTTCTTCCCCTTATAGCAGCCTGATGACTATTAGCCAGCCTAACCAACCTGGCCCTCCCTCCCAGCATTAACCTAATTGGAGAGCTATTCGTAGTAATATCATCATTCTCATGATCAAATATTACCATTATCCTAATAGGAGCCAATATCACCATCACCGCCCTCTACTCCCTATACATACTAATCACAACACAACGAGGGAAATACACACACCATATCAACAGCATTAAACCTTCATTTACACGAGAAAACGCACTCATGGCCCTCCACATGACTCCCCTACTACTCCTGTCACTTAACCCTAAAATTATCCTAGGCTTTACGTACTGTAAATATAGTTTAACAAAAACACTAGATTGTGGATCTAGAAACAGAAACTTAATATTTCTTATTTACCGAGAAAGTATGCAAGAACTGCTAATTCATGCCCCCATGTCCAATAAACATGGCTCTCTCAAACTTTTAAAGGATAGGAGCTATCCGTTGGTCTTAGGAACCAAAAAATTGGTGCAACTCCAAATAAAAGTAATCAACATGTTCTCCTCCCTCATACTAGTTTCACTATTAGTACTAACCCTCCCAATCATATCATCAATCTTCAATACCTACAAAAACAGCACGTTCCCACATCATGTAAAAAACACTATCTCATATGCCTTCATTACTAGCCTAATTCCCACTATAATATTTATTCACTCTGGACAAGAAACAATTATCTCAAACTGACACTGAATAACCATACAAACCCTCAAACTATCCCTAAGCTTCAAACTAGATTACTTCTCAATAATTTTCGTACCAGTAGCCCTATTCGTAACATGATCTATTATGGAATTCTCCCTATGATACATGCACTCAGATCCTTATATTACTCGATTTTTTAAATACTTACTTACATTCCTCATCACTATAATAATTCTAGTCACAGCTAACAACCTTTTCCAACTATTCATCGGATGGGAGGGAGTAGGCATCATGTCATTCTTACTAATCGGATGATGATACGGCCGAACAGATGCCAACACCGCGGCCCTTCAAGCAATCCTTTATAACCGCATCGGGGATATCGGCTTCATCATGGCCATAGCCTGATTCCTATTCAACACCAACACATGAGACCTCCAACAAATCTTCATACTCGACCCCAACCTTACCAACCTCCCGCTCCTAGGCCTCCTCCTAGCCGCAACTGGCAAATCCGCTCAATTTGGACTCCACCCATGACTTCCTTCAGCCATAGAGGGCCCTACACCAGTCTCAGCCCTACTCCACTCCAGCACAATAGTTGTAGCAGGCGTCTTCCTGCTAATCCGCTTCCATCCACTAATAGAAAACAACAAAACAATCCAGTCACTTACCCTATGCCTAGGAGCCATCACCACACTATTCACAGCAATCTGCGCACTCACTCAAAACGATATCAAAAAAATCATTGCTTTCTCCACCTCCAGCCAACTAGGCCTGATAATCGTAACCATCGGTATCAATCAACCCTACCTAGCATTCCTCCACATCTGCACTCACGCATTCTTCAAAGCTATACTATTTATATGTTCCGGATCCATTATCCACAGCCTAAATGACGAGCAAGATATCCGAAAAATAGGCGGACTATTTAATGCAATACCCTTCACCACCACATCCCTAATTATTGGCAGCCTTGCACTCACCGGAATTCCTTTCCTCACAGGCTTCTATTCCAAAGACCTCATCATCGAAACCGCCAACACATCGTACACCAACGCCTGAGCCCTACTAATAACTCTCATTGCCACATCCCTCACAGCTGTCTACAGCACCCGAATCATCTTCTTTGCACTCCTAGGGCAACCCCGCTTCCTCCCTCTGACCTCAATCAACGAAAATAACCCCTTTCTAATTAACTCCATCAAACGCCTCTTAATTGGCAGCATTTTTGCCGGATTCTTCATCTCCAACAATATCTACCCCACAACCGTCCCAGAAATAACCATACCTACTTACATAAAACTCACCGCCCTCGCAGTAACCATCCTAGGATTTACACTAGCCCTAGAACTAAGCTTGATAACCCATAACTTAAAACTAGAACACTCCACCAGCGTATTCAAATTCTCCAACCTCCTAGGATACTACCCAACAATTATACACCGACTCCCACCGCTCGCTAACCTATCAATAAGCCAAAAATCAGCATCACTTCTACTAGACTCAATCTGACTAGAAAACATCCTGCCAAAATCTATCTCCCAGTTCCAAATAAAAACCTCGATCCTAATTTCCACCCAGAAAGGACAAATCAAATTATATTTCCTCTCATTCCTCATCACCCTTACCCTAAGCATACTACTTTTTAATCTCCACGAGTAACCTCTAAAATTACCAAGACCCCAACAAGCAACGATCAACCAGTCACAATCACAACCCAAGCCCCATAACTATACAATGCAGCAACCCCTATAATTTCCTCACTAAACACCCCAGAATCTCCAGTATCATAAATAGCTCAATCCCCCACACCACTAAACTTAAACACTACCCCCACTTCCTCACTCTTCAGAACATATAAAACCAACATAACCTCCATCAACAACCCTAAAAGAAATACCCCCATAACAGTCGTATTAGACACCCATACCTCAGGATACTGCTCAGTAGCCATAGCCGTTGTATAACCAAAAACAACCAACATTCCTCCCAAATAAATCAAAAACACCATCAACCCCAAAAAGGACCCTCCAAAATTCATAATAATACCACAACCGACCCCTCCACTTACAATCAGCACTAAACCCCCATAAATAGGTGAAGGTTTTGAAGAAAACCCCACAAAACTAACAACAAAAATAACACTCAAAATAAACACAATATATGTCATCATTATTCCCACGTGGAATCTAACCACGACCAATGACATGAAAAATCATCGTTGTATTTCAACTATAAGAACACCAATGACAAACATCCGGAAATCTCACCCACTAATTAAAATCATCAATCACTCTTTTATTGACCTACCAGCCCCCTCAAACATTTCATCATGATGAAACTTCGGCTCCCTCCTAGGAATCTGCCTAATCCTCCAAATCTTAACAGGCCTATTCCTAGCCATACACTACACATCAGACACGACAACTGCCTTCTCATCCGTCACTCACATCTGCCGAGACGTTAACTACGGATGAATTATTCGCTACCTCCATGCCAACGGAGCATCAATATTTTTTATCTGCCTCTTCATTCACGTAGGACGCGGCCTCTACTACGGCTCTTACACATTCCTAGAGACATGAAACATTGGAATCATCCTACTTTTCACAGTTATAGCTACAGCATTCATGGGCTATGTCCTACCATGAGGCCAAATATCCTTTTGAGGAGCAACAGTCATCACGAACCTCCTATCAGCAATTCCCTACATCGGTACTACCCTCGTCGAGTGAATCTGAGGTGGATTCTCAGTAGACAAAGCCACCCTTACCCGATTTTTTGCTTTCCACTTCATCCTACCCTTCATCATCACAGCCCTGGTAGTCGTACATTTACTATTTCTTCACGAAACAGGATCTAACAACCCCTCAGGAATCCCATCCGATATGGACAAAATCCCATTCCACCCATATTATACAATTAAAGACATCCTAGGACTCCTCCTCCTGATCTTGCTCCTACTAACTCTAGTATTATTCTCCCCCGACCTCCTAGGAGACCCAGACAACTACACCCCAGCTAACCCTCTCAGCACTCCCCCTCATATTAAACCGGAATGGTACTTCCTGTTTGCCTACGCCATCCTACGCTCCATTCCCAACAAACTAGGCGGCGTATTAGCCCTAATCCTCTCCATCCTGATCCTAGCACTCATCCCCACCCTCCACATATCAAAACAACGAAGCATAATATTCCGGCCTCTCAGCCAATGCGTATTCTGACTCTTAGTGGCAGACTTACTGACACTAACATGAATCGGCGGACAGCCAGTGGAACACCCATACGTAATTATCGGCCAACTGGCCTCAATCCTCTACTTCTCCCTAATTCTCATTTTTATACCACTCGCAAGCACCATCGAAAACAATCTCCTAAAATGAAGAGTCCCTGTAGTATATCGCACATTACCCTGGTCTTGTAAACCAGAAAAGGGGGAAAACGTT-CCTCCCAAGGACTATCAAGGAAGAAGCTCTAGCTCCACCATCAACACCCAAAGCTGAAATTCTACTTAAACTATTCCTTGATTTCTTCCCCTAAACGACAACAATCCGCCCTCATGTGCTATGTCAGTATCAGATTATACCCCCATATAACACCATACCCACCTGACATGCAATATCTTATGAATGGCCTATGTACGTCGTGCATTAAATTGTCCGCCCCATGAATAATAAGCATGTACATAATATCATTTATCTTACATGAGTACATTATATTATTGATCGTGCATACCCCATCCAAGTCAAATCATTTCCAGTCAACACGCATATCACAACCCATGTTCCACGAGCTTAATCACCAAGCCGCGGGAAATCAGCAACCCTCTCAACTACGTGTCCCAATCCTCGCTCCGGGCCCATCCAAACGTGGGGGTTTCTACAATGAAACTATACCTGGCATCTGGTTCTTTCTTCAGGGCCATTCTTACCCAACCTCGCCCATTCTTTCCCCTTAAATAAGACATCTCGATGGACTAATGACTAATCAGCCCATGCTCACACATAACTGTGGTTTCATGCATTTGGTATTTTTTTATATTTGGGGATGCTATGACTCAGCTATGGCCGTCAAAGGCCTCGACGCAGTCAATTAAATTGAAGCTGGACTTAAATTGAACG-TTATCCCTCCGCATCAGCAACCATAAGGTGTTATTCAGTTCATGGTAGCGGGACATAGGAAACAANNNNNNNNNNNNNNNNNNNNNNNNNNNNNNNNNNNNNNNNNNNNNNNNNNNNNNNNNNNNNNNNNNNNNNNNNNNNNNNNNNNNNNNNNNNNNNNNNNNNNNNNNNNNNNNNNNNNNNNNNNNNNNNNNNNNNNNNNNNNNNNNNNNNNNNNNNNNNNNNNNNNNNNNNNNNNNNNNNNNNNNNNNNNNNNNNNNNNNNNNNNNNNNNNNNNNNNNNNNNNNNNNNNNNNNNACCCGCGCAGCAAGCAAGTAATATAGCTTTCTTAATCAAACCCCCCCTACCCCCCATTAAACTCCACATATGTACATTCAACACAATCTTGCCAAACCCCAAAAACAAGACTAAACAATGCACAATACTTCATGAAGCTTAACCCTCGCATGCCAACCATAATAACTCAACACACCTAACAATCTTAACAGAACTTTCCCCCCGCCATTAATACCAACATGCTACTTTAATCAATAAAATTTCCATAGACAGGCATCCCCCTAGATCTGATTTTCTAAATCTGTCAACCCTTCTTCCCCC
>Hap_12
GTTAATGTAGCTTAATAATATAAAGCAAGGCACTGAAAATGCCTAGATGAGTATTCTTACTCCATAAACACATAGGCTTGGTCCTAGCCTTTTTATTAGTTATTAATAGAATTACACATGCAAGTATCCGCACCCCAGTGAGAA-TGCCCTCTAAATCGCGTCT-CTACGATTAAAAGGAGCAGGTATCAAGCACACTAGAAAGTAGCTCATAACACCTTGCTCAGCCACACCCCCACGGGACACAGCAGTGATAAAAATTAAGCTATGAACGAAAGTTCGACTAAGTCATATTAAATAAGGGTTGGTAAATTTCGTGCCAGCCACCGCGGTCATACGATTAACCCAAATTAATAAACCCTCCGGCGTAAAGCGTGTCAAAGACTAATACCAAAATAAAGTTAAAACCCAGTTAAGCCGTAAAAAGCTACAACCAAAGTAAAATAGACCACGAAAGTGACTTTAATACCTCTGACTACACGATAGCTAAGACCCAAACTGGGATTAGATACCCCACTATGCTTAGCCCTAAACTAAAATAGCTTACCACAACAAAGCTATTCGCCAGAGTACTACTAGCAACAGCCTAAAACTCAAAGGACTTGGCGGTGCTTTACATCCCTCTAGAGGAGCCTGTTCCATAATCGATAAACCCCGATAAACCCCACCATCCCTTGCTAATTCAGCCTATATACCGCCATCTTCAGCAAACCCTAAACAAGGTACCGAAGTAAGCACAAATATCCAACATAAAAACGTTAGGTCAAGGTGTAGCCCATGGGATGGAGAGAAATGGGCTACATTTTCTACCCTAAGAACAAGAACTTTAACCCGGACGAAAGTCTCCATGAAACTGGAGACTAAAGGAGGATTTAGCAGTAAATTAAGAATAGAGAGCTTAATTGAATCAGGCCATGAAGCGCGCACACACCGCCCGTCACCCTCCTTAAATATCACAAATCACAACATAACATAAAACCGTGACCCAAACATATGAAAGGAGACAAGTCGTAACAAGGTAAGTATACCGGAAGGTGTACTTGGATAACCAAAGTGTAGCTTAAACAAAGCATCCAGCTTACACCTAGAAGATTTCACTCAAAATGAACACTTTGAACTAAAGCTAGCCCAAACAATACCTAATTCAATTACCCTTAGTCACTTAACTAAAACATTCACCAAACCATTAAAGTATAGGAGATAGAAATTTTAACTTGGCGCTATAGAGAAAGTACCGTAAGGGAACGATGAAAGATGCATTAAAAGTACTAAACAGCAAAGCTTACCCCTTTTACCTTTTGCATAATGATTTAACTAGAATAAACTTAGCAAAGAGAACTTAAGCTAAGCACCCCGAAACCAGACGAGCTACCTATGGACAGTTACAAA-GAACCAACTCATCTATGTCGCAAAATAGTGAGAAGATTCGTAGGTAGAGGTGAAAAGCCCAACGAGCCTGGTGATAGCTGGTTGTCCAGAAACAGAATTTCAGTTCAAATTTAAATTTACCTAAAAACTACTCAATTCTAATGTAAATTTAAATTATAGTCTAAAAAGGTACAGCTTTTTAGATACAGGTTACAACCTTCATTAGAGAGTAAGAACAAGATAAACCCATAGTTGGCTTAAAAGCAGCCATCAATTAAGAAAGCGTTCAAGCTCAACGACACATCTATCTTAATCCCAACAATCAACCCAAACTAACTCCTAATCTCATACTGGACTATTCTATCAACACATAGAAGCAATAATGTTAATATGAGTAACAAGAATTATTTCTCCTTGCATAAGCTTATATCAGAACGAATACTCACTGATAGTTAACAACAAGATAGGGATAATCCAAAAACTAATCATCTATTTAAACCATTGTTAACCCAACACAGGCATGCATCTATAAGGAAAGATTAAAAGAAGTAAAAGGAACTCGGCAAACACAAACCCCGCCTGTTTACCAAAAACATCACCTCTAGCATTTCCAGTATTAGAGGCACTGCCTGCCCAGTGACATCTGTTTAAACGGCCGCGGTATCCTAACCGTGCAAAGGTAGCATAATCACTTGTTCCCTAAATAGGGACTTGTATGAATGGCCACACGAGGGTTTTACTGTCTCTTACTTCCAATCAGTGAAATTGACCTTCCCGTGAAGAGGCGGGAATGACTAAATAAGACGAGAAGACCCTATGGAGCTTTAATTAACTGATTCACAAAAAACAACACACAAACCT-AACCTTCAGGGACAACAAAACTTTTGATTGAATCAGCAATTTCGGTTGGGGTGACCTCGGAGAACAAAACAACCTCCGAGTGATTTAAATCCAGACTAACCAGTCAAAATATATAATCACTTATTGATCCAAACCATTGATCAACGGAACAAGTTACCCTAGGGATAACAGCGCAATCCTATTCCAGAGTCCATATCGACAATTAGGGTTTACGACCTCGATGTTGGATCAAGACATCCTAATGGTGCAACCGCTATTAAGGGTTCGTTTGTTCAACGATTAAAGTCTTACGTGATCTGAGTTCAGACCGGAGTAATCCAGGTCGGTTTCTATCTATTCTATACTTTTCCCAGTACGAAAGGACAAGAAAAGTAGGGCCTACTTTACAAGAAGCGCCCTCAAACTAATAGATGACATAATCTAAATCTAACTAATTTATAACTTCTACCGCCCTAGAACAGGGCTCGTTAGGGTGGCAGAGCCCGGAAATTGCATAAAACTTAAACCTTTACACTCAGAGGTTCAACTCCTCTCCCTAACAACATGTTCATAATTAACGTTCTCCTCCTAATTGTCCCAATCTTGCTCGCCGTAGCATTCCTCACACTAGTTGAACGAAAAGTCTTAGGCTATATGCAACTTCGCAAAGGACCCAACATCGTAGGCCCCTACGGCCTACTACAACCTATTGCCGATGCCCTCAAACTATTTATCAAAGAGCCACTACAACCACTAACATCATCGACATCCATATTCATCATCGCACCAATCCTAGCCCTAACCCTGGCCTTAACCATATGAATCCCTCTGCCCATACCATACCCACTAATCAACATAAACCTAGGAATTCTATTCATACTAGCCATGTCCAGCCTAGCTGTCTACTCAATCCTTTGATCAGGATGGGCCTCAAACTCAAAATACGCCCTAATTGGAGCTCTACGAGCAGTAGCACAAACCATCTCATACGAAGTAACTCTAGCAATCATCCTACTCTCAGTCCTCCTAATAAGCGGATCATTCACATTATCAACACTTATTATTACCCAAGAATACCTCTGATTAATCTTCCCATCATGACCCTTAGCCATAATGTGATTCATCTCAACATTAGCCGAAACCAACCGAGCTCCATTTGACCTAACAGAAGGAGAATCAGAACTCGTCTCTGGATTCAACGTTGAATACGCAGCCGGCCCATTTGCTCTATTCTTCCTAGCAGAATACGCAAACATCATCATGATAAACATCTTCACAACAACCCTATTTCTAGGAGCATTTCACAACCCTTACCTGCCAGAACTCTACTCAATTAATTTCACCATTAAAGCTCTCCTTCTAACATGTTCCTTCCTATGAATCCGAGCATCCTACCCACGATTCCGATATGACCAACTTATACACCTCCTATGAAAGAACTTCCTACCACTCACACTAGCCCTCTGCATATGACACGTCTCACTTCCAATCATACTATCCAGCATCCCACCACAAACATAGGAAATATGTCTGACAAAAGAGTTACTTTGATAGAGTAAAACATAGAGGCTCAAACCCTCTTATTTCTAGAACTACAGGAATTGAACCTGCTCCTGAGAATTCAAAATCCTCCGTGCTACCGAATTACACCATGTCCTACAAGTAAGGTCAGCTAAATAAGCTATCGGGCCCATACCCCGAAAATGTTGGATTACACCCTTCCCGTACTAATAAACCCCCTTATCTTCACAACTATTCTAATAACAGTTCTTCTAGGAACTATAATCGTTATAATAAGCTCACACTGACTAATAATCTGAATCGGATTTGAAATAAATCTACTAGCCATTATCCCCATCCTAATAAAAAAGTACAATCCCCGAACCATAGAAGCCTCCACCAAATATTTTCTAACCCAAGCCACCGCATCAATACTCCTCATAATAGCGATCATCATTAACCTCATACACTCAGGCCAATGAACAATCACAAAAGTCTTCAACCCCACAGCGTCCATCATTATAACTTCAGCTCTCGCCATAAAACTTGGACTCACACCATTCCACTTCTGAGTACCCGAAGTCACACAGGGCATCTCATTAACATCAGGTCTCATCCTACTTACATGACAAAAACTAGCCCCAATATCAATCCTATATCAAATCTCACCCTCAATTAACCTAAATATCTTATTAACTATAGCCGTACTGTCAATCCTAGTAGGAGGCTGAGGCGGTCTCAACCAAACCCAACTACGAAAAATCATAGCATACTCGTCAATCGCGCATATAGGATGAATAACAGCTGTCCTAGTATATAACCCAACACTGACAATACTAAACATATTAATTTACATTATAATAACACTCACAATATTCATACTATTTATCCACAGCTCCTCTACTACAACACTATCACTCTCCCACACATGAAACAAAACACCTCTAACCACTACACTAATCCTAATTACCTTACTATCCATAGGAGGCCTCCCCCCACTATCAGGATTCATACCCAAATGAATAATCATTCAAGAGCTCACCAAAAATAGCAGCATCATCCTCCCCACACTAATAGCCATTATAGCACTACTCAACCTCTACTTCTACATACGACTAACCTATTCCACCTCACTGACCATATTCCCATCCACAAACAACATAAAAATAAAATGACAATTCGAAACCAAACGAATTACTCTCTTACCCCCGTTAATTGTTATATCCTCCCTACTCCTCCCCCTAACCCCCATACTATCAATTTTGGACTAGGAATTTAGGTTAACATCCCAGACCAAGAGCCTTCAAAGCTCTAAGCAAGTGAATCCACTTAATTCCTGCATACTAAGGACTGCGAGACTCTATCTCACATCAATTGAACGCAAATCAAACACTTTTATTAAGCTAAGCCCTTACTAGATTGGTGGGCTACCATCCCACGAAATTTTAGTTAACAGCTAAATACCCTAATCAACTGGCTTCAATCTACTTCTCCCGCCGCCTAGAAAAAAA-GGCGGGAGAAGCCCCGGCAGAA-TTGAAGCTGCTCCTTTGAATTTGCAATTCAATGTGA-AATTCACCACGGGACTTGATAAGAAGAGGATTCCAACCCCTGTCTTTAGATTTACAGTCTAATGCTTACTCAGCCATCTTACCTATGTTCATCAACCGCTGACTATTTTCAACTAACCACAAAGACATCGGCACTCTGTACCTCCTATTCGGCGCTTGAGCTGGAATAGTAGGAACTGCCCTAAGCCTCCTAATCCGTGCTGAATTAGGCCAACCTGGGACCCTACTAGGAGATGATCAGATCTACAATGTTATTGTAACCGCCCATGCATTCGTAATAATTTTCTTTATGGTCATACCCATTATAATCGGAGGATTCGGAAACTGATTAGTCCCCCTGATAATTGGAGCACCTGATATAGCTTTCCCCCGAATAAACAACATAAGCTTCTGATTACTTCCCCCATCATTCCTACTTCTTCTCGCTTCCTCAATAATTGAAGCAGGTGCCGGAACAGGCTGAACCGTATATCCTCCTCTAGCTGGAAATCTGGCGCATGCAGGAGCCTCTGTTGACTTAACCATTTTCTCTCTCCACCTGGCTGGGGTGTCCTCGATTTTAGGTGCCATCAACTTTATTACCACAATCATTAACATAAAACCACCAGCTCTATCCCAATATCAAACCCCCCTATTCGTTTGATCTGTCCTTATTACGGCAGTACTCCTTCTCCTAGCCCTCCCGGTCCTAGCAGCAGGCATTACCATGCTTCTCACAGACCGTAACCTAAACACTACTTTCTTCGACCCCGCAGGAGGAGGGGATCCAATCCTTTATCAACACCTATTCTGATTCTTCGGACACCCCGAAGTCTATATTCTTATCCTACCAGGCTTCGGTATAATCTCACACATCGTCACATACTACTCAGGTAAAAAGGAACCTTTTGGCTACATGGGTATAGTGTGAGCTATAATATCCATTGGCTTTCTAGGCTTCATCGTATGGGCTCACCACATGTTTACAGTAGGGATAGACGTTGACACACGAGCATACTTCACATCAGCTACCATAATCATCGCTATCCCTACCGGTGTAAAAGTATTCAGCTGACTAGCCACCCTGCACGGAGGAAATATCAAATGATCTCCAGCTATACTCTGAGCTCTAGGCTTCATCTTCTTATTCACAGTAGGAGGTCTAACAGGAATCGTCCTAGCTAACTCATCCCTAGATATTGTTCTCCACGATACTTATTATGTAGTAGCACATTTCCATTATGTCCTGTCTATAGGAGCAGTCTTCGCCATTATGGGGGGATTTGTACACTGATTCCCTCTATTCTCAGGATACACACTCAACCAAACCTGAGCAAAAATCCACTTTACAATTATATTCGTAGGGGTAAATATAACCTTCTTCCCACAACATTTCCTTGGCCTCTCAGGAATGCCACGACGCTATTCTGATTATCCAGACGCATATACAACATGAAATACCATCTCATCCATAGGATCTTTTATCTCACTTACAGCAGTGATACTAATAATTTTCATAATTTGAGAAGCATTCGCATCCAAACGAGAAGTGTCTACAGTAGAATTAACCTCAACTAATCTGGAATGACTACACGGATGCCCCCCACCATACCACACATTTGAAGAACCCACCTACGTAAACCTAAAATAAGAAAGGAAGGAATCGAACCCCCTCTAACTGGTTTCAAGCCAATATCATAACCACTATGTCTTTCTCCATCAATTGAGGTATTAGTAAAAATTACATAACTTTGTCAAAGTTAAATTATAGGTTAAACCCCTATATACCTCTATGGCCTACCCCTTCCAACTAGGATTCCAAGACGCAACATCCCCTATTATAGAAGAACTCCTACACTTCCACGACCACACACTAATAATCGTATTCCTAATTAGCTCTCTAGTATTATATATTATCTCATCAATACTAACAACTAAATTAACCCATACCAGCACCATAGATGCTCAAGAAGTAGAGACAATTTGAACGATTTTACCAGCCATCATCCTTATTCTAATCGCCCTCCCATCCCTACGAATTCTATATATAATAGATGAAATCAATAATCCGTCCCTCACAGTCAAAACAATAGGCCACCAATGATACTGAAGCTACGAGTATACCGATTACGAAGACTTGACCTTTGACTCCTACATGATCCCCACATCAGACCTAAAACCAGGAGAATTACGTCTTCTAGAAGTCGACAATCGAGTGGTTCTCCCCATAGAAATAACCATCCGAATGCTAATTTCATCCGAGGACGTCCTACACTCATGAGCTGTGCCCTCCCTAGGCCTAAAAACAGACGCTATCCCTGGGCGCCTAAATCAGACAACTCTCGTGGCCTCTCGACCAGGACTTTACTACGGTCAATGCTCAGAGATCTGCGGATCAAACCACAGCTTTATGCCAATTGTCCTTGAACTAGTTCCACTGAAACACTTCGAAGAATGATCTGCATCAATATTATAAAGTCACTAAGAAGCTATTATAGCATTAACCTTTTAAGTTAAAGATTGAGGGTTCAACCCCCTCCCTAGTGATATGCCACAGTTGGATACATCAACATGATTTATTAATATCGTCTCAATAATCCTAACTCTATTTATTGTATTTCAACTAAAAATCTCAAAGCACTCCTACCCGACACACCCAGAAGTAAAGACAACCAAAATAACAAAACACTCTGCCCCTTGAGAATCAAAATGAACGAAAATCTATTCGCCTCTTTCGCTACCCCAACAATAATAGGCCTCCCTATTGTAATTCTGATCATCATATTTCCCAGCATCCTATTCCCTTCACCCAACCGACTAATCAACAATCGCCTAATCTCAATTCAACAATGGCTAGTCCAACTTACATCAAAACAAATAATAGCTATCCATAACAGCAAAGGACAAACCTGAACTCTTATACTCATATCACTGATCCTATTCATCGGCTCAACAAACTTATTAGGCCTACTACCTCACTCATTTACACCAACAACACAACTATCAATAAACCTAGGCATAGCTATTCCCCTATGGGCAGGGACAGTGTTCATAGGCTTTCGTCATAAAACAAAAGCAGCCCTAGCCCACTTTCTACCTCAAGGAACGCCCATTTTCCTCATCCCCATACTAGTAATTATCGAGACTATTAGCCTATTTATTCAACCTGTAGCCCTAGCCGTGCGGCTAACCGCTAACATTACCGCCGGACACCTCCTAATACACCTCATCGGAGGGGCAACACTAGCCCTCATAAGCATCAGCCCCTCAACAGCCCTTATTACGTTTATCATCCTAATTCTACTAACTATTCTCGAATTCGCAGTAGCTATAATCCAAGCCTACGTATTCACTCTCCTGGTAAGCCTTTACTTACACGACAACACCTAATGACCCACCAAACCCACGCTTACCACATAGTAAACCCCAGCCCATGACCACTTACAGGAGCCCTATCAGCCCTCCTGATAACATCAGGACTAGCCATGTGATTTCACTTTAACTCAACCTTACTTCTAGCTATAGGGCTATTAACTAACATCCTTACCATATATCAATGATGACGAGACATCATCCGAGAAAGCACATTCCAAGGCCATCACACATCAATCGTTCAAAAGGGACTCCGATATGGCATAATCCTTTTTATTATCTCAGAAGTCTTCTTCTTCTCTGGCTTCTTCTGAGCCTTTTACCACTCAAGCCTAGCCCCCACACCCGAACTAGGCGGCTGCTGACCACCCACAGGTATCCACCCCTTAAACCCCCTAGAAGTCCCCTTACTCAACACCTCAGTGCTCCTAGCATCTGGAGTCTCTATCACCTGAGCCCACCATAGCCTAATAGAAGGAAACCGTAAAAATATGCTCCAAGGCCTATTCATCACAATTTCACTAGGCGTATACTTCACCCTTCTCCAAGCCTCAGAATACTATGAAGCCTCATTTACTATTTCAGATGGAGTATACGGATCAACATTTTTCGTGGCAACAGGGTTCCACGGACTACACGTAATTATCGGATCTACCTTCCTCATTGTATGTTTCCTACGCCAACTAAAATTCCACTTTACATCCAGCCACCACTTCGGATTCGAAGCAGCCGCTTGATACTGACACTTCGTCGACGTAGTCTGACTATTCTTGTACGTCTCTATTTATTGATGAGGATCCTATTCTTTTAGTATTGACCAGTACAATTGACTTCCAATCAATCAGCTTCGGTATAACCCGAAAAAGAATAATAAACCTCATACTGACACTCCTCACTAACACATTACTAGCCTCGCTACTCGTACTCATCGCATTCTGACTACCACAACTAAACATCTATGCAGAAAAAACCAGCCCATATGAATGCGGATTTGACCCTATAGGGTCAGCACGCCTCCCCTTCTCAATAAAATTTTTCTTAGTGGCCATTACATTTCTGCTATTCGACTTAGAAATTGCCCTCCTATTACCCCTTCCATGAGCATCCCAAACAACTAACCTAAACACTATACTTATCATAGCACTAGTCCTAATCTCTCTTCTAGCCATCAGCCTAGCCTACGAATGAACCCAAAAAGGACTAGAATGAACTGAGTATGGTAATTAGTTTAAACCAAAACAAATGATTTCGACTCATTAAACTATGATTAACTTCATAATTACCAACATGTCACTAGTCCATATTAATATCTTCCTAGCATTCACGGTATCCCTCGTAGGCCTACTAATGTACCGATCCCACCTAATATCCTCACTCCTATGCCTAGAAGGAATAATACTATCACTATTCGTCATAGCAACCATAATAGTCCTAAACACCCACTTCACACTAGCTAGTATAATACCTATCATCTTACTAGTATTCGCTGCCTGCGAAGCAGCTCTAGGATTATCCCTACTAGTCATAGTCTCCAATACTTATGGAGTAGACCACGTACAAAACCTTAACCTCCTCCAATGCTAAAAATCATCATTCCCACAATCATACTTATGCCCCTTACATGACTATCAAAAAAGAATATAATCTGAATCAACACTACAACCTACAGTCTATTAATCAGCCTTATCAGCCTATCCCTCCTAAACCAACCTAGCAACAATAGCCTAAACTTCTCACTAATATTCTTCTCTGATCCCCTATCAGCCCCACTTCTGGTGTTGACAACATGACTACTACCACTAATACTCATAGCCAGCCAACACCATCTATCTAAGGAACCACTAATCCGAAAAAAACTCTACATCACCATGCTAACCATACTTCAAACTTTCCTAATCATGACTTTTACCGCCACAGAACTAATCTCCTTCTACATCCTATTTGAAGCCACATTAGTTCCAACACTAATTATCATCACCCGCTGAGGTAACCAAACAGAACGCCTGAACGCAGGCCTCTACTTCCTATTCTACACACTAATAGGTTCCCTCCCACTCTTAGTTGCACTAATCTCTATCCAAAACCTAACAGGCTCACTAAACTTCCTATTAATTCAATACTGAAACCAAGCACTACCCGACTCTTGATCCAATATTTTCCTATGACTAGCATGTATAATAGCATTCATAGTCAAAATACCCCTATATGGTCTTCACCTCTGACTCCCAAAAGCCCATGTAGAAGCCCCAATTGCCGGATCCATAGTGCTAGCAGCCATTCTACTAAAACTAGGAGGCTACGGAATACTACGAATTACAACAATACTAAACCCCCAAACTAGCTTTATAGCCTACCCCTTCCTCATACTATCCCTGTGAGGAATAATCATAACTAGTTCCATCTGCTTGCGACAAACCGATCTAAAATCACTTATTGCATACTCCTCTGTCAGCCACATAGCCCTAGTAATCGTAGCCGTCCTCATCCAAACACCATGAAGTTATATAGGAGCTACAGCCCTAATAATCGCTCACGGCCTTACATCATCAATACTATTCTGCCTGGCAAACTCAAATTACGAACGTACCCATAGCCGAACTATAATCCTAGCCCGTGGGCTTCAAACACTTCTTCCCCTTATAGCAGCCTGATGACTATTAGCCAGCCTAACCAACCTGGCCCTCCCTCCCAGCATTAACCTAATTGGAGAGCTATTCGTAGTAATATCATCATTCTCATGATCAAATATTACCATTATCCTAATAGGAGCCAATATCACCATCACCGCCCTCTACTCCCTATACATACTAATCACAACACAACGAGGGAAATACACACACCATATCAACAGCATTAAACCTTCATTTACACGAGAAAACGCACTCATGGCCCTCCACATGACTCCCCTACTACTCCTGTCACTTAACCCTAAAATTATCCTAGGCTTTACGTACTGTAAATATAGTTTAACAAAAACACTAGATTGTGGATCTAGAAACAGAAACTTAATATTTCTTATTTACCGAGAAAGTATGCAAGAACTGCTAATTCATGCCCCCATGTCCAATAAACATGGCTCTCTCAAACTTTTAAAGGATAGGAGCTATCCGTTGGTCTTAGGAACCAAAAAATTGGTGCAACTCCAAATAAAAGTAATCAACATGTTCTCCTCCCTCATACTAGTTTCACTATTAGTACTAACCCTCCCAATCATATCATCAATCTTCAATACCTACAAAAACAGCACGTTCCCACATCATGTAAAAAACACTATCTCATATGCCTTCATTACTAGCCTAATTCCCACTATAATATTTATTCACTCTGGACAAGAAACAATTATCTCAAACTGACACTGAATAACCATACAAACCCTCAAACTATCCCTAAGCTTCAAACTAGATTACTTCTCAATAATTTTCGTACCAGTAGCCCTATTCGTAACATGATCTATTATGGAATTCTCCCTATGATACATGCACTCAGATCCTTATATTACTCGATTTTTTAAATACTTACTTACATTCCTCATCACTATAATAATTCTAGTCACAGCTAACAACCTTTTCCAACTATTCATCGGATGGGAGGGAGTAGGCATCATGTCATTCTTACTAATCGGATGATGATACGGCCGAACAGATGCCAACACCGCGGCCCTTCAAGCAATCCTTTATAACCGCATCGGGGATATCGGCTTCATCATGGCCATAGCCTGATTCCTATTCAACACCAACACATGAGACCTCCAACAAATCTTCATACTCGACCCCAACCTTACCAACCTCCCGCTCCTAGGCCTCCTCCTAGCCGCAACTGGCAAATCCGCTCAATTTGGACTCCACCCATGACTTCCTTCAGCCATAGAGGGCCCTACACCAGTCTCAGCCCTACTCCACTCCAGCACAATAGTTGTAGCAGGCGTCTTCCTGCTAATCCGCTTCCATCCACTAATAGAAAACAACAAAACAATCCAGTCACTTACCCTATGCCTAGGAGCCATCACCACACTATTCACAGCAATCTGCGCACTCACTCAAAACGATATCAAAAAAATCATTGCTTTCTCCACCTCCAGCCAACTAGGCCTGATAATCGTAACCATCGGTATCAATCAACCCTACCTAGCATTCCTCCACATCTGCACTCACGCATTCTTCAAAGCTATACTATTTATATGTTCCGGATCCATTATCCACAGCCTAAATGACGAGCAAGATATCCGAAAAATAGGCGGACTATTTAATGCAATACCCTTCACCACCACATCCCTAATTATTGGCAGCCTTGCACTCACCGGAATTCCTTTCCTCACAGGCTTCTATTCCAAAGACCTCATCATCGAAACCGCCAACACATCGTACACCAACGCCTGAGCCCTACTAATAACTCTCATTGCCACATCCCTCACAGCTGTCTACAGCACCCGAATCATCTTCTTTGCACTCCTAGGGCAACCCCGCTTCCTCCCTCTGACCTCAATCAACGAAAATAACCCCTTTCTAATTAACTCCATCAAACGCCTCTTAATTGGCAGCATTTTTGCCGGATTCTTCATCTCCAACAATATCTACCCCACAACCGTCCCAGAAATAACCATACCTACTTACATAAAACTCACCGCCCTCGCAGTAACCATCCTAGGATTTACACTAGCCCTAGAACTAAGCTTGATAACCCATAACTTAAAACTAGAACACTCCACCAGCGTATTCAAATTCTCCAACCTCCTAGGATACTACCCAACAATTATACACCGACTCCCACCGCTCGCTAACCTATCAATAAGCCAAAAATCAGCATCACTTCTACTAGACTCAATCTGACTAGAAAACATCCTGCCAAAATCTATCTCCCAGTTCCAAATAAAAACCTCGATCCTAATTTCCACCCAGAAAGGACAAATCAAATTATATTTCCTCTCATTCCTCATCACCCTTACCCTAAGCATACTACTTTTTAATCTCCACGAGTAACCTCTAAAATTACCAAGACCCCAACAAGCAACGATCAACCAGTCACAATCACAACCCAAGCCCCATAACTATACAATGCAGCAACCCCTATAATTTCCTCACTAAACACCCCAGAATCTCCAGTATCATAAATAGCTCAATCCCCCACACCACTAAACTTAAACACTACCCCCACTTCCTCACTCTTCAGAACATATAAAACCAACATAACCTCCATCAACAACCCTAAAAGAAATACCCCCATAACAGTCGTATTAGACACCCATACCTCAGGATACTGCTCAGTAGCCATAGCCGTTGTATAACCAAAAACAACCAACATTCCTCCCAAATAAATCAAAAACACCATCAACCCCAAAAAGGACCCTCCAAAATTCATAATAATACCACAACCGACCCCTCCACTTACAATCAGCACTAAACCCCCATAAATAGGTGAAGGTTTTGAAGAAAACCCCACAAAACTAACAACAAAAATAACACTCAAAATAAACACAATATATGTCATCATTATTCCCACGTGGAATCTAACCACGACCAATGACATGAAAAATCATCGTTGTATTTCAACTATAAGAACACCAATGACAAACATCCGGAAATCTCACCCACTAATTAAAATCATCAATCACTCTTTTATTGACCTACCAGCCCCCTCAAACATTTCATCATGATGAAACTTCGGCTCCCTCCTAGGAATCTGCCTAATCCTCCAAATCTTAACAGGCCTATTCCTAGCCATACACTACACATCAGACACGACAACTGCCTTCTCATCCGTCACTCACATCTGCCGAGACGTTAACTACGGATGAATTATTCGCTACCTCCATGCCAACGGAGCATCAATATTTTTTATCTGCCTCTTCATTCACGTAGGACGCGGCCTCTACTACGGCTCTTACACATTCCTAGAGACATGAAACATTGGAATCATCCTACTTTTCACAGTTATAGCTACAGCATTCATGGGCTATGTCCTACCATGAGGCCAAATATCCTTTTGAGGAGCAACAGTCATCACGAACCTCCTATCAGCAATTCCCTACATCGGTACTACCCTCGTCGAGTGAATCTGAGGTGGATTCTCAGTAGACAAAGCCACCCTTACCCGATTTTTTGCTTTCCACTTCATCCTACCCTTCATCATCACAGCCCTGGTAGTCGTACATTTACTATTTCTTCACGAAACAGGATCTAACAACCCCTCAGGAATCCCATCCGATATGGACAAAATCCCATTCCACCCATATTATACAATTAAAGACATCCTAGGACTCCTCCTCCTGATCTTGCTCCTACTAACTCTAGTATTATTCTCCCCCGACCTCCTAGGAGACCCAGACAACTACACCCCAGCTAACCCTCTCAGCACTCCCCCTCATATTAAACCGGAATGGTACTTCCTGTTTGCCTACGCCATCCTACGCTCCATTCCCAACAAACTAGGCGGCGTATTAGCCCTAATCCTCTCCATCCTGATCCTAGCACTCATCCCCACCCTCCACATATCAAAACAACGAAGCATAATATTCCGGCCTCTCAGCCAATGCGTATTCTGACTCTTAGTGGCAGACTTACTGACACTAACATGAATCGGCGGACAGCCAGTGGAACACCCATACGTAATTATCGGCCAACTGGCCTCAATCCTCTACTTCTCCCTAATTCTCATTTTTATACCACTCGCAAGCACCATCGAAAACAATCTCCTAAAATGAAGAGTCCCTGTAGTATATCGCACATTACCCTGGTCTTGTAAACCAGAAAAGGGGGAAAACGTT-CCTCCCAAGGACTATCAAGGAAGAAGCTCTAGCTCCACCATCAACACCCAAAGCTGAAATTCTACTTAAACTATTCCTTGATTTCTTCCCCTAAACGACAACAATCCGCCCTCATGTGCTATGTCAGTATCAGATTATACCCCCATATAACACCATACCCACCTGACATGCAATATCTTATGAATGGCCTATGTACGTCGTGCATTAAATTGTCCGCCCCATGAATAATAAGCATGTACATAATATCATTTATCTTACATGAGTACATTATATTATTGATCGTGCATACCCCATCCAAGTCAAATCATTTCCAGTCAACACGCATATCACAACCCATGTTCCACGAGCTTAATCACCAAGCCGCGGGAAATCAGCAACCCTCTCAACTACGTGTCCCAATCCTCGCTCCGGGCCCATCCAAACGTGGGGGTTTCTACAATGAAACTATACCTGGCATCTGGTTCTTTCTTCAGGGCCATTCTTACCCAACCTCGCCCATTCTTTCCCCTTAAATAAGACATCTCGATGGACTAATGACTAATCAGCCCATGCTCACACATAACTGTGGTTTCATGCATTTGGTATTTTTTTATATTTGGGGATGCTATGACTCAGCTATGGCCGTCAAAGGCCTCGACGCAGTCAATTAAATTGAAGCTGGACTTAAATTGAACG-TTATCCCTCCGCATCAGCAACCATAAGGTGTTATTCAGTTCATGGTAGCGGGACATAGGAAACAANNNNNNNNNNNNNNNNNNNNNNNNNNNNNNNNNNNNNNNNNNNNNNNNNNNNNNNNNNNNNNNNNNNNNNNNNNNNNNNNNNNNNNNNNNNNNNNNNNNNNNNNNNNNNNNNNNNNNNNNNNNNNNNNNNNNNNNNNNNNNNNNNNNNNNNNNNNNNNNNNNNNNNNNNNNNNNNNNNNNNNNNNNNNNNNNNNNNNNNNNNNNNNNNNNNNNNNNNNNNNNNNNNNNNNNNACCCGCGCAGCAAGCAAGTAATATAGCTTTCTTAATCAAACCCCCCCTACCCCCCATTAAACTCCACATATGTACATTCAACACAATCTTGCCAAACCCCAAAAACAAGACTAAACAATGCACAATACTTCATGAAGCTTAACCCTCGCATGCCAACCATAATAACTCAACACACCTAACAATCTTAACAGAACTTTCCCCCCGCCATTAATACCAACATGCTACTTTAATCAATAAAATTTCCATAGACAGGCATCCCCCTAGATCTGATTTTCTAAATCTGTCAACCCTTCTTCCCCC
>Hap_13
GTTAATGTAGCTTAATAATATAAAGCAAGGCACTGAAAATGCCTAGATGAGTATTCTTACTCCATAAACACATAGGCTTGGTCCTAGCCTTTTTATTAGTTATTAATAGAATTACACATGCAAGTATCCGCACCCCAGTGAGAA-TGCCCTCTAAATCGCGTCT-CTACGATTAAAAGGAGCAGGTATCAAGCACACTAGAAAGTAGCTCATAACACCTTGCTTAGCCACACCCCCACGGGACACAGCAGTGATAAAAATTAAGCTATGAACGAAAGTTCGACTAAGTCATATTAAATAAGGGTTGGTAAATTTCGTGCCAGCCACCGCGGTCATACGATTAACCCAAATTAATAAACCCTCCGGCGTAAAGCGTGTCAAAGATTAATGCCAAAATAAAGTTAAAACCCAGTTAAGCTGTAAAAAGCTACAACCAAAGTAAAATAGACTACGAAAGTGACTTTAATACCTCTGACTACACGATAGCTAAGACCCAAACTGGGATTAGATACCCCACTATGCTTAGCCCTAAACTAAAATAGCTTACCACAACAAAGCTATTCGCCAGAGTACTACTAGCAACAGCCTAAAACTCAAAGGACTTGGCGGTGCTTTACATCCCTCTAGAGGAGCCTGTTCCATAATCGATAAACCCCGATAAACCCCACCATCCCTTGCTAATTCAGCCTATATACCGCCATCTTCAGCAAACCCTAAACAAGGTACCGAAGTAAGCACAAATATCCAACATAAAAACGTTAGGTCAAGGTGTAGCCCATGGGATGGAGAGAAATGGGCTACATTTTCTACCCTAAGAACAAGAACTTTAACCCGGACGAAAGTCTCCATGAAACTGGAGACTAAAGGAGGATTTAGCAGTAAATTAAGAATAGAGAGCTTAATTGAATCAGGCCATGAAGCGCGCACACACCGCCCGTCACCCTCCTTAAATATCACAAATCATAACATAACATAAAACCGTGACCCAAACATATGAAAGGAGACAAGTCGTAACAAGGTAAGTATACCGGAAGGTGTACTTGGATAACCAAAGTGTAGCTTAAACAAAGCATCCAGCTTACACCTAGAAGATTTCACTCAAAATGAACACTTTGAACTAAAGCTAGCCCAAACAATACCTAATTCAATTACCCTTAGTCACTTAACTAAAACATTCACCAAACCATTAAAGTATAGGAGATAGAAATTTTAACTTGGCGCTATAGAGAAAGTACCGTAAGGGAACGATGAAAGATGCATTAAAAGTACTAAACAGCAAAGCTTACCCCTTTTACCTTTTGCATAATGATTTAACTAGAATAAACTTAGCAAAGAGAACTTAAGCTAAGCACCCCGAAACCAGACGAGCTACCTATGAACAGTTACAAA-GAACCAACTCATCTATGTCGCAAAATAGTGAGAAGATTCGTAGGTAGAGGTGAAAAGCCCAACGAGCCTGGTGATAGCTGGTTGTCCAGAAACAGAATTTCAGTTCAAATTTAAATTTACCTAAAAACTACTCAATTCTAATGTAAATTTAAATTATAGTCTAAAAAGGTACAGCTTTTTAGATACAGGTTACAACCTTCATTAGAGAGTAAGAACAAGATAAACCCATAGTTGGCTTAAAAGCAGCCATCAATTAAGAAAGCGTTCAAGCTCAACGACACATCTATCTTAATCCCAACAATCAACCCAAACTAACTCCTAATCTCATACTGGACTATTCTATCAACACATAGAAGCAATAATGTTAATATGAGTAACAAGAATTATTTCTCCTTGCATAAGCTTATATCAGAACGAATACTCACTGATAGTTAACAACAAGATAGGGATAATCCAAAAACTAATCATCTATTTAAACCATTGTTAACCCAACACAGGCATGCATCTATAAGGAAAGATTAAAAGAAGTAAAAGGAACTCGGCAAACACAAACCCCGCCTGTTTACCAAAAACATCACCTCTAGCATTTCCAGTATTAGAGGCACTGCCTGCCCAGTGACATCTGTTTAAACGGCCGCGGTATCCTAACCGTGCAAAGGTAGCATAATCACTTGTTCCCTAAATAGGGACTTGTATGAATGGCCACACGAGGGTTTTACTGTCTCTTACTTCCAATCAGTGAAATTGACCTTCCCGTGAAGAGGCGGGAATGACTAAATAAGACGAGAAGACCCTATGGAGCTTTAATTAACTGATTCACAAAAAACAACACACAAACCT-AACCTTCAGGGACAACAAAACTTTTGATTGAATCAGCAATTTCGGTTGGGGTGACCTCGGAGAACAAAACAACCTCCGAGTGATTTAAATCCAGACTAACCAGTCAAAATATATAATCACTTATTGATCCAAACCATTGATCAACGGAACAAGTTACCCTAGGGATAACAGCGCAATCCTATTCCAGAGTCCATATCGACAATTAGGGTTTACGACCTCGATGTTGGATCAAGACATCCTAATGGTGCAACCGCTATTAAGGGTTCGTTTGTTCAACGATTAAAGTCTTACGTGATCTGAGTTCAGACCGGAGTAATCCAGGTCGGTTTCTATCTATTCTATACTTTTCCCAGTACGAAAGGACAAGAAAAGTAGGGCCCACTTTACAAGAAGCGCCCTCAAACTAATAGATGACATAATCTAAATCTAACTAATTTATAACTTCTACCGCCCTAGAACAGGGCTCGTTAGGGTGGCAGAGCCCGGAAATTGCATAAAACTTAAACCTTTACACTCAGAGGTTCAACTCCTCTCCCTAACAACATGTTCATAATTAACGTTCTCCTCCTAATTGTCCCAATCTTGCTCGCCGTAGCATTCCTCACACTAGTTGAACGAAAAGTCTTAGGCTATATGCAACTTCGCAAAGGACCCAACATCGTAGGCCCCTATGGCCTACTACAACCTATTGCCGATGCCCTCAAACTATTTACCAAAGAGCCACTACAACCACTAACATCATCGACATCCATATTCATCATCGCACCAATCCTAGCCCTAACCCTGGCCTTAACCATATGAATCCCTCTGCCCATACCATACCCATTAATCAACATAAACCTAGGAATTCTATTCATACTAGCCATGTCCAGCCTAGCTGTCTACTCAATCCTTTGATCAGGATGGGCCTCAAACTCAAAATACGCCCTAATTGGAGCTCTACGAGCAGTAGCACAAACCATCTCATACGAAGTAACTCTAGCAATCATCCTACTCTCAGTCCTCCTAATAAGCGGATCATTCACATTATCAACACTTATTATTACCCAAGAATACCTCTGATTAATCTTCCCATCATGACCCTTAGCCATAATGTGATTCATCTCAACATTAGCCGAAACCAACCGAGCTCCATTTGACCTAACAGAAGGAGAATCAGAACTCGTCTCTGGATTCAACGTTGAATACGCAGCCGGCCCATTTGCTCTATTCTTCCTAGCAGAATACGCAAACATCATCATGATAAACATCTTCACAACAACCCTATTTCTAGGAGCATTTCACAACCCCTACCTGCCAGAACTCTACTCAATTAATTTCACCATTAAAGCTCTCCTTCTAACATGTTTCTTCCTATGAATCCGAGCATCCTACCCACGATTCCGATATGACCAACTTATACACCTCCTATGAAAGAACTTCCTACCACTCACACTAGCCCTCTGCATATGACACGTCTCACTTCCAATCATACTATCCAGCATCCCACCACAAACATAGGAAATATGTCTGACAAAAGAGTTACTTTGATAGAGTAAAACATAGAGGCTCAAACCCTCTTATTTCTAGAACTACAGGAATTGAACCTGCTCCTGAGAATTCAAAATCCTCCGTGCTACCGAATTACACCATGTCCTACAAGTAAGGTCAGCTAAATAAGCTATCGGGCCCATACCCCGAAAATGTTGGATTACACCCTTCCCGTACTAATAAATCCCCTTATCTTCACAACTATTCTAATAACAGTTCTTCTAGGAACTATAATCGTTATAATAAGCTCACACTGACTAATAATCTGAATCGGATTTGAAATAAATCTACTAGCCATTATCCCCATCCTAATAAAAAAGTACAATCCCCGAACCATAGAAGCCTCCACCAAATATTTTCTAACCCAAGCCACCGCATCAATACTCCTCATAATAGCGATCATCATTAACCTCATACACTCAGGCCAATGAACAATCACAAAAGTCTTCAACCCCACAGCGTCCATCATTATAACTTCAGCTCTCGCCATAAAACTTGGACTCACACCATTCCACTTCTGAGTACCCGAAGTCACACAGGGCATCTCATTAACATCAGGTCTCATCCTACTTACATGACAAAAACTAGCCCCAATATCAATCCTATATCAAATCTCACCCTCAATTAACCTAAATATCTTATTAACTATAGCCGTACTGTCAATCCTAGTAGGAGGCTGAGGCGGTCTCAACCAAACCCAACTACGAAAAATCATAGCATACTCGTCAATCGCGCATATAGGATGAATAACAGCTGTCCTAGTATATAACCCAACACTAACAATACTAAACATATTAATTTACATTATAATAACACTCACAATATTCATACTATTTATCCACAGCTCCTCTACTACAACACTATCACTCTCCCACACATGAAACAAAACACCTCTAACCACTACACTAATCCTAATTACCTTACTATCCATAGGAGGCCTCCCCCCACTATCAGGATTCATACCCAAATGAATAATCATTCAAGAGCTCACCAAAAATAGCAGCATCATCCTCCCCACACTAATAGCCATTATAGCACTACTCAACCTCTACTTCTACATACGACTAACCTACTCCACCTCACTGACCATATTCCCATCCACAAACAACATAAAAATAAAATGACAATTCGAAACCAAACGAATTACTCTCTTACCCCCGTTAATTGTTATATCCTCCCTACTCCTCCCCCTAACCCCCATACTATCAATTTTGGACTAGGAATTTAGGTTAACATCCCAGACCAAGAGCCTTCAAAGCTCTAAGCAAGTGAATCCACTTAATTCCTGCATACTAAGGACTGCGAGACTCTATCTCACATCAATTGAACGCAAATCAAACACTTTTATTAAGCTAAGCCCTTACTAGATTGGTGGGCTACCATCCCACGAAATTTTAGTTAACAGCTAAATACCCTAATCAACTGGCTTCAATCTACTTCTCCCGCCGCCTAGAAAAAAA-GGCGGGAGAAGCCCCGGCAGAA-TTGAAGCTGCTCCTTTGAATTTGCAATTCAATGTGA-AATTCACCACGGGACTTGATAAGAAGAGGATTCCAACCCCTGTCTTTAGATTTACAGTCTAATGCTTACTCAGCCATCTTACCTATGTTCATCAACCGCTGACTATTTTCAACTAACCACAAAGACATCGGCACTCTGTACCTCCTATTCGGCGCTTGAGCTGGAATAGTAGGAACTGCCCTAAGCCTCCTAATCCGTGCTGAATTAGGCCAACCTGGGACCTTACTAGGAGATGATCAGATCTACAATGTCATTGTAACCGCCCATGCATTCGTAATAATTTTCTTTATGGTCATACCCATTATAATCGGAGGATTCGGAAACTGATTAGTCCCCCTGATAATTGGAGCACCTGATATAGCTTTCCCCCGAATAAACAACATAAGCTTCTGACTACTTCCCCCATCATTCCTACTTCTTCTCGCTTCCTCAATAATTGAAGCAGGTGCCGGAACAGGCTGAACCGTATATCCTCCTCTAGCTGGAAATCTGGCGCATGCAGGAGCCTCTGTTGACTTAACCATTTTCTCTCTCCACCTAGCTGGGGTGTCCTCAATTTTAGGTGCCATCAACTTTATTACCACAATCATTAACATAAAACCACCGGCTCTATCCCAATATCAAACCCCCCTATTCGTTTGATCTGTCCTTATTACGGCAGTACTCCTTCTCCTAGCCCTCCCGGTCCTAGCAGCAGGCATTACCATGCTTCTCACAGACCGTAACCTAAACACTACTTTCTTCGACCCCGCAGGAGGAGGGGATCCAATCCTTTATCAACACCTATTCTGATTCTTCGGACACCCCGAAGTCTATATTCTTATCCTACCAGGCTTCGGTATAATCTCACACATCGTCACATACTACTCAGGTAAAAAGGAACCTTTTGGCTACATGGGTATAGTGTGAGCTATAATATCCATTGGCTTTCTAGGCTTCATCGTATGGGCTCACCACATGTTTACAGTAGGGATAGACGTTGACACACGAGCATACTTCACATCAGCTACCATAATCATCGCTATCCCTACCGGTGTAAAAGTATTCAGCTGACTAGCCACCCTGCACGGAGGAAATATCAAATGATCTCCAGCTATACTCTGAGCTCTAGGCTTCATCTTCTTATTCACAGTAGGAGGTCTAACAGGAATCGTCCTAGCTAACTCATCCCTAGATATTGTTCTCCACGATACTTATTATGTAGTAGCACATTTCCATTATGTCCTGTCTATAGGAGCAGTCTTCGCCATTATGGGGGGATTTGTACACTGATTCCCTCTATTCTCAGGATACACACTCAACCAAACCTGAGCAAAAATCCACTTTACAATTATATTCGTAGGGGTAAATATAACCTTCTTCCCACAACATTTCCTTGGCCTCTCAGGAATGCCACGACGCTATTCTGATTACCCAGACGCATATACAACATGAAATACCATCTCATCCATAGGATCTTTTATCTCACTTACAGCAGTGATACTAATAATTTTCATAATTTGAGAAGCATTCGCATCCAAACGAGAAGTGTCTACAGTAGAATTAACCTCAACTAATCTGGAATGACTACACGGATGCCCCCCACCATACCACACATTTGAAGAACCCACCTACGTAAACCTAAAATAAGAAAGGAAGGAATCGAACCCCCTCTAACTGGTTTCAAGCCAATATCATAACCACTATGTCTTTCTCCATCAATTGAGGTATTAGTAAAAATTACATAACTTTGTCAAAGTTAAATTATAGGTTAAACCCCTATATACCTCTATGGCCTACCCCTTCCAACTAGGATTCCAAGACGCAACATCCCCTATTATAGAAGAACTCCTACACTTCCACGACCACACACTAATAATCGTATTCCTAATTAGCTCTCTAGTATTATATATTATCTCATCAATACTAACAACTAAATTAACCCATACCAGCACCATAGATGCTCAAGAAGTAGAGACAATTTGAACGATTTTACCAGCCATCATCCTTATTCTAATCGCCCTCCCATCCCTACGAATTCTATATATAATAGATGAAATCAATAATCCGTCCCTCACAGTCAAAACAATAGGCCACCAATGATACTGAAGCTACGAGTATACCGATTACGAAGACTTGACCTTTGACTCCTACATGATCCCCACATCAGACCTAAAACCAGGAGAATTACGTCTTCTAGAAGTCGACAATCGAGTGGTTCTCCCCATAGAAATAACCATCCGAATGCTAATTTCATCCGAAGACGTCCTACACTCATGAGCTGTGCCCTCCCTAGGCCTAAAAACAGACGCTATCCCTGGGCGCCTAAATCAGACAACTCTCGTGGCCTCTCGACCAGGACTTTACTACGGTCAATGCTCAGAGATCTGCGGATCAAACCACAGCTTTATACCAATTGTCCTTGAACTAGTTCCACTGAAACACTTCGAAGAATGATCTGCATCAATATTATAAAGTCACTAAGAAGCTATTATAGCATTAACCTTTTAAGTTAAAGATTGAGGGTTCAACCCCCTCCCTAGTGATATGCCACAGTTGGATACATCAACATGATTTATTAATATCGTCTCAATAATCCTAACTCTATTTATTGTATTTCAACTAAAAATCTCAAAGCACTCCTATCCGACACACCCAGAAGTAAAGACAACCAAAATAACAAAACACTCTGCCCCTTGAGAATCAAAATGAACGAAAATCTATTCGCCTCTTTCGCTACCCCAACAATAATAGGCCTCCCTATTGTAATTCTGATCATCATGTTTCCCAGCATCCTATTCCCCTCACCCAACCGACTAATCAACAATCGCCTAATCTCAATTCAACAATGGCTAGTCCAACTTACATCAAAACAAATAATAGCTATCCATAACAGCAAAGGACAAACCTGAACTCTTATACTCATATCACTGATCCTATTCATTGGCTCAACAAACTTATTAGGCCTACTACCTCACTCATTTACACCAACAACACAACTATCAATAAACCTAGGCATAGCTATTCCCCTATGGGCAGGGACAGTATTCATAGGCTTTCGTCACAAAACAAAAGCAGCCCTAGCCCACTTTCTACCTCAAGGGACGCCCATTTTCCTCATCCCCATACTAGTAATTATCGAGACTATCAGCCTATTTATTCAACCTGTAGCCCTAGCCGTGCGGCTAACCGCTAACATTACCGCCGGACACCTCCTAATACACCTCATCGGAGGGGCAACACTAGCCCTCATAAGCATCAGCCCCTCAACAGCCCTTATTACGTTTATCATCCTAATTCTACTAACTATCCTCGAATTCGCAGTAGCTATAATCCAAGCCTACGTATTCACTCTCCTGGTAAGCCTTTACTTACACGACAACACCTAATGACCCACCAAACCCACGCTTACCACATAGTAAACCCCAGCCCATGACCACTTACAGGAGCCCTATCAGCCCTCCTGATAACATCAGGACTAGCCATGTGATTTCACTTTAACTCAACCTTACTTCTAGCTATAGGGCTATTAACTAACATCCTTACCATATATCAATGATGACGAGACATCATCCGAGAAAGCACATTCCAAGGCCATCACACATCAATCGTTCAAAAGGGACTCCGATATGGCATAATCCTTTTTATTATCTCAGAAGTCTTCTTCTTCTCTGGCTTCTTCTGAGCCTTTTACCACTCAAGCCTAGCCCCCACACCCGAACTAGGCGGCTGCTGACCACCCACAGGTATCCACCCCTTAAACCCCCTAGAAGTCCCCTTACTCAACACCTCAGTGCTCCTAGCATCTGGAGTCTCTATCACCTGAGCCCACCATAGCCTAATAGAAGGAAACCGTAAAAATATGCTCCAAGGCCTATTCATCACAATTTCACTAGGCGTATACTTCACCCTTCTCCAAGCCTCAGAATACTATGAAGCCTCATTTACTATTTCAGATGGAGTATACGGATCAACATTTTTCGTGGCAACAGGGTTCCACGGACTACACGTAATTATCGGATCTACCTTCCTCATTGTATGTTTCCTACGCCAACTAAAATTCCACTTTACATCCAGCCACCACTTCGGATTCGAAGCAGCCGCTTGATACTGACACTTCGTCGACGTAGTCTGACTATTCTTGTACATCTCTATTTATTGATGAGGATCCTATTCTTTTAGTATTGACCAGTACAATTGACTTCCAATCAATCAGCTTCGGTATAACCCGAAAAAGAATAATAAACCTCATACTGACACTCCTCACTAACACATTACTAGCCTCGCTACTCGTACTCATCGCATTCTGACTACCACAACTAAACATCTATGCAGAAAAAACCAGCCCATATGAATGCGGATTTGACCCTATAGGGTCAGCACGCCTCCCCTTCTCAATAAAATTTTTCTTAGTAGCCATTACATTTCTGCTATTCGACTTAGAAATTGCCCTCCTATTACCCCTTCCATGAGCATCCCAAACAACAAACCTAAACACTATACTTATCATAGCACTAGTCCTAATCTCTCTTCTAGCCATCAGCCTAGCCTACGAATGAACCCAAAAAGGACTAGAATGAACTGAGTATGGTAATTAGTTTAAACCAAAACAAATGATTTCGACTCATTAAACTATGATTAACTTCATAATTACCAACATGTCACTAGTCCATATTAATATCTTCCTAGCATTCACAGTATCCCTCGTAGGCCTACTAATGTACCGATCCCACCTAATATCCTCACTCCTATGCCTAGAAGGAATAATACTATCACTATTCGTCATAGCAACCATAATAGTCCTAAACACCCACTTCACACTAGCTAGTATAATACCTATCATCTTACTAGTATTTGCTGCCTGCGAAGCAGCTCTAGGATTATCCCTACTAGTCATAGTCTCCAATACTTATGGAGTAGACCACGTACAAAACCTTAACCTCCTCCAATGCTAAAAATCATCATTCCCACAATCATACTTATGCCCCTTACATGACTATCAAAAAAGAATATAATCTGAATCAACACTACAACCTATAGTCTATTAATCAGCCTTATCAGCCTATCCCTCCTAAACCAACCTAGCAACAATAGCCTAAACTTCTCACTAATATTCTTCTCTGATCCCCTATCAGCCCCACTTCTGGTGTTGACAACATGACTACTGCCACTAATACTCATAGCCAGCCAACACCATCTATCTAAGGAACCACTAACCCGAAAAAAACTCTACATCACCATGCTAACCATACTTCAAACTTTCCTAATCATGACTTTTACCGCCACAGAACTAATCTCCTTCTACATCCTATTTGAAGCCACATTAGTTCCAACACTAATTATCATCACCCGCTGAGGCAACCAAACAGAACGCCTGAACGCAGGCCTCTACTTCCTATTCTACACACTAATAGGTTCCCTCCCACTCTTAGTTGCACTAATCTCTATCCAAAACCTAACAGGCTCACTAAACTTCCTATTAATTCAATACTGAAACCAAGCACTACCCGACTCTTGATCCAATATTTTCCTATGACTAGCATGTATAATAGCATTCATAGTCAAAATACCCCTATATGGTCTTCACCTCTGACTCCCAAAAGCCCATGTAGAAGCCCCAATTGCCGGATCCATAGTGCTAGCAGCCATTCTACTAAAACTAGGAGGCTACGGAATACTACGAATTACAACAATACTAAACCCCCAAACTAGCTTTATAGCCTACCCCTTCCTCATACTATCCCTGTGAGGAATAATCATAACTAGTTCCATCTGCTTGCGACAAACCGATCTAAAATCACTTATTGCATACTCCTCTGTCAGCCACATAGCCCTAGTAATCGTAGCCGTCCTCATCCAAACACCATGAAGTTATATAGGAGCTACAGCCCTAATAATCGCTCACGGCCTCACATCATCAATACTATTCTGCCTGGCAAACTCAAATTACGAACGTACCCATAGCCGAACTATAATCCTAGCCCGTGGGCTTCAAACACTTCTTCCCCTTATAGCAGCCTGATGACTATTAGCCAGCCTAACCAACCTGGCCCTCCCTCCCAGCATTAACCTAATTGGAGAGCTATTCGTAGTAATATCATCATTCTCATGATCAAATATTACCATTATCCTAATAGGAGCCAATATCACCATCACCGCCCTCTACTCCCTATACATACTAATCACAACACAACGAGGGAAATACACACACCATATCAACAGCATTAAACCTTCATTTACACGAGAAAACGCACTCATGGCCCTCCACATGACTCCCCTACTACTCCTGTCACTTAATCCTAAAATTATCCTAGGCTTTACGTACTGTAAATATAGTTTAACAAAAACACTAGATTGTGGATCTAGAAACAGAAACTTAATATTTCTTATTTACCGAGAAAGTATGCAAGAACTGCTAATTCATGCCCCCATGTCCAACAAACATGGCTCTCTCAAACTTTTAAAGGATAGGAGCTATCCGTTGGTCTTAGGAACCAAAAAATTGGTGCAACTCCAAATAAAAGTAATCAACATGTTCTCCTCCCTCATACTAGTTTCACTATTAGTACTAACCCTCCCAATCATATCATCAATCTTCAATACCTACAAAAACAGCACGTTCCCGCATCATGTAAAAAACACTATCTCATATGCCTTCATTACTAGCCTAATTCCCACTATAATATTTATTCACTCTGGACAAGAAACAATTATCTCAAACTGACACTGAATAACCATACAAACCCTCAAACTATCCCTAAGCTTCAAACTAGATTACTTCTCAATAATTTTCGTACCAGTAGCCCTATTCGTAACATGATCTATTATGGAATTCTCCCTATGATACATGCACTCAGATCCTTACATTACTCGATTTTTTAAATACTTACTTACATTCCTCATCACTATAATAATTCTAGTCACAGCTAACAACCTTTTCCAACTGTTCATCGGATGGGAGGGAGTAGGCATCATGTCATTCTTACTAATCGGATGATGATACGGCCGAACAGATGCCAACACCGCGGCCCTTCAAGCAATCCTTTATAACCGCATCGGGGATATCGGCTTCATCATGGCCATAGCCTGATTCCTATTCAACACCAACACATGAGACCTCCAACAAATCTTCATACTCGACCCCAACCTTACCAACCTCCCGCTCCTAGGCCTCCTCCTAGCCGCAACTGGCAAATCCGCTCAATTTGGACTCCACCCATGACTTCCTTCAGCCATAGAGGGCCCTACACCAGTCTCAGCCCTACTCCACTCCAGCACAATAGTTGTAGCAGGCGTCTTCCTGCTAATCCGCTTCCATCCACTAATAGAAAACAACAAAACAATCCAGTCACTTACCCTATGCCTAGGAGCCATCACCACACTATTCACAGCAATCTGCGCACTCACTCAAAACGATATCAAAAAAATCATTGCTTTCTCCACCTCCAGCCAACTAGGCCTGATAATCGTAACCATCGGTATCAATCAACCCTACCTAGCATTCCTCCACATCTGCACTCACGCATTCTTCAAAGCTATACTATTTATATGTTCCGGATCCATTATCCACAGCCTAAATGACGAGCAAGATATCCGAAAAATAGGTGGACTATTTAATGCAATACCCTTCACCACCACATCTCTAATTATTGGCAGCCTTGCACTCACCGGAATTCCTTTCCTCACAGGCTTCTACTCCAAAGACCTCATCATCGAAACCGCCAACACATCGTACACCAACGCCTGAGCCCTACTAATAACTCTCATTGCCACATCCCTCACAGCTGTCTACAGCACCCGAATCATCTTCTTTGCACTCCTAGGGCAACCCCGCTTCCTCCCTCTGACCTCAATCAACGAAAATAACCCCTTTCTAATTAACTCCATCAAACGCCTCTTAATTGGCAGCATTTTTGCCGGATTCTTCATCTCCAACAATATCTACCCCACAACCGTCCCAGAAATAACTATACCTACTTACATAAAACTCACCGCCCTCGCAGTAACCATCCTAGGATTTACACTAGCCCTAGAACTAAGCTTGATAACCCATAACTTAAAACTAGAACACTCCACCAGCGTATTCAAATTCTCCAACCTCCTAGGATACTACCCAACAATTATACACCGACTCCCACCGCTCGCTAACCTATCAATAAGCCAAAAATCAGCATCACTTCTACTAGACTCAATCTGACTAGAAAACATCCTGCCAAAATCTATCTCCCAGTTCCAAATAAAAACCTCAATCCTAATTTCCACCCAAAAAGGACAAATCAAATTATATTTCCTCTCATTCCTCATCACCCTTACCCTAAGCATACTACTTTTTAATCTCCACGAGTAACCTCTAAAATTACCAAGACCCCAACAAGCAACGATCAACCAGTCACAATCACAACCCAAGCCCCATAACTATACAATGCAGCAACCCCTATAATTTCCTCACTAAACACCCCAGAATCTCCAGTATCATAAATAGCTCAATCCCCCACACCACTAAACTTAAACACTACCCCCACTTCCTCACTCTTCAGAACATATAAAACCAACATAACCTCCATCAACAACCCTAAAAGAAATACCCCCATAACAGTCGTATTAGACACCCATACCTCAGGATACTGCTCAGTAGCCATAGCCGTTGTATAACCAAAAACAACCAACATTCCTCCCAAATAAATCAAAAACACCATCAACCCCAAAAAGGACCCTCCAAAATTCATAATAATACCACAACCGACCCCTCCACTTACAATCAGCACTAAACCCCCATAAATAGGTGAAGGTTTTGAAGAAAACCCCACAAAACTAACAACAAAAATAACACTCAAAATAAACACAATATATGTCATCATTATTCCCACGTGGAATCTAACCACGACCAATGACATGAAAAATCATCGTTGTATTTCAACTATAAGAACACCAATGACAAACATCCGGAAATCTCACCCACTAATTAAAATCATCAATCACTCTTTTATTGACCTACCAGCCCCCTCAAACATTTCATCATGATGAAACTTCGGCTCCCTCCTAGGAATCTGCCTAATCCTCCAAATCTTAACAGGCCTATTCCTAGCCATACACTATACATCAGACACGACAACTGCCTTCTCATCCGTCACTCACATCTGCCGAGACGTTAACTACGGATGAATTATTCGCTACCTCCATGCCAACGGAGCATCAATATTTTTTATCTGCCTCTTCATTCACGTAGGACGCGGCCTCTACTACGGCTCTTACACATTCCTAGAGACATGAAACATTGGAATCATCCTACTTTTCACAGTTATAGCTACAGCATTCATGGGCTATGTCCTACCATGAGGCCAAATATCCTTTTGAGGAGCAACAGTCATCACAAACCTCCTATCAGCAATTCCCTACGTCGGTACTACCCTCGTCGAGTGAATCTGAGGTGGATTCTCAGTAGACAAAGCCACCCTTACCCGATTTTTTGCTTTCCACTTTATCCTACCCTTCATCATCACAGCCCTGGTAGTCGTACATTTACTATTTCTTCACGAAACAGGATCTAATAACCCCTCAGGAATCCCATCCGATATGGACAAAATCCCATTCCACCCATATTATACAATTAAAGACATCCTAGGACTCCTCCTCCTGATCTTGCTCCTACTAACTCTAGTATTATTCTCCCCCGACCTCCTAGGAGACCCAGACAACTACACCCCAGCTAACCCTCTCAGCACTCCCCCTCATATTAAACCAGAATGGTACTTCCTGTTTGCCTACGCCATCCTACGCTCCATTCCCAACAAACTAGGCGGCGTATTAGCCCTAATCCTCTCCATCCTGATCCTAGCACTCATCCCCACCCTCCACATATCAAAACAACGAAGCATAATATTCCGGCCTCTCAGCCAATGCGTATTCTGACTCTTAGTGGCAGACTTACTGACACTAACATGAATCGGCGGACAGCCAGTGGAACACCCATACGTAATTATCGGCCAACTGGCCTCAATCCTCTACTTCTCCCTAATTCTCATTTTTATACCACTCGCAAGCATCATCGAAAACAATCTTCTAAAATGAAGAGTCCCTGTAGTATATCGCACATTACCCTGGTCTTGTAAACCAGAAAAGGGGGAAAACGTT-CCTCCCAAGGACTATCAAGGAAGAAGCTCTAGCTCCACCATCAACACCCAAAGCTGAAATTCTACTTAAACTATTCCTTGATTTCTTCCCCTAAACGACAACAATTCACCCTCATGTGCTATGTCAGTATCAGATTATACCCCCACATAACACTATACCCACCTGACATGCAATATCTTATGAATGGCCTATGTACATCGTGCATTAAATTGTTTGCCCCATGAATAATAAGCATGTACATAATATTATTTATCTTACATAGGTACATTATATTATTAATCGTGCATACCCCATCCAAGTCAAATCATTTCCAGCCAACACGCATATCACAACCCATGTTCCACGAGCTTAATCACCAAGCCGCGGGAAATCAGCAACCCTCCCAACTACGTGTCCCAATCCTCGCTCCGGGCCCATCCAAACGTGGGGGTTTCTACAATGAAACTATACCTGGCATCTGGTTCTTTCTTCAGGGCCATTCTCACCCAACCTCGCCCATTCTTTCCCCTTAAATAAGACATCTCGATGGACTAATGACTAATCAGCCCATGCTCACACATAACTGTGATTTCATGCATTTGGTATTTTTTTATATTTGGGGATGCTATGACTCAGCTATGGCCGTCAAAGGCCTCGACGCAGCCAATTAAATTGAAGCTGGACTTAAATTGAACG-TTATTCCTCCGCATCAGCAACCATAAGGTGTTATTCAGTCCATGGTAGCAGGACATAGGAAACAANNNNNNNNNNNNNNNNNNNNNNNNNNNNNNNNNNNNNNNNNNNNNNNNNNNNNNNNNNNNNNNNNNNNNNNNNNNNNNNNNNNNNNNNNNNNNNNNNNNNNNNNNNNNNNNNNNNNNNNNNNNNNNNNNNNNNNNNNNNNNNNNNNNNNNNNNNNNNNNNNNNNNNNNNNNNNNNNNNNNNNNNNNNNNNNNNNNNNNNNNNNNNNNNNNNNNNNNNNNNNNNNNNNNNNNNACCCGCGCAGCAAGCAAGTAATATAGCTTTCTTAATCAAACCCCCCCTACCCCCCATTAAACTCCACATATGTACATTCAACACAATCTTGCCAAACCCCAAAAACAAGACTAAACAATGCACAATACTTCATGAAGCTTAACCCTCGCATGCCAACCATAATAACTCAACACACCTAACAATCTTAACAGAACTTTCCCCCCGCCATTAATACCAACATGCTACTTTAATCAATAAAATTTCCATAGACAGGCATCCCCCTAGATCTAATTTTCTAAATCTGTCAACCCTTCTTCCCCC
>Hap_14
GTTAATGTAGCTTAATAATATAAAGCAAGGCACTGAAAATGCCTAGATGAGTATTCTTACTCCATAAACACATAGGCTTGGTCCTAGCCTTTTTATTAGTTATTAATAGAATTACACATGCAAGTATCCGCACCCCAGTGAGAA-TGCCCTCTAAATCGCGTCT-CTACGATTAAAAGGAGCAGGTATCAAGCACACTAGAAAGTAGCTCATAACACCTTGCTCAGCCACACCCCCACGGGACACAGCAGTGATAAAAATTAAGCTATGAACGAAAGTTCGACTAAGTCATATTAAATAAGGGTTGGTAAATTTCGTGCCAGCCACCGCGGTCATACGATTAACCCAAATTAATAAACCCTCCGGCGTAAAGCGTGTCAAAGACTAATACCAAAATAAAGTTAAAACCCAGTTAAGCCGTAAAAAGCTACAACCAAAGTAAAATAGACTACGAAAGTGACTTTAATACCTCTGACTACACGATAGCTAAGACCCAAACTGGGATTAGATACCCCACTATGCTTAGCCCTAAACTAAAATAGCTTACCACAACAAAGCTATTCGCCAGAGTACTACTAGCAACAGCCTAAAACTCAAAGGACTTGGCGGTGCTTTACATCCCTCTAGAGGAGCCTGTTCCATAATCGATAAACCCCGATAAACCCCACCATCCCTTGCTAATTCAGCCTATATACCGCCATCTTCAGCAAACCCTAAACAAGGTACCGAAGTAAGCACAAATATCCAACATAAAAACGTTAGGTCAAGGTGTAGCCCATGGGATGGAGAGAAATGGGCTACATTTTCTACCCTAAGAACAAGAACTTTAACCCGGACGAAAGTCTCCATGAAACTGGAGACTAAAGGAGGATTTAGCAGTAAATTAAGAATAGAGAGCTTAATTGAATCAGGCCATGAAGCGCGCACACACCGCCCGTCACCCTCCTTAAATATCACAAATCACAACATAACATAAAACCGTGACCCAAACATATGAAAGGAGACAAGTCGTAACAAGGTAAGTATACCGGAAGGTGTACTTGGATAACCAAAGTGTAGCTTAAACAAAGCATCCAGCTTACACCTAGAAGATTTCACTCAAAATGAACACTTTGAACTAAAGCTAGCCCAAACAATACCTAATTCAATTACCCTTAGTCACTTAACTAAAACATTCACCAAACCATTAAAGTATAGGAGATAGAAATTTTAACTTGGCGCTATAGAGAAAGTACCGTAAGGGAACGATGAAAGATGCATTAAAAGTACTAAACAGCAAAGCTTACCCCTTTTACCTTTTGCATAATGATTTAACTAGAATAAACTTAGCAAAGAGAACTTAAGCTAAGCACCCCGAAACCAGACGAGCTACCTATGAACAGTTACAAA-GAACCAACTCATCTATGTCGCAAAATAGTGAGAAGATTCGTAGGTAGAGGTGAAAAGCCCAACGAGCCTGGTGATAGCTGGTTGTCCAGAAACAGAATTTCAGTTCAAATTTAAATTTACCTAAAAACTACTCAATTCTAATGTAAATTTAAATTATAGTCTAAAAAGGTACAGCTTTTTAGATACAGGTTACAACCTTCATTAGAGAGTAAGAACAAGATTAACCCATAGTTGGCTTAAAAGCAGCCATCAATTAAGAAAGCGTTCAAGCTCAACGACACATCTATCTTAATCCCAACAATCAACCCAAACTAACTCCTAATCTCATACTGGACTATTCTATCAACACATAGAAGCAATAATGTTAATATGAGTAACAAGAATTATTTCTCCTTGCATAAGCTTATATCAGAACGAATACTCACTGATAGTTAACAACAAGATAGGGATAATCCAAAAACTAATCATCTATTTAAACCATTGTTAACCCAACACAGGCATGCATCTATAAGGAAAGATTAAAAGAAGTAAAAGGAACTCGGCAAACACAAACCCCGCCTGTTTACCAAAAACATCACCTCTAGCATTTCCAGTATTAGAGGCACTGCCTGCCCAGTGACATCTGTTTAAACGGCCGCGGTATCCTAACCGTGCAAAGGTAGCATAATCACTTGTTCCCTAAATAGGGACTTGTATGAATGGCCACACGAGGGTTTTACTGTCTCTTACTTCCAATCAGTGAAATTGACCTTCCCGTGAAGAGGCGGGAATGACTAAATAAGACGAGAAGACCCTATGGAGCTTTAATTAACTGATTCACAAAAAACAACACACAAACCT-AACCTTCAGGGACAACAAAACTTTTGATTGAATCAGCAATTTCGGTTGGGGTGACCTCGGAGAACAAAACAACCTCCGAGTGATTTAAATCCAGACTAACCAGTCAAAATAAATAATCACTTATTGATCCAAACCATTGATCAACGGAACAAGTTACCCTAGGGATAACAGCGCAATCCTATTCCAGAGTCCATATCGACAATTAGGGTTTACGACCTCGATGTTGGATCAAGACATCCTAATGGTGCAACCGCTATTAAGGGTTCGTTTGTTCAACGATTAAAGTCTTACGTGATCTGAGTTCAGACCGGAGTAATCCAGGTCGGTTTCTATCTATTCTATACTTTTCCCAGTACGAAAGGACAAGAAAAGTAGGGCCCACTTTACAAGAAGCGCCCTCAAACTAATAGATGACATAATCTAAATCTAACTAATTTATAACTTCTACCGCCCTAGAACAGGGCTCGTTAGGGTGGCAGAGCCCGGAAATTGCATAAAACTTAAACCTTTACACTCAGAGGTTCAACTCCTCTCCCTAACAACATGTTCATAATTAACGTTCTCCTCCTAATTGCCCCAATCTTGCTCGCCGTAGCATTCCTCACACTAGTTGAACGAAAAGTCTTAGGCTATATGCAACTTCGCAAAGGACCCAACATCGTAGGCCCCTATGGCCTACTACAACCTATTGCCGATGCCCTCAAACTATTTATCAAAGAGCCACTACAACCACTAACATCATCGACATCCATATTCATCATCGCACCAATCCTAGCCCTAACCCTGGCCTTAACCATATGAATCCCTCTGCCCATACCATACCCACTAATCAACATAAACCTGGGAATTCTATTCATACTAGCCATGTCCAGTCTAGCTGTCTACTCAATCCTTTGATCAGGATGGGCCTCAAACTCAAAATACGCCCTAATTGGAGCTCTACGAGCAGTAGCACAAACCATCTCATACGAAGTAACTCTAGCAATCATCCTACTCTCAGTCCTCCTAATAAGCGGATCATTCACATTATCAACACTTATTATTACCCAAGAATACCTCTGATTAATCTTCCCATCATGACCCTTAGCCATAATGTGATTCATCTCAACATTAGCCGAAACCAACCGAGCTCCATTTGACCTAACAGAAGGAGAATCAGAACTCGTCTCTGGATTCAACGTTGAATACGCAGCCGGCCCATTTGCTCTATTCTTCCTAGCAGAATACGCAAACATCATCATGATAAATATCTTCACAACAACCCTATTTCTAGGAGCATTTCACAACCCCTACCTGCCAGAACTCTACTCAATTAATTTCACCATTAAAACTCTCCTTCTAACATGTTCCTTCCTATGAATCCGAGCATCCTACCCACGATTCCGATATGACCAACTTATACACCTCCTATGAAAGAACTTCCTACCACTCACACTAGCCCTCTGCATATGACACGTCTCACTTCCAATCATACTATCCAGCATCCCACCACAAACATAGGAAATATGTCTGACAAAAGAGTTACTTTGATAGAGTAAAACATAGAGGCTCAAACCCTCTTATTTCTAGAACCACAGGAATTGAACCTGCTCCTGAGAATTCAAAATCCTCCGTGCTACCGAATTACACCATGTCCTACAAGTAAGGTCAGCTAAATAAGCTATCGGGCCCATACCCCGAAAATGTTGGATTACACCCTTCCCGTACTAATAAATCCCCTTATCTTCACAACTATTCTAATAACAGTTCTTCTAGGAACTATAATCGTTATAATAAGCTCACACTGACTAATAATCTGAATCGGATTTGAAATAAATCTACTAGCCATTATCCCCATCCTAATAAAAAAGTACAATCCCCGAACCATAGAAGCCTCCACCAAATATTTTCTAACCCAAGCCACCGCATCAATACTCCTCATAATAGCGATCATCATTAACCTCATACACTCAGGCCAATGAACAATCACAAAAGTCTTCAACCCCACAGCGTCCATCATTATAACTTCAGCTCTCGCCATAAAACTTGGACTCACACCATTCCACTTCTGAGTACCCGAAGTCACACAGGGCATCTCATTAACATCAGGTCTCATCCTACTTACATGACAAAAACTAGCCCCAATATCAATCCTATATCAAATCTCACCCTCAATTAACCTAAATATCTTATTAACTATAGCCGTACTGTCAATCCTAGTAGGAGGCTGAGGCGGTCTCAACCAAACCCAACTACGAAAAATCATAGCATACTCGTCAATCGCGCATATAGGATGAATAACAGCTGTCCTAGTATATAGCCCAACACTGACAATACTAAACATATTAATTTACATTATAATAACACTCACAATATTCATACTATTTATCCACAGCTCTTCTACTACAACACTATCACTCTCCCACACATGAAACAAAACACCTCTAACCACTACACTAATCCTAATTACCTTACTATCCATAGGAGGCCTCCCCCCACTATCAGGATTCATACCCAAATGAATAATCATTCAAGAGCTCACCAAAAATAGCAGCATCATCCTCCCCACACTAATAGCCATTATAGCACTACTCAACCTCTACTTCTACATACGACTAACCTATTCCACCTCACTGACCATATTCCCATCCACAAACAACATAAAAATAAAATGACAATTCGAAACCAAACAAATTACTCTCTTACCCCCATTAATTGTTATATCCTCCCTACTCCTCCCCCTAACCCCCATACTATCAATTTTGGACTAGGAATTTAGGTTAACATCCCAGACCAAGAGCCTTCAAAGCTCTAAGCAAGTGAATCCACTTAATTCCTGCATACTAAGGACTGCGAGACTCTATCTCACATCAATTGAACGCAAATCAAACACTTTTATTAAGCTAAGCCCTTACTAGATTGGTGGGCTACCATCCCACGAAATTTTAGTTAACAGCTAAATACCCTAATCAACTGGCTTCAATCTACTTCTCCCGCCGCCTAGAAAAAAA-GGCGGGAGAAGCCCCGGCAGAA-TTGAAGCTGCTCCTTTGAATTTGCAATTCAATGTGA-AATTCACCACGGGACTTGATAAGAAGAGGATTCCAACCCCTGTCTTTAGATTTACAGTCTAATGCTTACTCAGCCATCTTACCTATGTTCATCAACCGCTGACTATTTTCAACTAACCACAAAGACATCGGCACTCTGTACCTCCTATTCGGCGCTTGAGCTGGAATAGTAGGAACTGCCCTAAGCCTCCTAATCCGTGCTGAATTAGGCCAACCTGGGACCCTACTAGGAGATGATCAGATCTACAATGTTATTGTAACCGCCCATGCATTCGTAATAATTTTCTTTATGGTCATACCCATTATAATCGGAGGATTCGGAAACTGATTAGTCCCCCTGATAATTGGAGCACCTGATATAGCTTTCCCCCGAATAAACAACATAAGCTTCTGATTACTTCCCCCATCATTCCTACTTCTTCTCGCTTCCTCAATAATTGAAGCAGGTGCCGGAACAGGCTGAACCGTATATCCTCCTCTAGCTGGAAATCTGGCGCATGCAGGAGCCTCTGTTGACTTAACCATTTTCTCTCTCCACCTAGCTGGGGTGTCTTCGATTTTAGGTGCCATCAACTTTATTACCACAATCATTAACATAAAACCACCAGCTCTATCCCAATATCAAACCCCCCTATTCGTTTGATCTGTCCTTATTACGGCAGTACTCCTTCTCCTAGCCCTCCCGGTCCTAGCAGCAGGCATTACCATGCTTCTCACAGACCGTAACCTAAACACTACTTTCTTCGACCCCGCAGGAGGAGGGGATCCAATCCTTTATCAACACCTATTCTGATTCTTCGGGCACCCCGAAGTCTATATTCTTATCCTACCAGGCTTCGGTATAATCTCACACATCGTCACATACTACTCAGGTAAAAAGGAACCTTTTGGCTACATGGGTATAGTGTGAGCTATAATATCCATTGGCTTTCTAGGCTTCATCGTATGGGCTCACCACATGTTTACAGTAGGGATAGACGTTGACACACGAGCATACTTCACATCAGCTACCATAATCATCGCTATCCCTACCGGTGTAAAAGTATTCAGCTGACTAGCCACCCTGCACGGAGGAAATATCAAATGATCTCCAGCTATACTCTGAGCTCTAGGCTTCATCTTCTTATTCACAGTAGGAGGTCTAACAGGAATCGTCCTAGCTAACTCATCCCTAGATATTGTTCTCCACGATACTTATTATGTAGTAGCACATTTCCATTATGTCCTGTCTATAGGAGCAGTCTTCGCCATTATGGGGGGATTTGTACACTGATTCCCTCTATTCTCAGGATACACACTCAACCAAACCTGAGCAAAAATCCACTTTACAATTATATTCGTAGGGGTAAATATAACCTTCTTCCCACAACATTTCCTTGGCCTCTCAGGAATGCCACGACGCTATTCTGATTATCCAGACGCATATACAACATGAAACACCATCTCATCCATAGGATCTTTTATCTCACTTACAGCAGTGATACTAATAATTTTCATAATTTGAGAAGCATTCGCATCCAAACGAGAAGTGTCTACAGTAGAATTAACCTCAACTAATCTGGAATGACTACACGGATGCCCCCCACCATACCACACATTTGAAGAACCCACCTACGTAAACCTAAAATAAGAAAGGAAGGAATCGAACCCCCTCTAACTGGTTTCAAGCCAATATCATAACCACTATGTCTTTCTCCATCAATTGAGGTATTAGTAAAAATTACATAACTTTGTCAAAGTTAAATTATAGGTTAAACCCCTATATACCTCTATGGCCTACCCCTTCCAACTAGGATTCCAAGACGCAACATCCCCTATTATAGAAGAACTCCTACACTTCCACGACCACACACTAATAATCGTATTCCTAATTAGCTCTCTAGTATTATATATTATCTCATCAATACTAACAACTAAATTAACCCATACCAGCACCATAGATGCTCAAGAAGTAGAGACAATTTGAACGATTTTACCAGCCATCATCCTTATTCTAATCGCCCTCCCATCCCTACGAATTCTATATATAATAGATGAAATCAATAATCCGTCCCTCACAGTCAAAACAATAGGCCACCAATGATACTGAAGCTACGAGTATACCGATTACGAAGACTTGACCTTTGACTCCTACATGATCCCCACATCAGACCTAAAGCCAGGAGAATTACGTCTTCTAGAAGTCGACAATCGAGTGGTTCTCCCCATAGAAATAACCATCCGAATGCTAATTTCATCCGAAGACGTCCTACACTCATGAGCTGTGCCCTCCCTAGGCCTAAAAACAGACGCTATCCCTGGGCGCCTAAATCAGACAACTCTCGTGGCCTCTCGACCAGGACTTTACTACGGTCAATGCTCAGAGATCTGCGGATCAAACCACAGCTTTATGCCAATTGTCCTTGAACTAGTTCCACTGAAACACTTCGAAGAATGATCTGCATCAATATTATAAAGTCACTAAGAAGCTATTATAGCATTAACCTTTTAAGTTAAAGATTGAGGGTTCAACCCCCTCCCTAGTGATATGCCACAGTTGGATACATCAACATGATTTATTAATATCGTCTCAATAATCCTAACTCTATTTATTGTATTTCAACTAAAAATCTCAAAGCACTCCTACCCGACACACCCAGAAGTAAAGACAACCAAAATAACAAAACACTCTGCCCCTTGAGAATCAAAATGAACGAAAATCTATTCGCCTCTTTCGCTACCCCAACAATAATAGGCCTCCCTATTGTAATTCTGATCATCATATTTCCTAGCATCCTATTCCCCTCACCCAACCGACTAATTAACAATCGCCTAATCTCAATTCAACAATGGCTAGTCCAACTTACATCAAAACAAATAATAGCTATCCATAACAACAAAGGACAAACCTGAACTCTTATGCTCATATCACTGATCCTATTCATTGGCTCAACAAACTTATTAGGCCTACTACCTCACTCATTCACACCAACAACACAACTATCAATAAACCTAGGCATAGCTATCCCCCTATGGGCAGGGACAGTATTCATAGGCTTTCGTCACAAAACAAAAGCAGCCCTAGCCCACTTTCTACCTCAAGGAACGCCCATTTTCCTCATCCCCATACTAGTAATTATCGAGACTATCAGCCTATTTATTCAACCTGTAGCCCTAGCCGTGCGGCTAACCGCTAACATTACCGCCGGACACCTCCTAATACACCTCATCGGAGGGGCAACACTAGCCCTCATAAGCATCAGCCCCTCAACAGCCCTTATTACGTTTATCATCCTAATTCTTCTAACTATTCTCGAATTCGCAGTAGCTATAATCCAAGCCTACGTATTCACTCTCCTGGTAAGCCTTTACTTACACGACAACACCTAATGACCCACCAAACCCACGCTTACCACATAGTAAACCCCAGCCCATGACCACTTACAGGAGCCCTATCAGCCCTCCTGATAACATCAGGACTAGCCATGTGATTTCACTTTAACTCAACCTTACTTCTAGCTATAGGGCTATTAACTAACATCCTCACCATATATCAATGATGACGAGACATCATCCGAGAAAGCACATTCCAAGGCCATCACACATCAATCGTTCAAAAGGGACTCCGATATGGCATAATCCTTTTTATTATCTCAGAAGTCTTCTTCTTCTCTGGCTTCTTCTGAGCCTTTTACCACTCAAGCCTAGCCCCCACACCCGAACTAGGCGGCTGCTGACCACCCACAGGTATCCACCCCTTAAACCCCCTAGAAGTCCCCTTACTCAACACCTCAGTGCTCCTAGCATCTGGAGTCTCCATCACCTGAGCCCATCATAGCCTAATAGAAGGAAACCGTAAAAATATGCTCCAAGGCCTATTCATCACAATTTCACTAGGCGTATACTTCACCCTTCTCCAAGCCTCAGAATACTATGAAGCCTCATTTACTATTTCAGATGGAGTATACGGATCAACATTTTTCGTGGCAACAGGGTTCCACGGACTACACGTAATTATCGGATCTACCTTCCTCATTGTATGTTTCCTACGCCAACTAAAATTCCACTTTACATCCAGTCACCACTTCGGATTCGAAGCAGCCGCTTGATACTGACACTTCGTCGACGTAGTCTGACTATTCTTGTACATCTCTATTTATTGATGAGGATCCTATTCTTTTAGTATTGACCAGTACAATTGACTTCCAATCAATCAGCTTCGGTATAACCCGAAAAAGAATAATAAACCTCATACTGACACTCCTCACTAACACATTACTAGCCTCACTACTCGTACTCATCGCATTCTGACTACCACAACTAAACATCTATGCAGAAAAAACCAGCCCATATGAATGCGGATTTGACCCTATAGGGTCAGCACGCCTCCCCTTCTCAATAAAATTTTTCTTAGTGGCCATTACATTTCTGCTATTCGACTTAGAAATTGCCCTCCTATTACCCCTTCCATGAGCATCCCAAACAACTAACCTAAACACTATACTTATCATAGCACTAGTCCTAATCTCTCTTCTAGCCATCAGCCTAGCCTACGAATGAACCCAAAAAGGACTAGAATGAACTGAGTATGGTAATTAGTTTAAACCAAAACAAATGATTTCGACTCATTAAACTATGATTAACTTCATAATTACCAACATGTCACTAGTCCATATTAATATCTTCCTAGCATTCACAGTATCCCTCGTAGGCCTACTAATGTACCGATCCCACCTAATATCCTCACTCCTATGCCTAGAAGGAATAATACTATCACTATTCGTCATAGCAACCATAATAGTCCTAAACACCCACTTCACACTAGCTAGTATAATACCTATCATCTTACTAGTATTCGCTGCCTGCGAAGCAGCTCTAGGATTATCCCTACTAGTCATAGTCTCCAATACTTATGGAGTGGACCACGTACAAAACCTTAACCTCCTCCAATGCTAAAAATCATCATTCCCACAATCATACTTATGCCCCTTACATGACTATCAAAAAAGAATATAATCTGAATCAACACTACAACCTACAGTCTATTAATCAGCCTTATCAGCCTATCCCTCCTAAACCAACCTAGCAACAATAGCCTAAACTTCTCACTAATATTCTTCTCTGATCCCCTATCAGCCCCACTTCTGGTGCTGACAACATGACTACTGCCACTAATACTCATAGCCAGCCAACATCATCTATCTAAAGAACCACTAATCCGAAAAAAACTCTACATCACCATGCTAACCATACTTCAAACTTTTCTAATCATGACTTTTACCGCCACAGAACTAATCTCCTTCTACATCCTATTTGAAGCCACATTAGTTCCAACACTAATTATCATCACCCGCTGAGGCAACCAAACAGAACGCCTGAACGCAGGCCTCTATTTCCTATTCTACACACTAATAGGTTCCCTCCCACTCTTAGTTGCACTAATCTCTATCCAAAACCTAACAGGCTCACTAAACTTCCTATTAATTCAATACTGAAACCAAGCACTACCCGACTCTTGATCCAATATTTTCCTATGACTAGCATGTATAATAGCATTCATAGTCAAAATACCCCTATATGGTCTTCACCTCTGACTCCCAAAAGCTCATGTAGAAGCCCCAATTGCCGGATCCATAGTGCTAGCAGCCATTCTACTAAAACTAGGAGGCTACGGAATACTACGAATTACAACAATACTAAACCCCCAAACTAGCTTTATAGCCTACCCCTTCCTCATACTATCCCTGTGAGGAATAATCATAACTAGTTCCATCTGCTTGCGACAAACCGATCTAAAATCACTTATTGCATACTCCTCTGTCAGCCACATAGCCCTAGTAATCGTAGCCGTCCTCATCCAAACACCATGAAGTTATATAGGAGCTACAGCCCTAATAATCGCTCACGGCCTTACATCATCAATACTATTCTGCCTGGCAAACTCAAATTACGAACGTACCCATAGCCGAACTATAATCCTAGCCCGTGGGCTTCAAACACTTCTTCCCCTTATAGCAGCCTGATGACTATTAGCCAGCCTAACCAACCTGGCCCTCCCTCCCAGCATTAACCTAATTGGAGAGCTATTCGTAGTAATATCATCATTCTCATGATCAAATATTACCATTATCCTAATAGGAACCAATATCACCATCACCGCCCTCTACTCCCTATACATACTAATCACAACACAACGAGGGAAATACACACACCATATCAACAGCATTAAACCTTCATTCACACGAGAAAACGCACTCATGGCCCTCCACATGACTCCCCTACTACTCCTGTCACTTAACCCTAAAATTATCCTAGGCTTTACGTACTGTAAATATAGTTTAACAAAAACACTAGATTGTGGATCTAGAAACAGAAACTTAATATTTCTTATTTACCGAGAAAGTATGCAAGAACTGCTAATTCATGCCCCCATGTCCAACAAACATGGCTCTCTCAAACTTTTAAAGGATAGGAGCTATCCGTTGGTCTTAGGAACCAAAAAATTGGTGCAACTCCAAATAAAAGTAATCAACATGTTCTCCTCCCTCATACTAGTTTCACTATTAGTACTAACCCTCCCAATCATATCATCAATCTTCAATACCTACAAAAACAGCACGTTCCCACATCATGTAAAAAACACTATCTCATATGCCTTCATTACTAGCCTAATTCCCACTATAATATTTATTCACTCTGGACAAGAAACAATCATCTCAAACTGACACTGAATAACCATACAAACCCTCAAACTATCCCTAAGCTTCAAACTAGACTACTTCTCAATAATTTTCGTACCAGTAGCCCTATTCGTAACATGATCTATTATGGAATTCTCCCTGTGATACATGCACTCAGATCCTTACATTACTCGATTTTTTAAATACTTACTTACATTCCTCATCACTATAATAATTCTAGTCACAGCTAACAACCTTTTCCAACTGTTCATCGGATGGGAGGGAGTAGGCATCATGTCATTCTTACTAATCGGATGATGATACGGCCGAACAGATGCCAACACCGCGGCCCTTCAAGCAATCCTTTATAACCGCATCGGGGATATCGGCTTCATCATAGCCATAGCCTGATTCCTATTCAACACCAACACATGAGACCTCCAACAAATCTTCATACTCGACCCCAACCTTACCAACCTCCCGCTCCTAGGCCTCCTCCTAGCCGCAACTGGCAAATCCGCTCAATTTGGACTCCACCCATGACTTCCTTCAGCCATAGAGGGCCCTACACCAGTCTCAGCCCTACTCCACTCCAGCACAATAGTTGTAGCAGGCGTCTTCCTGCTAATCCGCTTCCATCCACTAATAGAAAACAACAAAACAATCCAGTCACTTACCCTATGCCTAGGAGCCATCACCACACTATTCACAGCAATCTGCGCACTCACTCAAAACGATATCAAAAAAATCATTGCTTTCTCCACCTCCAGCCAACTAGGCCTGATAATCGTAACCATCGGTATCAATCAACCCTACCTAGCATTCCTCCACATCTGCACTCACGCATTCTTCAAAGCTATACTATTTATATGTTCCGGATCCATTATCCACAGCCTAAATGACGAGCAAGATATCCGAAAAATAGGCGGACTATTTAATGCAATACCCTTCACCACCACATCTCTAATTATTGGCAGCCTTGCACTCACCGGAATTCCTTTCCTCACAGGCTTCTACTCCAAAGACCTCATCATCGAAACCGCCAACACATCGTACACCAACGCCTGAGCCCTACTAATAACTCTCATTGCCACATCCCTCACAGCTGTCTACAGCACCCGAATCATCTTCTTTGCACTCCTAGGGCAACCCCGCTTCCTCCCTCTAACCTCAATCAACGAAAATAACCCCTTTCTAATTAACTCCATCAAACGCCTCTTAATTGGCAGCATTTTTGCCGGATTCTTCATCTCCAACAATATCTACCCCACAACCGTCCCAGAAATAACCATACCTACTTACATAAAACTCACCGCCCTCGCAGTAACCATCCTAGGATTTACACTAGCCCTAGAACTAAGCTTGATAACCCATAGCTTAAAACTAGAACACTCCACCAGCGTATTCAAATTCTCCAACCTCTTAGGATACTACCCAACAATTATACACCGACTCCCACCGCTCGCTAACCTATCAATAAGCCAAAAATCAGCATCACTTCTACTAGACTCAATCTGACTAGAAAACATCCTGCCAAAATCTATCTCCCAGTTCCAAATAAAAACCTCAATCCTAATTTCCACCCAAAAAGGACAAATCAAATTATATTTCCTCTCATTCCTCATCACCCTTATCCTAAGCATACTACTTTTTAATCTCCACGAGTAACCTCTAAAATTACTAAGACCCCAACAAACAACGATCAACCAGTCACAATCACAACCCAAGCCCCATAACTATACAATGCAGCAACCCCTATAATTTCCTCACTAAACACCCCAGAATCCCCAGTATCATAAATAGCTCAATCCCCCACACCACTAAACTTAAACACTACCCCCACTTCCTCACTCTTCAGAACATATAAAACCAACATAACCTCCATCAACAACCCTAAAAGAAATACCCCCATAACAGTCGTATTAGACACCCATACCTCAGGATACTGCTCAGTAGCCATAGCCGTTGTATAACCAAAAACAACCAGCATTCCTCCCAAGTAAATCAAAAACACCATCAACCCCAAAAAGGACCCTCCAAAATTCATAATAATACCACAACCGACCCCTCCACTTACAATCAGCACTAAACCCCCATAAATAGGTGAAGGTTTTGAAGAAAACCCCACAAAACTAACAACAAAAATAACACTCAAAATAAACACAATATATGTCATCATTATTCCCACGTGGAATCTAACCACGACCAATGACACGAAAAATCATCGTTGTATTTCAACTATAAGAACACCAATGACAAACATCCGGAAATCTCACCCACTAATTAAAATCATCAATCACTCTTTTATTGACCTACCAGCCCCCTCAAACATTTCATCATGATGAAACTTCGGCTCCCTCCTAGGAATCTGCCTAATCCTCCAAATCTTAACAGGCCTATTCCTAGCCATACACTACACATCAGACACGACAACTGCCTTCTCATCCGTCACTCACATCTGCCGAGACGTTAACTACGGATGAATTATCCGCTACCTCCATGCCAACGGAGCATCAATATTTTTTATCTGCCTCTTCATTCACGTAGGACGCGGCCTCTACTACGGCTCTTACACATTCCTAGAGACATGAAACATTGGAATCATCCTACTTTTCACAGTTATAGCTACAGCATTCATGGGCTATGTCCTACCATGAGGCCAAATATCCTTTTGAGGAGCAACAGTCATCACAAACCTCCTATCAGCAATTCCCTACATCGGTACTACCCTCGTCGAATGAATCTGAGGTGGATTCTCAGTAGACAAAGCCACCCTTACCCGATTTTTTGCTTTCCACTTCATCCTACCCTTCATCATCACAGCCCTGGTAGTCGTACATTTACTATTTCTTCACGAAACAGGATCTAACAACCCCTCAGGGATCCCATCCGATATGGACAAAATCCCATTCCACCCATATTATACAATTAAAGACATCCTAGGACTCCTCCTCCTGATCTTGCTCCTACTAACTCTAGTATTATTCTCCCCCGACCTCCTAGGAGACCCAGACAACTACACCCCAGCTAACCCTCTCAGCACTCCCCCTCATATTAAACCAGAATGGTACTTCCTGTTTGCCTACGCCATCCTACGCTCCATTCCCAACAAACTAGGAGGCGTATTAGCCCTAATCCTCTCCATCCTGATCCTAGCACTCATCCCCACCCTCCACATATCAAAACAACGAAGCATAATGTTCCGGCCTCTCAGCCAATGCGTATTCTGACTCTTAGTGGCAGACTTACTGACACTAACATGAATCGGCGGACAGCCAGTGGAACACCCATACGTAATTATCGGCCAACTGGCCTCAATCCTCTACTTCTCCCTAATTCTCATTTTTATACCACTCGCAAGCACCATCGAAAACAATCTTCTAAAATGAAGAGTCCCTGTAGTATATCACACATTACCCTGGTCTTGTAAACCAGAAAAGGGGGAAAACGTT-CCTCCCAAGGACTATCAAGGAAGAAGCTCTAGCTCCACCATCAACACCCAAAGCTGAAATTCTACTTAAACTATTCCTTGATTTCTTCCCCTAAACGACAACAATTCACCCTCATGTGCTATGTCAGTATCAGATTATACCCCCACATAACACCATACCCACCTGACATGCAATATCTTATGAATGGCCTATGTACGTCGTGCATTAAGTTGCTTGCCCCATGAATAATAAGCATGTACATAATATCATTTATCTTACATAGGTACATTATATTATTGATCGTGCATACCCCATCCAAGTCAAATCATTTCCAGTCAACACGCATATCACAACCCATGTTCCACGAGCTTAATCACCAAGCCGCGGGAAATCAGCAACCCTCTCAACTACGTGTCCCAATCCTCGCTCCGGGCCCATTCAAACGTGGGGGTTTCTACAGTGAAACTATATCTGGCATCTGGTTCTTTCTTCAGGGCCATTTCCACCCAACCTCGCCCATTCTTTCCCCTTAAATAAGACATCTCGATGGACTAATGACTAATCAGCCCATGCTCACACATAACTGTGGTTTCATGCATTTGGTATCTTTTTATATTTGGGGATGCTATGACTCAGCTACGGCCGTCAAAGGCCTCGACGCAGTCAATTAAATTGAAGCTGGACTTAAATTGAACG-TTATCCCTCCGCATCAGCAACCATAAGGTGTTATTCAGTCCATGGTAACAGGACATAAGAAACAANNNNNNNNNNNNNNNNNNNNNNNNNNNNNNNNNNNNNNNNNNNNNNNNNNNNNNNNNNNNNNNNNNNNNNNNNNNNNNNNNNNNNNNNNNNNNNNNNNNNNNNNNNNNNNNNNNNNNNNNNNNNNNNNNNNNNNNNNNNNNNNNNNNNNNNNNNNNNNNNNNNNNNNNNNNNNNNNNNNNNNNNNNNNNNNNNNNNNNNNNNNNNNNNNNNNNNNNNNNNNNNNNNNNNNNNACCCGCGCAGCAAGCAAGTAATATAGCTTTCTTAATCAAACCCCCCCTACCCCCCATTAAACTCCACATATGTACATTCAACACAATCTTGCCAAACCCCAAAAACAAGACTAAACAATGCACAATACTTCATGAAGCTTAACCCTCGCATGCCAACCATAATAACTCAACACACCTAACAAACTCAACAGAACTTTCTCCCCGCCATTAATACCAACATGCTACTTTAATCAATAAAATTTCCATAGACAGGCATCCCCCTAGATCTGATTTTCTAAATCTGTCAACCCTTCTTCCCCC
>Hap_15
GTTAATGTAGCTTAATAATATAAAGCAAGGCACTGAAAATGCCTAGATGAGTATTCTTACTCCATAAACACATAGGCTTGGTCCTAGCCTTTTTATTAGTTATTAATAGAATTACACATGCAAGTATCCGCACCCCAGTGAGAA-TGCCCTCTAAATCGCGTCT-CTACGATTAAAAGGAGCAGGTATCAAGCACACTAGAAAGTAGCTCATAACACCTTGCTCAGCCACACCCCCACGGGACACAGCAGTGATAAAAATTAAGCTATGAACGAAAGTTCGACTAAGTCATATTAAATAAGGGTTGGTAAATTTCGTGCCAGCCACCGCGGTCATACGATTAACCCAAATTAATAAACCCTCCGGCGTAAAGCGTGTCAAAGACTAATACCAAAATAAAGTTAAAACCCAGTTAAGCCGTAAAAAGCTACAACCAAAGTAAAATAGACTACGAAAGTGACTTTAATACCTCTGACTACACGATAGCTAAGACCCAAACTGGGATTAGATACCCCACTATGCTTAGCCCTAAACTAAAATAGCTTACCACAACAAAGCTATTCGCCAGAGTACTACTAGCAACAGCCTAAAACTCAAAGGACTTGGCGGTGCTTTACATCCCTCTAGAGGAGCCTGTTCCATAATCGATAAACCCCGATAAACCCCACCATCCCTTGCTAATTCAGCCTATATACCGCCATCTTCAGCAAACCCTAAACAAGGTACCGAAGTAAGCACAAATATCCAACATAAAAACGTTAGGTCAAGGTGTAGCCCATGGGATGGAGAGAAATGGGCTACATTTTCTACCCTAAGAACAAGAACTTTAACCCGGACGAAAGTCTCCATGAAACTGGAGACCAAAGGAGGATTTAGCAGTAAATTAAGAATAGAGAGCTTAATTGAATCAGGCCATGAAGCGCGCACACACCGCCCGTCACCCTCCTTAAATATCACAAATCATAACATAACATAAAACCGTGACCCAAACATATGAAAGGAGACAAGTCGTAACAAGGTAAGTATACCGGAAGGTGTACTTGGATAACCAAAGTGTAGCTTAAACAAAGCATCCAGCTTACACCTAGAAGATTTCACTCAAAATGAACACTTTGAACTAAAGCTAGCCCAAACAATACCTAATTCAATTACCCTTAGTCACTTAACTAAAACATTCACCAAACCATTAAAGTATAGGAGATAGAAATTTTAACTTGGCGCTATAGAGAAAGTACCGTAAGGGAACGATGAAAGATGCATTAAAAGTACTAAACAGCAAAGCTTACCCCTTTTACCTTTTGCATAATGATTTAACTAGAATAAACTTAGCAAAGAGAACTTAAGCTAAGCACCCCGAAACCAGACGAGCTACCTATGAACAGTTACAAATGAACCAACTCATCTATGTCGCAAAATAGTGAGAAGATTCGTAGGTAGAGGTGAAAAGCCCAACGAGCCTGGTGATAGCTGGTTGTCCAGAAACAGAATTTCAGTTCAAATTTAAATTTACCTAAAAACTACTCAATTCTAATGTAAATTTAAATTATAGTCTAAAAAGGTACAGCTTTTTAGATACAGGTTACAACCTTCATTAGAGAGTAAGAACAAGATAAACCCATAGTTGGCTTAAAAGCAGCCATCAATTAAGAAAGCGTTCAAGCTCAACGACACATCTATCTTAATCCCAACAATCAACCCAAACTAACTCCTAATCTCATACTGGACTATTCTATCAACACATAGAAGCAATAATGTTAATATGAGTAACAAGAATTATTTCTCCTTGCATAAGCTTATATCAGAACGAATACTCACTGATAGTTAACAACAAGATAGGGATAATCCAAAAACTAATCATCTATTTAAACCATTGTTAACCCAACACAGGCATGCATCTATAAGGAAAGATTAAAAGAAGTAAAAGGAACTCGGCAAACACAAACCCCGCCTGTTTACCAAAAACATCACCTCTAGCATTTCCAGTATTAGAGGCACTGCCTGCCCAGTGACATCTGTTTAAACGGCCGCGGTATCCTAACCGTGCAAAGGTAGCATAATCACTTGTTCCCTAAATAGGGACTTGTATGAATGGCCACACGAGGGTTTTACTGTCTCTTACTTCCAATCAGTGAAATTGACCTTCCCGTGAAGAGGCGGGAATGACTAAATAAGACGAGAAGACCCTATGGAGCTTTAATTAACTGATTCACAAAAAACAACACACAAACCT-AACCTTCAGGGACAACAAAACTTTTGATTGAATCAGCAATTTCGGTTGGGGTGACCTCGGAGAACAAAACAACCTCCGAGTGATTTAAATCCAGACTAACCAGTCAAAATATATAATCACTTATTGATCCAAACCATTGATCAACGGAACAAGTTACCCTAGGGATAACAGCGCAATCCTATTCCAGAGTCCATATCGACAATTAGGGTTTACGACCTCGATGTTGGATCAAGACATCCTAATGGTGCAACCGCTATTAAGGGTTCGTTTGTTCAACGATTAAAGTCTTACGTGATCTGAGTTCAGACCGGAGTAATCCAGGTCGGTTTCTATCTATTCTATACTTTTCCCAGTACGAAAGGACAAGAAAAGTAGGGCCCACTTTACAAGAAGCGCCCTCAAACTAATAGATGACATAATCTAAATCTAACTAATTTATAACTTCTACCGCCCTAGAACAGGGCTCGTTAGGGTGGCAGAGCCCGGAAATTGCATAAAACTTAAACCTTTACACTCAGAGGTTCAACTCCTCTCCCTAACAACATGTTCATAATTAACGTCCTCCTCCTAATTGTCCCAATCTTGCTCGCCGTAGCATTCCTCACACTAGTTGAACGAAAAGTCTTAGGCTATATGCAACTTCGCAAAGGACCCAACATCGTAGGCCCCTATGGCCTACTACAACCTATTGCCGATGCCCTCAAACTATTTATCAAAGAGCCACTACAACCACTAACATCATCGACATCCATATTCATCATCGCACCAATCCTAGCCCTAACCCTGGCCTTAACCATATGAATCCCTCTGCCCATACCATACCCACTAATCAACATAAACCTAGGAATTCTATTCATACTAGCCATGTCCAGCCTAGCTGTCTACTCAATCCTTTGATCAGGATGGGCCTCAAACTCAAAATACGCCCTAATTGGAGCTCTACGAGCAGTAGCACAAACCATCTCATACGAAGTAACTCTAGCAATCATCCTACTCTCAGTCCTCCTAATAAGCGGATCATTCACATTATCAACACTTATTATTACCCAAGAATACCTCTGATTAATCTTCCCATCATGACCCTTAGCCATAATGTGATTCATCTCAACATTAGCCGAAACCAACCGAGCTCCATTTGACCTAACAGAAGGAGAATCAGAACTCGTCTCTGGATTCAACGTTGAATACGCAGCCGGCCCATTTGCTCTATTCTTCCTAGCAGAATACGCAAACATCATCATGATAAACATCTTCACAACAACCCTATTTCTAGGAGCATTTCACAACCCCTACCTGCCAGAACTCTACTCAATTAATTTCACCATTAAAGCTCTCCTTCTAACATGTTCCTTCCTATGAATCCGAGCATCCTACCCACGATTCCGATATGACCAACTTATACACCTCCTATGAAAGAACTTCCTACCACTCACACTAGCCCTCTGCATATGACACGTCTCACTTCCAATCATACTATCCAGCATCCCACCACAAACATAGGAAATATGTCTGACAAAAGAGTTACTTTGATAGAGTAAAACATAGAGGCTCAAACCCTCTTATTTCTAGAACTACAGGAATTGAACCTGCTCCTGAGAATTCAAAATCCTCCGTGCTACCGAATTACACCATGTCCTACAAGTAAGGTCAGCTAAATAAGCTATCGGGCCCATACCCCGAAAATGTTGGATTACACCCTTCCCGTACTAATAAATCCCCTTATCTTCACAACTATTCTAATAACAGTTCTTCTAGGAACTATAATCGTTATAATAAGCTCACACTGACTAATAATCTGAATCGGATTTGAAATAAATCTACTAGCCATTATCCCCATCCTAATAAAAAAGTACAATCCCCGAACCATAGAAGCCTCCACCAAATATTTTCTAACCCAAGCCACCGCATCAATACTCCTCATAATAGCGATCATCATTAACCTCATACACTCAGGCCAATGAACAATCACAAAAGTCTTCAACCCCACAGCGTCCATCATTATAACTTCAGCTCTCGCCATAAAACTTGGACTCACACCATTCCACTTCTGAGTACCCGAAGTCACACAGGGCATCTCATTAACATCAGGTCTCATCCTACTTACATGACAAAAACTAGCCCCAATATCAATCCTATATCAAATCTCACCCTCAATTAACCTAAATATCTTATTAACTATAGCCGTACTGTCAATCCTAGTAGGAGGCTGAGGCGGTCTCAACCAAACCCAACTACGAAAAATCATAGCATACTCGTCAATCGCGCATATAGGATGAATAACAGCTGTCCTAGTATATAACCCAACACTAACAATACTAAACATATTAATTTACATTATAATAACACTCACAATATTCATACTATTTATCCACAGCTCCTCTACTACAACACTATCACTCTCCCACACATGAAACAAAATACCTCTAACCACTACACTAATCTTAATTACCTTACTATCCATAGGAGGCCTCCCCCCACTATCAGGATTCATACCCAAATGAATAATCATTCAAGAGCTCACCAAAAATAGCAGCATCATCCTCCCCACACTAATAGCCATTATAGCACTACTCAACCTCTACTTCTACATACGACTAACCTATTCCACCTCACTGACCATATTCCCATCCACAAACAACATAAAAATAAAATGACAATTCGAAACCAAACGAATTACTCTCTTACCCCCGTTAATTGTTATATCCTCCCTACTCCTCCCCCTAACCCCCATACTATCAATTTTGGACTAGGAATTTAGGTTAACATCCCAGACCAAGAGCCTTCAAAGCTCTAAGCAAGTGAATCCACTTAATTCCTGCATACTAAGGACTGCGAGACTCTATCTCACATCAATTGAACGCAAATCAAACACTTTTATTAAGCTAAGCCCTTACTAGATTGGTGGGCTACCATCCCACGAAATTTTAGTTAACAGCTAAATACCCTAATCAACTGGCTTCAATCTACTTCTCCCGCCGCCTAGAAAAAAA-GGCGGGAGAAGCCCCGGCAGAA-TTGAAGCTGCTCCTTTGAATTTGCAATTCAATGTGA-AATTCACCACGGGACTTGATAAGAAGAGGATTCCAACCCCTGTCTTTAGATTTACAGTCTAATGCTTACTCAGCCATCTTACCTATGTTCATCAACCGCTGACTATTTTCAACTAACCACAAAGACATCGGCACTCTGTACCTCCTATTCGGCGCTTGAGCTGGAATAGTAGGAACTGCCCTAAGCCTCCTAATCCGTGCTGAATTAGGCCAACCTGGGACCCTACTAGGAGATGATCAGATCTACAATGTCATTGTAACCGCCCATGCATTCGTAATAATTTTCTTTATGGTCATACCCATTATAATCGGAGGATTCGGAAACTGATTAGTCCCCCTGATAATTGGAGCACCTGATATAGCTTTCCCCCGAATAAACAACATAAGCTTCTGATTACTTCCCCCATCATTCCTACTTCTTCTCGCTTCCTCAATAATTGAAGCAGGTGCCGGAACAGGCTGAACCGTATATCCTCCTCTAGCTGGAAATCTGGCGCATGCAGGAGCCTCTGTTGACTTAACCATTTTCTCTCTCCACCTAGCTGGGGTGTCCTCGATTTTAGGTGCCATCAACTTTATTACCACAATCATTAACATAAAACCACCAGCCCTATCCCAATATCAAACCCCCCTATTCGTTTGATCTGTCCTTATTACGGCAGTACTCCTTCTCCTAGCCCTCCCGGTCCTAGCAGCAGGCATTACCATGCTTCTCACAGACCGTAACCTGAACACTACTTTCTTCGACCCCGCAGGAGGAGGGGATCCAATCCTTTATCAACACCTATTCTGATTCTTCGGACACCCCGAAGTCTATATTCTTATCCTACCAGGCTTCGGTATAATCTCACACATCGTCACATACTACTCAGGTAAAAAGGAACCTTTTGGCTACATGGGTATAGTGTGAGCTATAATATCCATTGGCTTTCTAGGCTTCATCGTATGGGCTCACCACATGTTTACAGTAGGGATAGACGTTGACACACGAGCATACTTCACATCAGCTACCATAATCATCGCTATCCCTACTGGTGTAAAAGTATTCAGCTGACTAGCCACCCTGCACGGAGGAAATATCAAATGATCTCCAGCTATACTCTGAGCTCTAGGCTTCATCTTCTTATTCACAGTAGGAGGTCTAACAGGAATCGTCCTAGCTAACTCATCCCTAGATATTGTTCTCCACGATACTTATTATGTAGTAGCACATTTCCATTATGTCCTGTCTATAGGAGCAGTCTTCGCCATTATGGGGGGATTTGTACACTGATTCCCTCTATTCTCAGGATACACACTCAACCAAACCTGAGCAAAAATCCACTTTACAATTATATTCGTAGGGGTAAATATAACCTTCTTCCCACAACATTTCCTTGGCCTCTCAGGAATGCCACGACGCTATTCTGATTATCCAGACGCATATACAACATGAAATACCATCTCATCCATAGGATCTTTTATCTCACTTACAGCAGTGATACTAATAATTTTCATAATTTGAGAAGCATTCGCATCCAAACGAGAAGTGTCTACAGTAGAATTAACCTCAACTAATCTGGAATGACTACACGGATGCCCCCCACCATACCACACATTTGAAGAACCCACCTACGTAAACCTAAAATAAGAAAGGAAGGAATCGAACCCCCTCTAACTGGTTTCAAGCCAATATCATAACCACTATGTCTTTCTCCATCAATTGAGGTATTAGTAAAAATTACATGACTTTGTCAAAGTTAAATTATAGGTTAAACCCCTATATACCTCTATGGCCTACCCCTTCCAACTAGGATTCCAAGACGCAACATCCCCTATTATAGAAGAACTCCTACACTTCCACGACCACACACTAATAATCGTATTCCTAATTAGCTCTCTAGTATTATATATTATCTCATCAATACTAACAACTAAATTAACCCATACCAGCACCATAGATGCTCAAGAAGTAGAGACAATTTGAACGATTTTACCAGCCATCATCCTTATTCTAATCGCCCTCCCATCCCTACGAATTCTATATATAATAGATGAAATCAATAATCCGTCCCTCACAGTCAAAACTATAGGCCACCAATGATACTGAAGCTACGAGTATACCGATTACGAAGACTTGACCTTTGACTCCTACATGATCCCCACATCAGACCTAAAACCAGGAGAATTACGTCTTCTAGAAGTCGACAATCGAGTGGTTCTCCCCATAGAAATAACCATCCGAATGCTAATTTCATCCGAAGACGTCCTACACTCATGAGCTGTGCCCTCCCTAGGCCTAAAAACAGACGCTATCCCTGGGCGCCTAAATCAGACAACTCTCGTGGCCTCTCGACCAGGACTTTACTACGGCCAATGCTCAGAGATCTGCGGATCAAACCACAGCTTTATACCAATTGTCCTTGAACTAGTTCCACTGAAACACTTCGAAGAATGATCTGCATCAATATTATAAAGTCACTAAGAAGCTATTATAGCATTAACCTTTTAAGTTAAAGATTGAGGGTTCAACCCCCTCCCTAGTGATATGCCACAGTTGGATACATCAACATGATTTATTAATATCGTCTCAATAATCCTAACTCTATTTATTGTATTTCAACTAAAAATCTCAAAGCACTCCTATCCGACACACCCAGAAGTAAAGACAACCAAAATAACAAAACACTCTGCCCCTTGAGAATCAAAATGAACGAAAATCTATTCGCCTCTTTCGCTACCCCAACAATAGTAGGCCTCCCTATTGTAATTCTGATCATCATATTTCCCAGCATCCTATTCCCCTCACCCAACCGACTAATCAACAATCGCCTAATCTCAATTCAACAATGGCTAGTCCAACTTACATCAAAACAAATAATAGCTATCCATAACAGCAAAGGACAAACCTGAACTCTTATACTCATATCACTGATCCTATTCATTGGCTCAACAAACTTATTAGGCCTACTACCTCACTCATTTACACCAACAACACAACTATCAATAAACCTAGGCATAGCTATTCCCCTATGGGCAGGGACAGTATTCATAGGCTTTCGTCACAAAACAAAAGCAGCCCTAGCCCACTTTCTACCTCAAGGGACGCCCATTTTCCTCATCCCCATACTAGTAATTATCGAGACTATCAGCCTATTTATTCAACCTGTAGCCCTAGCCGTGCGGCTAACCGCTAACATTACCGCCGGACACCTCCTAATACACCTCATCGGAGGGGCAACACTAGCCCTCATAAGCATCAGCCCCTCAACAGCCCTTATTACGTTTATCATCCTAATTCTACTAACTATCCTCGAATTCGCAGTAGCTATAATCCAAGCCTACGTATTCACTCTCCTGGTAAGCCTTTACTTACACGACAACACCTAATGACCCACCAAACCCACGCTTACCACATAGTAAACCCCAGCCCATGACCACTTACAGGAGCCCTATCAGCCCTCCTGATAACATCAGGACTAGCCATGTGATTTCACTTTAACTCAACCTTACTTCTAGCTATAGGGCTATTAACTAACATCCTTACCATATATCAATGATGACGAGACATCATCCGAGAAAGCACATTCCAAGGCCATCACACATCAATCGTTCAAAAGGGACTCCGATATGGCATAATCCTTTTTATTATCTCAGAAGTCTTCTTCTTCTCTGGCTTCTTCTGAGCCTTTTACCACTCAAGCCTAGCCCCCACACCCGAACTAGGCGGCTGCTGACCACCCACAGGTATCCACCCCTTAAACCCCCTAGAAGTCCCCTTACTCAACACCTCAGTGCTCCTAGCATCTGGAGTCTCTATCACCTGAGCCCACCATAGCCTAATAGAAGGAAACCGTAAAAATATGCTCCAAGGCCTATTCATCACAATTTCACTAGGCGTATACTTCACCCTTCTCCAAGCCTCAGAATACTATGAAGCCTCATTTACTATTTCAGATGGAGTATACGGATCAACATTTTTCGTAGCAACAGGGTTCCACGGACTACACGTAATTATCGGATCTACCTTCCTCATTGTATGTTTCCTACGCCAACTAAAATTCCACTTTACATCCAGCCACCACTTCGGATTCGAAGCAGCCGCTTGATACTGACACTTCGTCGACGTAGTCTGACTATTCTTGTACGTCTCTATTTATTGATGAGGATCCTATTCTTTTAGTATTGACCAGTACAATTGACTTCCAATCAATCAGCTTCGGTATAACCCGAAAAAGAATAATAAACCTCATACTGACACTCCTCACTAACACATTACTAGCCTCGCTACTCGTACTCATCGCATTCTGACTACCACAACTAAACATCTATGCAGAAAAAACCAGCCCATATGAATGCGGATTTGACCCTATAGGGTCAGCACGCCTCCCCTTCTCAATAAAATTTTTCTTAGTGGCCATTACATTTCTGCTATTCGACTTAGAAATTGCCCTCCTATTACCCCTTCCATGAGCATCCCAAACAACTAACCTAAACACTATACTTATCATAGCACTAGTCCTAATCTCTCTTCTAGCCATCAGCCTAGCCTACGAATGAACCCAAAAAGGACTAGAATGAACTGAGTATGGTAATTAGTTTAAACCAAAACAAATGATTTCGACTCATTAAACTATGATTAACTTCATAATTACCAACATGTCACTAGTCCATATTAATATCTTCCTAGCATTCACAGTATCCCTCATAGGCCTACTAATGTACCGATCCCACCTAATATCCTCACTCCTATGCCTAGAAGGAATAATACTATCACTATTCGTCATAGCAACCATAATAGTCCTAAACACCCACTTCACACTAGCTAGTATAATACCTATCATCTTACTAGTATTTGCTGCCTGCGAAGCAGCTCTAGGATTATCCCTACTAGTCATAGTCTCCAATACTTATGGAGTAGACCACGTACAAAACCTTAACCTCCTCCAATGCTAAAAATTATCATTCCCACAATCATACTTATGCCCCTTACATGACTATCAAAAAAGAATATAATCTGAATCAACACTACAACCTATAGTCTATTAATCAGCCTTATCAGCCTATCCCTCCTAAACCAACCTAGCAACAATAGCCTAAACTTCTCACTAATATTCTTCTCCGATCCCCTATCAGCCCCACTTCTGGTGTTGACAACATGACTACTGCCACTAATACTCATAGCCAGCCAACACCATCTATCTAAGGAACCACTAATCCGAAAAAAACTCTACATCACCATGCTAACCATACTTCAAACTTTCCTAATCATGACTTTTACCGCCACAGAACTAATCTCCTTCTACATCCTATTTGAAGCCACATTAGTTCCAACACTAATTATCATCACCCGCTGAGGCAACCAAACAGAACGCCTGAACGCAGGCCTCTACTTCCTATTCTACACACTAATAGGTTCCCTCCCACTCTTAGTTGCACTAATCTCTATCCAAAACCTAACAGGCTCACTAAACTTCCTATTAATTCAATACTGAAACCAAGCACTACCCAACTCTTGATCCAATATTTTCCTATGACTAGCATGTATAATAGCATTCATAGTCAAAATACCCCTATATGGTCTTCACCTCTGACTCCCAAAAGCCCATGTAGAAGCCCCAATTGCCGGATCCATAGTGCTAGCAGCCATTCTACTAAAACTAGGAGGCTACGGAATACTACGAATTACAACAATACTAAACCCCCAAACTAGCTTTATAGCCTACCCCTTCCTCATACTATCCCTGTGAGGAATAATCATAACTAGTTCCATCTGCTTGCGACAAACCGATCTAAAATCACTTATTGCATACTCCTCTGTCAGCCACATAGCCCTAGTAATCGTAGCCGTCCTCATCCAAACACCATGAAGTTATATAGGAGCTACAGCCCTAATAATCGCTCACGGCCTTACATCATCAATACTATTCTGCCTGGCAAACTCAAATTACGAACGTACCCATAGCCGAACTATAATCCTAGCCCGTGGGCTTCAAACACTTCTTCCCCTTATAGCAGCCTGATGACTATTAGCCAGCCTAACCAACCTGGCCCTCCCTCCCAGCATTAACCTAATTGGAGAGCTATTCGTAGTAATATCATCATTCTCATGATCAAATATTACCATTATCCTAATAGGAGCCAATATCACCATCACCGCCCTCTACTCCCTATACATACTAATCACAACACAACGAGGGAAATACACACACCATATCAACAGCATTAAACCTTCATTTACACGAGAAAACGCACTCATGGCCCTCCACATGACTCCCCTACTACTCCTATCACTTAACCCTAAAATTATCCTAGGCTTTACGTACTGTAAATATAGTTTAACAAAAACACTAGATTGTGGATCTAGAAACAGAAACTTAATATTTCTTATTTACCGAGAAAGTATGCAAGAACTGCTAATTCATGCCCCCATGTCCAACAAACATGGCTCTCTCAAACTTTTAAAGGATAGGAGCTATCCGTTGGTCTTAGGAACCAAAAAATTGGTGCAACTCCAAATAAAAGTAATCAACATGTTCTCCTCCCTCATACTAGTTTCACTATTAGTACTAACCCTCCCAATCATATTATCAATCTTCAATACCTACAAAAACAGCACGTTCCCGCATCATGTAAAAAACACTATCTCATATGCCTTCATTACTAGCCTAATTCCCACTATAATATTTATTCACTCTGGACAAGAAACAATTATCTCAAACTGACACTGAATAACCATACAAACCCTCAAACTATCCCTAAGCTTCAAACTAGATTACTTCTCAATAATTTTCGTACCAGTAGCCCTATTCGTAACATGATCTATTATGGAATTCTCCCTATGATACATGCACTCAGATCCTTACATTACTCGATTTTTTAAATACTTACTTACATTCCTCATCACTATAATAATTCTAGTCACAGCTAACAACCTTTTCCAACTGTTCATCGGATGGGAGGGAGTAGGCATCATGTCATTCTTACTAATCGGATGATGATACGGCCGAACAGATGCCAACACCGCGGCCCTTCAAGCAATCCTTTATAACCGCATCGGGGATATCGGCTTCATCATGGCCATAGCCTGATTCCTATTCAACACCAACACATGAGACCTCCAACAAATCTTCATACTCGACCCCAACCTTACCAACCTCCCGCTCCTAGGCCTCCTCCTAGCCGCAACTGGCAAATCCGCTCAATTTGGACTCCACCCATGACTTCCTTCAGCCATAGAGGGCCCTACACCAGTCTCAGCCCTACTCCACTCCAGCACAATAGTTGTAGCAGGCGTCTTCCTGCTAATCCGCTTCCATCCACTAATAGAAAACAACAAAACAATCCAGTCACTTACCCTATGCCTAGGAGCCATCACCACACTATTCACAGCAATCTGCGCACTCACTCAAAACGATATCAAAAAAATCATTGCTTTCTCCACCTCCAGCCAACTAGGCCTGATAATCGTAACCATCGGTATCAATCAACCCTACCTAGCATTCCTCCACATTTGCACTCACGCATTCTTCAAAGCTATACTATTTATATGTTCCGGATCCATTATCCACAGCCTAAATGACGAGCAAGATATCCGAAAAATAGGCGGACTATTTAATGCAATACCCTTCACCACCACATCTCTAATTATTGGCAGCCTTGCACTCACCGGAATTCCTTTCCTCACAGGCTTCTACTCCAAAGACCTCATCATCGAAACCGCCAACACATCGTACACCAACGCCTGAGCCCTACTAATAACTCTCATTGCCACATCCCTCACAGCTGTCTACAGTACCCGAATCATCTTCTTTGCACTCCTAGGGCAACCCCGCTTCCTCCCTCTGACCTCAATCAACGAAAATAACCCCTTTCTAATTAACTCCATCAAACGCCTCTTAATTGGCAGCATTTTTGCCGGATTCTTCATCTCCAACAATATCTACCCCACAACCGTCCCAGAAATAACCATACCTACTTACATAAAACTCACCGCCCTCGCAGTAACCATCCTAGGATTTACACTAGCCCTAGAACTAAGCTTGATAACCCATAACTTAAAACTAGAACACTCCACCAACGTATTCAAATTCTCCAACCTCCTAGGATACTACCCAACAATTATACACCGACTCCCACCGCTCGCTAACCTATCAATAAGCCAAAAATCAGCATCACTTCTACTAGACTCAATCTGACTAGAAAACATCCTGCCAAAATCTATCTCCCAGTTCCAAATAAAAACCTCGATCCTAATTTCCACCCAAAAAGGACAAATCAAATTATATTTCCTCTCATTCCTCATCACCCTTACCCTAAGCATACTACTTTTTAATCTCCACGAGTAACCTCTAAAATTACCAAGACCCCAACAAGCAACGATCAACCAGTCACAATCACAACCCAAGCCCCATAACTATACAATGCAGCAACCCCTATAATTTCCTCACTAAACACCCCAGAATCTCCAGTATCATAAATAGCTCAATCCCCCACACCACTAAACTTAAACACTACCCCCACTTCCTCACTCTTCAGAACATATAAAACCAACATAACCTCTATCAACAACCCTAAAAGAAATACCCCCATAACAGTCGTATTAGACACCCATACCTCAGGATACTGCTCAGTAGCCATAGCCGTTGTATAACCAAAAACAACCAACATTCCTCCCAAATAAATCAAAAACACCATCAACCCCAAAAAGGACCCTCCAAAATTCATAATAATACCACAACCGACCCCTCCACTTACAATCAGCACTAAACCCCCATAAATAGGTGAAGGTTTTGAAGAAAACCCCACAAAACTAACAACAAAAATAACACTCAAAATAAACACAATATATGTCATCATTATTCCCACGTGGAATCTAACCACGACCAATGACATGAAAAATCATCGTTGTATTTCAACTATAAGAACACCAATGACAAACATCCGGAAATCTCACCCACTAATTAAAATCATCAATCACTCTTTTATTGACCTACCAGCCCCCTCAAACATTTCATCATGATGAAACTTCGGCTCCCTCCTAGGAATCTGCCTAATCCTCCAAATCTTAACAGGCCTATTCCTAGCCATACACTACACATCAGACACGACAACTGCCTTCTCATCCGTCACTCACATCTGCCGAGACGTTAACTACGGATGAATTATTCGCTACCTCCATGCCAACGGAGCATCAATATTTTTTATCTGCCTCTTCATTCACGTAGGACGCGGCCTCTACTACGGCTCTTACACATTCCTAGAGACATGAAACATTGGAATCATCCTACTTTTCACAGTTATAGCTACAGCATTCATGGGCTATGTCCTACCATGAGGCCAAATATCCTTTTGAGGAGCAACAGTCATCACGAACCTCCTATCAGCAATTCCCTACATCGGTACTACCCTCGTCGAGTGAATCTGAGGTGGATTCTCAGTAGACAAAGCCACCCTTACCCGATTTTTTGCTTTCCACTTCATCCTACCCTTCATCATCACAGCCCTGGTAGTCGTACATTTACTATTTCTTCACGAAACAGGATCTAATAACCCCTCAGGAATCCCATCCGATATGGACAAAATCCCATTCCACCCATATTATACAATTAAAGACATCCTAGGACTCCTCCTCCTGATCTTGCTCCTACTAACTCTAGTATTATTCTCCCCCGACCTCCTAGGAGACCCAGACAACTACACCCCAGCTAACCCTCTCAGCACTCCCCCTCATATTAAACCAGAATGGTACTTCCTGTTTGCCTACGCCATCCTACGCTCCATTCCCAACAAACTAGGCGGCGTATTAGCCCTAATCCTCTCCATCCTGATCCTAGCACTCATCCCCACCCTCCACATATCAAAACAACGAAGCATAATATTCCGGCCTCTCAGCCAATGCGTATTCTGACTCTTAGTGGCAGACTTACTGACACTAACATGAATCGGCGGACAGCCAGTGGAACACCCATACGTAATTATCGGCCAACTGGCCTCAATCCTCTACTTCTCCCTAATTCTCATTTTTATACCACTCGCAAGCACCATCGAAAACAATCTTCTAAAATGAAGAGTCCCTGTAGTATATCGCACATTACCCTGGTCTTGTAAACCAGAAAAGGGGGAAAACGTT-CCTCCCAAGGACTATCAAGGAAGAAGCTCTAGCTCCACCATCAACACCCAAAGCTGAAATTCTACTTAAACTATTCCTTGATTTCTTCCCCTAAACGACAACAATTCACCCTCATGTGCTATGTCAGTATCAGATTATACCCCCACATAACACCATACCCACCTGACATGCAATATCTTATGAATGGCCTATGTACATCGTGCATTAAATTGTCTGCCCCATGAATAATAAGCATGTACATAATATCATTTATCTTACATAGGTACATTATATTATTAATCGTGCATACCCCATCCAAGTCAAATCATTTCCAGTCAACACGCATATCACAACCCATGTTCCACGAGCTTAATCACCAAGCCGCGGGAAATCAGCAACCCTCCCAACTACGTGTCCCAATCCTCGCTCCGGGCCCATCCAAGCGTGGGGGTTTCTACGATGAAACTATACCTGGCATCTGGTTCTTTCTTCAGGGCCATTCCCACCCAACCTCGCCCATTCTTTCCCCTTAAATAAGACATCTCGATGGACTAATGACTAATCAGCCCATGCTCACACATAACTGTGATTTCATGCATTTGGTATCTTTTTATATTTGGGGATGCTATGACTCAGCTATGGCCGTCAAAGGCCTCGACGCAGTCAATTAAATTGAAGCTGGACTTAGATTGAACG-TTATTCCTCCGCATCAGCAACCATAAGGTGTTATTCAGTCCATGGTAGCAGGACATAGGAAACAANNNNNNNNNNNNNNNNNNNNNNNNNNNNNNNNNNNNNNNNNNNNNNNNNNNNNNNNNNNNNNNNNNNNNNNNNNNNNNNNNNNNNNNNNNNNNNNNNNNNNNNNNNNNNNNNNNNNNNNNNNNNNNNNNNNNNNNNNNNNNNNNNNNNNNNNNNNNNNNNNNNNNNNNNNNNNNNNNNNNNNNNNNNNNNNNNNNNNNNNNNNNNNNNNNNNNNNNNNNNNNNNNNNNNNNNACCCGCGCAGCAAGCAAGTAATATAGCTTTCTTAATCAAACCCCCCCTACCCCCCATTAAACTCCACATATGTACATTCAACACAATCTTGCCAAACCCCAAAAACAAGACTAAACAATGCACAATACTTCATGAAGCTTAACCCTCGCATGCCAACCATAATAACTCAACACACCTAACAATCTTAACAGAACTTTCCCCCCGCCATTAATACCAACATGCTACTTTAATCAATAAAATTTCCATAGACAGGCATCCCCCTAGATCTAATTTTCTAAATCTGTCAACCCTTCTTCCCCC
>Hap_16
GTTAATGTAGCTTAATAATATAAAGCAAGGCACTGAAAATGCCTAGATGAGTATTCTTACTCCATAAACACATAGGCTTGGTCCTAGCCTTTTTATTAGTTATTAATAGAATTACACATGCAAGTATCCGCACCCCAGTGAGAA-TGCCCTCTAAATCGCGTCT-CTACGATTAAAAGGAGCAGGTATCAAGCACACTAGAAAGTAGCTCATAACACCTTGCTCAGCCACACCCCCACGGGACACAGCAGTGATAAAAATTAAGCTATGAACGAAAGTTCGACTAAGTCATATTAAATAAGGGTTGGTAAATTTCGTGCCAGCCACCGCGGTCATACGATTAACCCAAATTAATAAACCCTCCGGCGTAAAGCGTGTCAAAGACTAATACCAAAATAAAGTTAAAACCCAGTTAAGCCGTAAAAAGCTACAACCAAAGTAAAATAGACTACGAAAGTGACTTTAATACCTCTGACTACACGATAGCTAAGACCCAAACTGGGATTAGATACCCCACTATGCTTAGCCCTAAACTAAAATAGCTTACCACAACAAAGCTATTCGCCAGAGTACTACTAGCAACAGCCTAAAACTCAAAGGACTTGGCGGTGCTTTACATCCCTCTAGAGGAGCCTGTTCCATAATCGATAAACCCCGATAAACCCCACCATCCCTTGCTAATTCAGCCTATATACCGCCATCTTCAGCAAACCCTAAACAAGGTACCGAAGTAAGCACAAATATCCAACATAAAAACGTTAGGTCAAGGTGTAGCCCATGGGATGGAGAGAAATGGGCTACATTTTCTACCCTAAGAACAAGAACTTTAACCCGGACGAAAGTCTCCATGAAACTGGAGACCAAAGGAGGATTTAGCAGTAAATTAAGAATAGAGAGCTTAATTGAATCAGGCCATGAAGCGCGCACACACCGCCCGTCACCCTCCTTAAATATCACAAATCATAACATAACATAAAACCGTGACCCAAACATATGAAAGGAGACAAGTCGTAACAAGGTAAGTATACCGGAAGGTGTACTTGGATAACCAAAGTGTAGCTTAAACAAAGCATCCAGCTTACACCTAGAAGATTTCACTCAAAATGAACACTTTGAACTAAAGCTAGCCCAAACAATACCTAATTCAATTACCCTTAGTCACTTAACTAAAACATTCACCAAACCATTAAAGTATAGGAGATAGAAATTTTAACTTGGCGCTATAGAGAAAGTACCGTAAGGGAACGATGAAAGATGCATTAAAAGTACTAAACAGCAAAGCTTACCCCTTTTACCTTTTGCATAATGATTTAACTAGAATAAACTTAGCAAAGAGAACTTAAGCTAAGCACCCCGAAACCAGACGAGCTACCTATGAACAGTTACAAATGAACCAACTCATCTATGTCGCAAAATAGTGAGAAGATTCGTAGGTAGAGGTGAAAAGCCCAACGAGCCTGGTGATAGCTGGTTGTCCAGAAACAGAATTTCAGTTCAAATTTAAATTTACCTAAAAACTACTCAATTCTAATGTAAATTTAAATTATAGTCTAAAAAGGTACAGCTTTTTAGATACAGGTTACAACCTTCATTAGAGAGTAAGAACAAGATAAACCCATAGTTGGCTTAAAAGCAGCCATCAATTAAGAAAGCGTTCAAGCTCAACGACACATCTATCTTAATCCCAACAATCAACCCAAACTAACTCCTAATCTCATACTGGACTATTCTATCAACACATAGAAGCAATAATGTTAATATGAGTAACAAGAATTATTTCTCCTTGCATAAGCTTATATCAGAACGAATACTCACTGATAGTTAACAACAAGATAGGGATAATCCAAAAACTAATCATCTATTTAAACCATTGTTAACCCAACACAGGCATGCATCTATAAGGAAAGATTAAAAGAAGTAAAAGGAACTCGGCAAACACAAACCCCGCCTGTTTACCAAAAACATCACCTCTAGCATTTCCAGTATTAGAGGCACTGCCTGCCCAGTGACATCTGTTTAAACGGCCGCGGTATCCTAACCGTGCAAAGGTAGCATAATCACTTGTTCCCTAAATAGGGACTTGTATGAATGGCCACACGAGGGTTTTACTGTCTCTTACTTCCAATCAGTGAAATTGACCTTCCCGTGAAGAGGCGGGAATGACTAAATAAGACGAGAAGACCCTATGGAGCTTTAATTAACTGATTCACAAAAAACAACACACAAACCT-AACCTTCAGGGACAACAAAACTTTTGATTGAATCAGCAATTTCGGTTGGGGTGACCTCGGAGAACAAAACAACCTCCGAGTGATTTAAATCCAGACTAACCAGTCAAAATATATAATCACTTATTGATCCAAACCATTGATCAACGGAACAAGTTACCCTAGGGATAACAGCGCAATCCTATTCCAGAGTCCATATCGACAATTAGGGTTTACGACCTCGATGTTGGATCAAGACATCCTAATGGTGCAACCGCTATTAAGGGTTCGTTTGTTCAACGATTAAAGTCTTACGTGATCTGAGTTCAGACCGGAGTAATCCAGGTCGGTTTCTATCTATTCTATACTTTTCCCAGTACGAAAGGACAAGAAAAGTAGGGCCCACTTTACAAGAAGCGCCCTCAAACTAATAGATGACATAATCTAAATCTAACTAATTTATAACTTCTACCGCCCTAGAACAGGGCTCGTTAGGGTGGCAGAGCCCGGAAATTGCATAAAACTTAAACCTTTACACTCAGAGGTTCAACTCCTCTCCCTAACAACATGTTCATAATTAACGTCCTCCTCCTAATTGTCCCAATCTTGCTCGCCGTAGCATTCCTCACACTAGTTGAACGAAAAGTCTTAGGCTATATGCAACTTCGCAAAGGACCCAACATCGTAGGCCCCTATGGCCTACTACAACCTATTGCCGATGCCCTCAAACTATTTATCAAAGAGCCACTACAACCACTAACATCATCGACATCCATATTCATCATCGCACCAATCCTAGCCCTAACCCTGGCCTTAACCATATGAATCCCTCTGCCCATACCATACCCACTAATCAACATAAACCTAGGAATTCTATTCATACTAGCCATGTCCAGCCTAGCTGTCTACTCAATCCTTTGATCAGGATGGGCCTCAAACTCAAAATACGCCCTAATTGGAGCTCTACGAGCAGTAGCACAAACCATCTCATACGAAGTAACTCTAGCAATCATCCTACTCTCAGTCCTCCTAATAAGCGGATCATTCACATTATCAACACTTATTATTACCCAAGAATACCTCTGATTAATCTTCCCATCATGACCCTTAGCCATAATGTGATTCATCTCAACATTAGCCGAAACCAACCGAGCTCCATTTGACCTAACAGAAGGAGAATCAGAACTCGTCTCTGGATTCAACGTTGAATACGCAGCCGGCCCATTTGCTCTATTCTTCCTAGCAGAATACGCAAACATCATCATGATAAACATCTTCACAACAACCCTATTTCTAGGAGCATTTCACAACCCCTACCTGCCAGAACTCTACTCAATTAATTTCACCATTAAAGCTCTCCTTCTAACATGTTCCTTCCTATGAATCCGAGCATCCTACCCACGATTCCGATATGACCAACTTATACACCTCCTATGAAAGAACTTCCTACCACTCACACTAGCCCTCTGCATATGACACGTCTCACTTCCAATCATACTATCCAGCATCCCACCACAAACATAGGAAATATGTCTGACAAAAGAGTTACTTTGATAGAGTAAAACATAGAGGCTCAAACCCTCTTATTTCTAGAACTACAGGAATTGAACCTGCTCCTGAGAATTCAAAATCCTCCGTGCTACCGAATTACACCATGTCCTACAAGTAAGGTCAGCTAAATAAGCTATCGGGCCCATACCCCGAAAATGTTGGATTACACCCTTCCCGTACTAATAAATCCCCTTATCTTCACAACTATTCTAATAACAGTTCTTCTAGGAACTATAATCGTTATAATAAGCTCACACTGACTAATAATCTGAATCGGATTTGAAATAAATCTACTAGCCATTATCCCCATCCTAATAAAAAAGTACAATCCCCGAACCATAGAAGCCTCCACCAAATATTTTCTAACCCAAGCCACCGCATCAATACTCCTCATAATAGCGATCATCATTAACCTCATACACTCAGGCCAATGAACAATCACAAAAGTCTTCAACCCCACAGCGTCCATCATTATAACTTCAGCTCTCGCCATAAAACTTGGACTCACACCATTCCACTTCTGAGTACCCGAAGTCACACAGGGCATCTCATTAACATCAGGTCTCATCCTACTTACATGACAAAAACTAGCCCCAATATCAATCCTATATCAAATCTCACCCTCAATTAACCTAAATATCTTATTAACTATAGCCGTACTGTCAATCCTAGTAGGAGGCTGAGGCGGTCTCAACCAAACCCAACTACGAAAAATCATAGCATACTCGTCAATCGCGCATATAGGATGAATAACAGCTGTCCTAGTATATAACCCAACACTAACAATACTAAACATATTAATTTACATTATAATAACACTCACAATATTCATACTATTTATCCACAGCTCCTCTACTACAACACTATCACTCTCCCACACATGAAACAAAATACCTCTAACCACTACACTAATCTTAATTACCTTACTATCCATAGGAGGCCTCCCCCCACTATCAGGATTCATACCCAAATGAATAATCATTCAAGAGCTCACCAAAAATAGCAGCATCATCCTCCCCACACTAATAGCCATTATAGCACTACTCAACCTCTACTTCTACATACGACTAACCTATTCCACCTCACTGACCATATTCCCATCCACAAACAACATAAAAATAAAATGACAATTCGAAACCAAACGAATTACTCTCTTACCCCCGTTAATTGTTATATCCTCCCTACTCCTCCCCCTAACCCCCATACTATCAATTTTAGACTAGGAATTTAGGTTAACATCCCAGACCAAGAGCCTTCAAAGCTCTAAGCAAGTGAATCCACTTAATTCCTGCATACTAAGGACTGCGAGACTCTATCTCACATCAATTGAACGCAAATCAAACACTTTTATTAAGCTAAGCCCTTACTAGATTGGTGGGCTACCATCCCACGAAATTTTAGTTAACAGCTAAATACCCTAATCAACTGGCTTCAATCTACTTCTCCCGCCGCCTAGAAAAAAA-GGCGGGAGAAGCCCCGGCAGAA-TTGAAGCTGCTCCTTTGAATTTGCAATTCAATGTGA-AATTCACCACGGGACTTGATAAGAAGAGGATTCCAACCCCTGTCTTTAGATTTACAGTCTAATGCTTACTCAGCCATCTTACCTATGTTCATCAACCGCTGACTATTTTCAACTAACCACAAAGACATCGGCACTCTGTACCTCCTATTCGGCGCTTGAGCTGGAATAGTAGGAACTGCCCTAAGCCTCCTAATCCGTGCTGAATTAGGCCAACCTGGGACCCTACTAGGAGATGATCAGATCTACAATGTCATTGTAACCGCCCATGCATTCGTAATAATTTTCTTTATGGTCATACCCATTATAATCGGAGGATTCGGAAACTGATTAGTCCCCCTGATAATTGGAGCACCTGATATAGCTTTCCCCCGAATAAACAACATAAGCTTCTGATTACTTCCCCCATCATTCCTACTTCTTCTCGCTTCCTCAATAATTGAAGCAGGTGCCGGAACAGGCTGAACCGTATATCCTCCTCTAGCTGGAAATCTGGCGCATGCAGGAGCCTCTGTTGACTTAACCATTTTCTCTCTCCACCTAGCTGGGGTGTCCTCGATTTTAGGTGCCATCAACTTTATTACCACAATCATTAACATAAAACCACCAGCCCTATCCCAATATCAAACCCCCCTATTCGTTTGATCTGTCCTTATTACGGCAGTACTCCTTCTCCTAGCCCTCCCGGTCCTAGCAGCAGGCATTACCATGCTTCTCACAGACCGTAACCTGAACACTACTTTCTTCGACCCCGCAGGAGGAGGGGATCCAATCCTTTATCAACACCTATTCTGATTCTTCGGACACCCCGAAGTCTATATTCTTATCCTACCAGGCTTCGGTATAATCTCACACATCGTCACATACTACTCAGGTAAAAAGGAACCTTTTGGCTACATGGGTATAGTGTGAGCTATAATATCCATTGGCTTTCTAGGCTTCATCGTATGGGCTCACCACATGTTTACAGTAGGGATAGACGTTGACACACGAGCATACTTCACATCAGCTACCATAATCATCGCTATCCCTACTGGTGTAAAAGTATTCAGCTGACTAGCCACCCTGCACGGAGGAAATATCAAATGATCTCCAGCTATACTCTGAGCTCTAGGCTTCATCTTCTTATTCACAGTAGGAGGTCTAACAGGAATCGTCCTAGCTAACTCATCCCTAGATATTGTTCTCCACGATACTTATTATGTAGTAGCACATTTCCATTATGTCCTGTCTATAGGAGCAGTCTTCGCCATTATGGGGGGATTTGTACACTGATTCCCTCTATTCTCAGGATACACACTCAACCAAACCTGAGCAAAAATCCACTTTACAATTATATTCGTAGGGGTAAATATAACCTTCTTCCCACAACATTTCCTTGGCCTCTCAGGAATGCCACGACGCTATTCTGATTATCCAGACGCATATACAACATGAAATACCATCTCATCCATAGGATCTTTTATCTCACTTACAGCAGTGATACTAATAATTTTCATAATTTGAGAAGCATTCGCATCCAAACGAGAAGTGTCTACAGTAGAATTAACCTCAACTAATCTGGAATGACTACACGGATGCCCCCCACCATACCACACATTTGAAGAACCCACCTACGTAAACCTAAAATAAGAAAGGAAGGAATCGAACCCCCTCTAACTGGTTTCAAGCCAATATCATAACCACTATGTCTTTCTCCATCAATTGAGGTATTAGTAAAAATTACATGACTTTGTCAAAGTTAAATTATAGGTTAAACCCCTATATACCTCTATGGCCTACCCCTTCCAACTAGGATTCCAAGACGCAACATCCCCTATTATAGAAGAACTCCTACACTTCCACGACCACACACTAATAATCGTATTCCTAATTAGCTCTCTAGTATTATATATTATCTCATCAATACTAACAACTAAATTAACCCATACCAGCACCATAGATGCTCAAGAAGTAGAGACAATTTGAACGATTTTACCAGCCATCATCCTTATTCTAATCGCCCTCCCATCCCTACGAATTCTATATATAATAGATGAAATCAATAATCCGTCCCTCACAGTCAAAACAATAGGCCACCAATGATACTGAAGCTACGAGTATACCGATTACGAAGACTTGACCTTTGACTCCTACATGATCCCCACATCAGACCTAAAACCAGGAGAATTACGTCTTCTAGAAGTCGACAATCGAGTGGTTCTCCCCATAGAAATAACCATCCGAATGCTAATTTCATCCGAAGACGTCCTACACTCATGAGCTGTGCCCTCCCTAGGCCTAAAAACAGACGCTATCCCTGGGCGCCTAAATCAGACAACTCTCGTGGCCTCTCGACCAGGACTTTACTACGGCCAATGCTCAGAGATCTGCGGATCAAACCACAGCTTTATACCAATTGTCCTTGAACTAGTTCCACTGAAACACTTCGAAGAATGATCTGCATCAATATTATAAAGTCACTAAGAAGCTATTATAGCATTAACCTTTTAAGTTAAAGATTGAGGGTTCAACCCCCTCCCTAGTGATATGCCACAGTTGGATACATCAACATGATTTATTAATATCGTCTCAATAATCCTAACTCTATTTATTGTATTTCAACTAAAAATCTCAAAGCACTCCTATCCGACACACCCAGAAGTAAAGACAACCAAAATAACAAAACACTCTGCCCCTTGAGAATCAAAATGAACGAAAATCTATTCGCCTCTTTCGCTACCCCAACAATAGTAGGCCTCCCTATTGTAATTCTGATCATCATATTTCCCAGCATCCTATTCCCCTCACCCAACCGACTAATCAACAATCGCCTAATCTCAATTCAACAATGGCTAGTCCAACTTACATCAAAACAAATAATAGCTATCCATAACAGCAAAGGACAAACCTGAACTCTTATACTCATATCACTGATCCTATTCATTGGCTCAACAAACTTATTAGGCCTACTACCTCACTCATTTACACCAACAACACAACTATCAATAAACCTAGGCATAGCTATTCCCCTATGGGCAGGGACAGTATTCATAGGCTTTCGTCACAAAACAAAAGCAGCCCTAGCCCACTTTCTACCTCAAGGGACGCCCATTTTCCTCATCCCCATACTAGTAATTATCGAGACTATCAGCCTATTTATTCAACCTGTAGCCCTAGCCGTGCGGCTAACCGCTAACATTACCGCCGGACACCTCCTAATACACCTCATCGGAGGGGCAACACTAGCCCTCATAAGCATCAGCCCCTCAACAGCCCTTATTACGTTTATCATCCTAATTCTACTAACTATCCTCGAATTCGCAGTAGCTATAATCCAAGCCTACGTATTCACTCTCCTGGTAAGCCTTTACTTACACGACAACACCTAATGACCCACCAAACCCACGCTTACCACATAGTAAACCCCAGCCCATGACCACTTACAGGAGCCCTATCAGCCCTCCTGATAACATCAGGACTAGCCATGTGATTTCACTTTAACTCAACCTTACTTCTAGCTATAGGGCTATTAACTAACATCCTTACCATATATCAATGATGACGAGACATCATCCGAGAAAGCACATTCCAAGGCCATCACACATCAATCGTTCAAAAGGGACTCCGATATGGCATAATCCTTTTTATTATCTCAGAAGTCTTCTTCTTCTCTGGCTTCTTCTGAGCCTTTTACCACTCAAGCCTAGCCCCCACACCCGAACTAGGCGGCTGCTGACCACCCACAGGTATCCACCCCTTAAACCCCCTAGAAGTCCCCTTACTCAACACCTCAGTGCTCCTAGCATCTGGAGTCTCTATCACCTGAGCCCACCATAGCCTAATAGAAGGAAACCGTAAAAATATGCTCCAAGGCCTATTCATCACAATTTCACTAGGCGTATACTTCACCCTTCTCCAAGCCTCAGAATACTATGAAGCCTCATTTACTATTTCAGATGGAGTATACGGATCAACATTTTTCGTAGCAACAGGGTTCCACGGACTACACGTAATTATCGGATCTACCTTCCTCATTGTATGTTTCCTACGCCAACTAAAATTCCACTTTACATCCAGCCACCACTTCGGATTCGAAGCAGCCGCTTGATACTGACACTTCGTCGACGTAGTCTGACTATTCTTGTACGTCTCTATTTATTGATGAGGATCCTATTCTTTTAGTATTGACCAGTACAATTGACTTCCAATCAATCAGCTTCGGTATAACCCGAAAAAGAATAATAAACCTCATACTGACACTCCTCACTAACACATTACTAGCCTCGCTACTCGTACTCATCGCATTCTGACTACCACAACTAAACATCTATGCAGAAAAAACCAGCCCATATGAATGCGGATTTGACCCTATAGGGTCAGCACGCCTCCCCTTCTCAATAAAATTTTTCTTAGTGGCCATTACATTTCTGCTATTCGACTTAGAAATTGCCCTCCTATTACCCCTTCCATGAGCATCCCAAACAACTAACCTAAACACTATACTTATCATAGCACTAGTCCTAATCTCTCTTCTAGCCATCAGCCTAGCCTACGAATGAACCCAAAAAGGACTAGAATGAACTGAGTATGGTAATTAGTTTAAACCAAAACAAATGATTTCGACTCATTAAACTATGATTAACTTCATAATTACCAACATGTCACTAGTCCATATTAATATCTTCCTAGCATTCACAGTATCCCTCATAGGCCTACTAATGTACCGATCCCACCTAATATCCTCACTCCTATGCCTAGAAGGAATAATACTATCACTATTCGTCATAGCAACCATAATAGTCCTAAACACCCACTTCACACTAGCTAGTATAATACCTATCATCTTACTAGTATTTGCTGCCTGCGAAGCAGCTCTAGGATTATCCCTACTAGTCATAGTCTCCAATACTTATGGAGTAGACCACGTACAAAACCTTAACCTCCTCCAATGCTAAAAATTATCATTCCCACAATCATACTTATGCCCCTTACATGACTATCAAAAAAGAATATAATCTGAATCAACACTACAACCTATAGTCTATTAATCAGCCTTATCAGCCTATCCCTCCTAAACCAACCTAGCAACAATAGCCTAAACTTCTCACTAATATTCTTCTCCGATCCCCTATCAGCCCCACTTCTGGTGTTGACAACATGACTACTGCCACTAATACTCATAGCCAGCCAACACCATCTATCTAAGGAACCACTAATCCGAAAAAAACTCTACATCACCATGCTAACCATACTTCAAACTTTCCTAATCATGACTTTTACCGCCACAGAACTAATCTCCTTCTACATCCTATTTGAAGCCACATTAGTTCCAACACTAATTATCATCACCCGCTGAGGCAACCAAACAGAACGCCTGAACGCAGGCCTCTACTTCCTATTCTACACACTAATAGGTTCCCTCCCACTCTTAGTTGCACTAATCTCTATCCAAAACCTAACAGGCTCACTAAACTTCCTATTAATTCAATACTGAAACCAAGCACTACCCAACTCTTGATCCAATATTTTCCTATGACTAGCATGTATAATAGCATTCATAGTCAAAATACCCCTATATGGTCTTCACCTCTGACTCCCAAAAGCCCATGTAGAAGCCCCAATTGCCGGATCCATAGTGCTAGCAGCCATTCTACTAAAACTAGGAGGCTACGGAATACTACGAATTACAACAATACTAAACCCCCAAACTAGCTTTATAGCCTACCCCTTCCTCATACTATCCCTGTGAGGAATAATCATAACTAGTTCCATCTGCTTGCGACAAACCGATCTAAAATCACTTATTGCATACTCCTCTGTCAGCCACATAGCCCTAGTAATCGTAGCCGTCCTCATCCAAACACCATGAAGTTATATAGGAGCTACAGCCCTAATAATCGCTCACGGCCTTACATCATCAATACTATTCTGCCTGGCAAACTCAAATTACGAACGTACCCATAGCCGAACTATAATCCTAGCCCGTGGGCTTCAAACACTTCTTCCCCTTATAGCAGCCTGATGACTATTAGCCAGCCTAACCAACCTGGCCCTCCCTCCCAGCATTAACCTAATTGGAGAGCTATTCGTAGTAATATCATCATTCTCATGATCAAATATTACCATTATCCTAATAGGAGCCAATATCACCATCACCGCCCTCTACTCCCTATACATACTAATCACAACACAACGAGGGAAATACACACACCATATTAACAGCATTAAACCTTCATTTACACGAGAAAACGCACTCATGGCCCTCCACATGACTCCCCTACTACTCCTATCACTTAACCCTAAAATTATCCTAGGCTTTACGTACTGTAAATATAGTTTAACAAAAACACTAGATTGTGGATCTAGAAACAGAAACTTAATATTTCTTATTTACCGAGAAAGTATGCAAGAACTGCTAATTCATGCCCCCATGTCCAACAAACATGGCTCTCTCAAACTTTTAAAGGATAGGAGCTATCCGTTGGTCTTAGGAACCAAAAAATTGGTGCAACTCCAAATAAAAGTAATCAACATGTTCTCCTCCCTCATACTAGTTTCACTATTAGTACTAACCCTCCCAATCATATTATCAATCTTCAATACCTACAAAAACAGCACGTTCCCGCATCATGTAAAAAACACTATCTCATATGCCTTCATTACTAGCCTAATTCCCACTATAATATTTATTCACTCTGGACAAGAAACAATTATCTCAAACTGACACTGAATAACCATACAAACCCTCAAACTATCCCTAAGCTTCAAACTAGATTACTTCTCAATAATTTTCGTACCAGTAGCCCTATTCGTAACATGATCTATTATGGAATTCTCCCTATGATACATGCACTCAGATCCTTACATTACTCGATTTTTTAAATACTTACTTACATTCCTCATCACTATAATAATTCTAGTCACAGCTAACAACCTTTTCCAACTGTTCATCGGATGGGAGGGAGTAGGCATCATGTCATTCTTACTAATCGGATGATGATACGGCCGAACAGATGCCAACACCGCGGCCCTTCAAGCAATCCTTTATAACCGCATCGGGGATATCGGCTTCATCATGGCCATAGCCTGATTCCTATTCAACACCAACACATGAGACCTCCAACAAATCTTCATACTCGACCCCAACCTTACCAACCTCCCGCTCCTAGGCCTCCTCCTAGCCGCAACTGGCAAATCCGCTCAATTTGGACTCCACCCATGACTTCCTTCAGCCATAGAGGGCCCTACACCAGTCTCAGCCCTACTCCACTCCAGCACAATAGTTGTAGCAGGCGTCTTCCTGCTAATCCGCTTCCATCCACTAATAGAAAACAACAAAACAATCCAGTCACTTACCCTATGCCTAGGAGCCATCACCACACTATTCACAGCAATCTGCGCACTCACTCAAAACGATATCAAAAAAATCATTGCTTTCTCCACCTCCAGCCAACTAGGCCTGATAATCGTAACCATCGGTATCAATCAACCCTACCTAGCATTCCTCCACATTTGCACTCACGCATTCTTCAAAGCTATACTATTTATATGTTCCGGATCCATTATCCACAGCCTAAATGACGAGCAAGATATCCGAAAAATAGGCGGACTATTTAATGCAATACCCTTCACCACCACATCTCTAATTATTGGCAGCCTTGCACTCACCGGAATTCCTTTCCTCACAGGCTTCTACTCCAAAGACCTCATCATCGAAACCGCCAACACATCGTACACCAACGCCTGAGCCCTACTAATAACTCTCATTGCCACATCCCTCACAGCTGTCTACAGTACCCGAATCATCTTCTTTGCACTCCTAGGGCAACCCCGCTTCCTCCCTCTGACCTCAATCAACGAAAATAACCCCTTTCTAATTAACTCCATCAAACGCCTCTTAATTGGCAGCATTTTTGCCGGATTCTTCATCTCCAACAATATCTACCCCACAACCGTCCCAGAAATAACCATACCTACTTACATAAAACTCACCGCCCTCGCAGTAACCATCCTAGGATTTACACTAGCCCTAGAACTAAGCTTGATAACCCATAACTTAAAACTAGAACACTCCACCAACGTATTCAAATTCTCCAACCTCCTAGGATACTACCCAACAATTATACACCGACTCCCACCGCTCGCTAACCTATCAATAAGCCAAAAATCAGCATCACTTCTACTAGACTCAATCTGACTAGAAAACATCCTGCCAAAATCTATCTCCCAGTTCCAAATAAAAACCTCGATCCTAATTTCCACCCAAAAAGGACAAATCAAATTATATTTCCTCTCATTCCTCATCACCCTTACCCTAAGCATACTACTTTTTAATCTCCACGAGTAACCTCTAAAATTACCAAGACCCCAACAAGCAACGATCAACCAGTCACAATCACAACCCAAGCCCCATAACTATACAATGCAGCAACCCCTATAATTTCCTCACTAAACACCCCAGAATCTCCAGTATCATAAATAGCTCAATCCCCCACACCACTAAACTTAAACACTACCCCCACTTCCTCACTCTTCAGAACATATAAAACCAACATAACCTCTATCAACAACCCTAAAAGAAATACCCCCATAACAGTCGTATTAGACACCCATACCTCAGGATACTGCTCAGTAGCCATAGCCGTTGTATAACCAAAAACAACCAACATTCCTCCCAAATAAATCAAAAACACCATCAACCCCAAAAAGGACCCTCCAAAATTCATAATAATACCACAACCGACCCCTCCACTTACAATCAGCACTAAACCCCCATAAATAGGTGAAGGTTTTGAAGAAAACCCCACAAAACTAACAACAAAAATAACACTCAAAATAAACACAATATATGTCATCATTATTCCCACGTGGAATCTAACCACGACCAATGACATGAAAAATCATCGTTGTATTTCAACTATAAGAACACCAATGACAAACATCCGGAAATCTCACCCACTAATTAAAATCATCAATCACTCTTTTATTGACCTACCAGCCCCCTCAAACATTTCATCATGATGAAACTTCGGCTCCCTCCTAGGAATCTGCCTAATCCTCCAAATCTTAACAGGCCTATTCCTAGCCATACACTACACATCAGACACGACAACTGCCTTCTCATCCGTCACTCACATCTGCCGAGACGTTAACTACGGATGAATTATTCGCTACCTCCATGCCAACGGAGCATCAATATTTTTTATCTGCCTCTTCATTCACGTAGGACGCGGCCTCTACTACGGCTCTTACACATTCCTAGAGACATGAAACATTGGAATCATCCTACTTTTCACAGTTATAGCTACAGCATTCATGGGCTATGTCCTACCATGAGGCCAAATATCCTTTTGAGGAGCAACAGTCATCACGAACCTCCTATCAGCAATTCCCTACATCGGTACTACCCTCGTCGAGTGAATCTGAGGTGGATTCTCAGTAGACAAAGCCACCCTTACCCGATTTTTTGCTTTCCACTTCATCCTACCCTTCATCATCACAGCCCTGGTAGTCGTACATTTACTATTTCTTCACGAAACAGGATCTAATAACCCCTCAGGAATCCCATCCGATATGGACAAAATCCCATTCCACCCATATTATACAATTAAAGACATCCTAGGACTCCTCCTCCTGATCTTGCTCCTACTAACTCTAGTATTATTCTCCCCCGACCTCCTAGGAGACCCAGACAACTACACCCCAGCTAACCCTCTCAGCACTCCCCCTCATATTAAACCAGAATGGTACTTCCTGTTTGCCTACGCCATCCTACGCTCCATTCCCAACAAACTAGGCGGCGTATTAGCCCTAATCCTCTCCATCCTGATCCTAGCACTCATCCCCACCCTCCACATATCAAAACAACGAAGCATAATATTCCGGCCTCTCAGCCAATGCGTATTCTGACTCTTAGTGGCAGACTTACTGACACTAACATGAATCGGCGGACAGCCAGTGGAACACCCATACGTAATTATCGGCCAACTGGCCTCAATCCTCTACTTCTCCCTAATTCTCATTTTTATACCACTCGCAAGCACCATCGAAAACAATCTTCTAAAATGAAGAGTCCCTGTAGTATATCGCACATTACCCTGGTCTTGTAAACCAGAAAAGGGGGAAAACGTT-CCTCCCAAGGACTATCAAGGAAGAAGCTCTAGCTCCACCATCAACACCCAAAGCTGAAATTCTACTTAAACTATTCCTTGATTTCTTCCCCTAAACGACAACAATTCACCCTCATGTGCTATGTCAGTATCAGATTATACCCCCACATAACACCATACCCACCTGACATGCAATATCTTATGAATGGCCTATGTACATCGTGCATTAAATTGTCTGCCCCATGAATAATAAGCATGTACATAATATCATTTATCTTACATAGGTACATTATATTATTAATCGTGCATACCCCATCCAAGTCAAATCATTTCCAGTCAACACGCATATCACAACCCATGTTCCACGAGCTTAATCACCAAGCCGCGGGAAATCAGCAACCCTCCCAACTACGTGTCCCAATCCTCGCTCCGGGCCCATCCAAGCGTGGGGGTTTCTACGATGAAACTATACCTGGCATCTGGTTCTTTCTTCAGGGCCATTCCCACCCAACCTCGCCCATTCTTTCCCCTTAAATAAGACATCTCGATGGACTAATGACTAATCAGCCCATGCTCACACATAACTGTGATTTCATGCATTTGGTATCTTTTTATATTTGGGGATGCTATGACTCAGCTATGGCCGTCAAAGGCCTCGACGCAGTCAATTAAATTGAAGCTGGACTTAGATTGAACG-TTATTCCTCCGCATCAGCAACCATAAGGTGTTATTCAGTCCATGGTAGCAGGACATAGGAAACAANNNNNNNNNNNNNNNNNNNNNNNNNNNNNNNNNNNNNNNNNNNNNNNNNNNNNNNNNNNNNNNNNNNNNNNNNNNNNNNNNNNNNNNNNNNNNNNNNNNNNNNNNNNNNNNNNNNNNNNNNNNNNNNNNNNNNNNNNNNNNNNNNNNNNNNNNNNNNNNNNNNNNNNNNNNNNNNNNNNNNNNNNNNNNNNNNNNNNNNNNNNNNNNNNNNNNNNNNNNNNNNNNNNNNNNNACCCGCGCAGCAAGCAAGTAATATAGCTTTCTTAATCAAACCCCCCCTACCCCCCATTAAACTCCACATATGTACATTCAACACAATCTTGCCAAACCCCAAAAACAAGACTAAACAATGCACAATACTTCATGAAGCTTAACCCTCGCATGCCAACCATAATAACTCAACACACCTAACAATCTTAACAGAACTTTCCCCCCGCCATTAATACCAACATGCTACTTTAATCAATAAAATTTCCATAGACAGGCATCCCCCTAGATCTAATTTTCTAAATCTGTCAACCCTTCTTCCCCC
>Hap_17
GTTAATGTAGCTTAATAATATAAAGCAAGGCACTGAAAATGCCTAGATGAGTATTCTTACTCCATAAACACATAGGCTTGGTCCTAGCCTTTTTATTAGTTATTAATAGAATTACACATGCAAGTATCCGCACCCCAGTGAGAA-TGCCCTCTAAATCGCGTCT-CTACGATTAAAAGGAGCAGGTATCAAGCACACTAGAAAGTAGCTCATAACACCTTGCTCAGCCACACCCCCACGGGACACAGCAGTGATAAAAATTAAGCTATGAACGAAAGTTCGACTAAGTCATATTAAATAAGGGTTGGTAAATTTCGTGCCAGCCACCGCGGTCATACGATTAACCCAAATTAATAAACCCTCCGGCGTAAAGCGTGTCAAAGACTAATACCAAAATAAAGTTAAAACCCAGTTAAGCCGTAAAAAGCTACAACCAAAGTAAAATAGACTACGAAAGTGACTTTAATACCTCTGACTACACGATAGCTAAGACCCAAACTGGGATTAGATACCCCACTATGCTTAGCCCTAAACTAAAATAGCTTACCACAACAAAGCTATTCGCCAGAGTACTACTAGCAACAGCCTAAAACTCAAAGGACTTGGCGGTGCTTTACATCCCTCTAGAGGAGCCTGTTCCATAATCGATAAACCCCGATAAACCCCACCATCCCTTGCTAATTCAGCCTATATACCGCCATCTTCAGCAAACCCTAAACAAGGTACCGAAGTAAGCACAAATATCCAACATAAAAACGTTAGGTCAAGGTGTAGCCCATGGGATGGAGAGAAATGGGCTACATTTTCTACCCTAAGAACAAGAACTTTAACCCGGACGAAAGTCTCCATGAAACTGGAGACTAAAGGAGGATTTAGCAGTAAATTAAGAATAGAGAGCTTAATTGAATCAGGCCATGAAGCGCGCACACACCGCCCGTCACCCTCCTTAAATATCACAAATCACAACATAACATAAAACCGTGACCCAAACATATGAAAGGAGACAAGTCGTAACAAGGTAAGTATACCGGAAGGTGTACTTGGATAACCAAAGTGTAGCTTAAACAAAGCATCCAGCTTACACCTAGAAGATTTCACTCAAAATGAACACTTTGAACTAAAGCTAGCCCAAACAATACCTAATTCAATTACCCTTAGTCACTTAACTAAAACATTCACCAAACCATTAAAGTATAGGAGATAGAAATTTTAACTTGGCGCTATAGAGAAAGTACCGTAAGGGAACGATGAAAGATGCATTAAAAGTACTAAACAGCAAAGCTTACCCCTTTTACCTTTTGCATAATGATTTAACTAGAATAAACTTAGCAAAGAGAACTTAAGCTAAGCACCCCGAAACCAGACGAGCTACCTATGGACAGTTACAAA-GAACCAACTCATCTATGTCGCAAAATAGTGAGAAGATTCGTAGGTAGAGGTGAAAAGCCCAACGAGCCTGGTGATAGCTGGTTGTCCAGAAACAGAATTTCAGTTCAAATTTAAATTTACCTAAAAACTACTCAATTCTAATGTAAATTTAAATTATAGTCTAAAAAGGTACAGCTTTTTAGATACAGGTTACAACCTTCATTAGAGAGTAAGAACAAGATAAACCCATAGTTGGCTTAAAAGCAGCCATCAATTAAGAAAGCGTTCAAGCTCAACGACACATCTATCTTAATCCCAACAATCAACCCAAACTAACTCCTAATCTCATACTGGACTATTCTATCAACACATAGAAGCAATAATGTTAATATGAGTAACAAGAATTATTTCTCCTTGCATAAGCTTATATCAGAACGAATACTCACTGATAGTTAACAACAAGATAGGGATAATCCAAAAACTAATCATCTATTTAAACCATTGTTAACCCAACACAGGCATGCATCTATAAGGAAAGATTAAAAGAAGTAAAAGGAACTCGGCAAACACAAACCCCGCCTGTTTACCAAAAACATCACCTCTAGCATTTCCAGTATTAGAGGCACTGCCTGCCCAGTGACATCTGTTTAAACGGCCGCGGTATCCTAACCGTGCAAAGGTAGCATAATCACTTGTTCCCTAAATAGGGACTTGTATGAATGGCCACACGAGGGTTTTACTGTCTCTTACTTCCAATCAGTGAAATTGACCTTCCCGTGAAGAGGCGGGAATGACTAAATAAGACGAGAAGACCCTATGGAGCTTTAATTAACTGATTCACAAAAAACAACACACAAACCT-AACCTTCAGGGACAACAAAACTTTTGATTGAATCAGCAATTTCGGTTGGGGTGACCTCGGAGAACAAAACAACCTCCGAGTGATTTAAATCCAGACTAACCAGTCAAAATATATAATCACTTATTGATCCAAACCATTGATCAACGGAACAAGTTACCCTAGGGATAACAGCGCAATCCTATTCCAGAGTCCATATCGACAATTAGGGTTTACGACCTCGATGTTGGATCAAGACATCCTAATGGTGCAACCGCTATTAAGGGTTCGTTTGTTCAACGATTAAAGTCTTACGTGATCTGAGTTCAGACCGGAGTAATCCAGGTCGGTTTCTATCTATTCTATACTTTTCCCAGTACGAAAGGACAAGAAAAGTAGGGCCCACTTTACAAGAAGCGCCCTCAAACTAATAGATGACATAATCTAAATCTAACTAATTTATAACTTCTACCGCCCTAGAACAGGGCTCGTTAGGGTGGCAGAGCCCGGAAATTGCATAAAACTTAAACCTTTACACTCAGAGGTTCAACTCCTCTCCCTAACAACATGTTCATAATTAACGTTCTCCTCCTAATTGTCCCAATCTTGCTCGCCGTAGCATTCCTCACACTAGTTGAACGAAAAGTCTTAGGCTATATGCAACTTCGCAAAGGACCCAACATCGTAGGCCCCTACGGCCTACTACAACCTATTGCCGATGCCCTCAAACTATTTATCAAAGAGCCACTACAACCACTAACATCATCGACATCCATATTCATCATCGCACCAATCCTAGCCCTAACCCTGGCCTTAACCATATGAATCCCTCTGCCCATACCATACCCACTAATCAACATAAACCTAGGAATTCTATTCATACTAGCCATGTCCAGCCTAGCTGTCTACTCAATCCTTTGATCAGGATGGGCCTCAAACTCAAAATACGCCCTAATTGGAGCTCTACGAGCAGTAGCACAAACCATCTCATACGAAGTAACTCTAGCAATCATCCTACTCTCAGTCCTCCTAATAAGCGGATCATTCACATTATCAACACTTATTATTACCCAAGAATACCTCTGATTAATCTTCCCATCATGACCCTTAGCCATAATGTGATTCATCTCAACATTAGCCGAAACCAACCGAGCTCCATTTGACCTAACAGAAGGAGAATCAGAACTCGTCTCTGGATTCAACGTTGAATACGCAGCCGGCCCATTTGCTCTATTCTTCCTAGCAGAATACGCAAACATCATCATGATAAACATCTTCACAACAACCCTATTTCTAGGAGCATTTCACAACCCTTACCTGCCAGAACTCTACTCAATTAATTTCACCATTAAAGCTCTCCTTCTAACATGTTCCTTCCTATGAATCCGAGCATCCTACCCACGATTCCGATATGACCAACTTATACACCTCCTATGAAAGAACTTCCTACCACTCACACTAGCCCTCTGCATATGACACGTCTCACTTCCAATCATACTATCCAGCATCCCACCACAAACATAGGAAATATGTCTGACAAAAGAGTTACTTTGATAGAGTAAAACATAGAGGCTCAAACCCTCTTATTTCTAGAACTACAGGAATTGAACCTGCTCCTGAGAATTCAAAATCCTCCGTGCTACCGAATTACACCATGTCCTACAAGTAAGGTCAGCTAAATAAGCTATCGGGCCCATACCCCGAAAATGTTGGATTACACCCTTCCCGTACTAATAAACCCCCTTATCTTCACAACTATTCTAATAACAGTTCTTCTAGGAACTATAATCGTTATAATAAGCTCACACTGACTAATAATCTGAATCGGATTTGAAATAAATCTACTAGCCATTATCCCCATCCTAATAAAAAAGTACAATCCCCGAACCATAGAAGCCTCCACCAAATATTTTCTAACCCAAGCCACCGCATCAATACTCCTCATAATAGCGATCATCATTAACCTCATACACTCAGGCCAATGAACAATCACAAAAGTCTTCAACCCCACAGCGTCCATCATTATAACTTCAGCTCTCGCCATAAAACTTGGACTCACACCATTCCACTTCTGAGTACCCGAAGTCACACAGGGCATCTCATTAACATCAGGTCTCATCCTACTTACATGACAAAAACTAGCCCCAATATCAATCCTATATCAAATCTCACCCTCAATTAACCTAAATATCTTATTAACTATAGCCGTACTGTCAATCCTAGTAGGAGGCTGAGGCGGTCTCAACCAAACCCAACTACGAAAAATCATAGCATACTCGTCAATCGCGCATATAGGATGAATAACAGCTGTCCTAGTATATAACCCAACACTGACAATACTAAACATATTAATTTACATTATAATAACACTCACAATATTCATACTATTTATCCACAGCTCCTCTACTACAACACTATCACTCTCCCACACATGAAACAAAACACCTCTAACCACTACACTAATCCTAATTACCTTACTATCCATAGGAGGCCTCCCCCCACTATCAGGATTCATACCCAAATGAATAATCATTCAAGAGCTCACCAAAAATAGCAGCATCATCCTCCCCACACTAATAGCCATTATAGCACTACTCAACCTCTACTTCTACATACGACTAACCTATTCCACCTCACTGACCATATTCCCATCCACAAACAACATAAAAATAAAATGACAATTCGAAACCAAACGAATTACTCTCTTACCCCCGTTAATTGTTATATCCTCCCTACTCCTCCCCCTAACCCCCATACTATCAATTTTGGACTAGGAATTTAGGTTAACATCCCAGACCAAGAGCCTTCAAAGCTCTAAGCAAGTGAATCCACTTAATTCCTGCATACTAAGGACTGCGAGACTCTATCTCACATCAATTGAACGCAAATCAAACACTTTTATTAAGCTAAGCCCTTACTAGATTGGTGGGCTACCATCCCACGAAATTTTAGTTAACAGCTAAATACCCTAATCAACTGGCTTCAATCTACTTCTCCCGCCGCCTAGAAAAAAA-GGCGGGAGAAGCCCCGGCAGAA-TTGAAGCTGCTCCTTTGAATTTGCAATTCAATGTGA-AATTCACCACGGGACTTGATAAGAAGAGGATTCCAACCCCTGTCTTTAGATTTACAGTCTAATGCTTACTCAGCCATCTTACCTATGTTCATCAACCGCTGACTATTTTCAACTAACCACAAAGACATCGGCACTCTGTACCTCCTATTCGGCGCTTGAGCTGGAATAGTAGGAACTGCCCTAAGCCTCCTAATCCGTGCTGAATTAGGCCAACCTGGGACCCTACTAGGAGATGATCAGATCTACAATGTTATTGTAACCGCCCATGCATTCGTAATAATTTTCTTTATGGTCATACCCATTATAATCGGAGGATTCGGAAACTGATTAGTCCCCCTGATAATTGGAGCACCTGATATAGCTTTCCCCCGAATAAACAACATAAGCTTCTGATTACTTCCCCCATCATTCCTACTTCTTCTCGCTTCCTCAATAATTGAAGCAGGTGCCGGAACAGGCTGAACCGTATATCCTCCTCTAGCTGGAAATCTGGCGCATGCAGGAGCCTCTGTTGACTTAACCATTTTCTCTCTCCACCTGGCTGGGGTGTCCTCGATTTTAGGTGCCATCAACTTTATTACCACAATCATTAACATAAAACCACCAGCTCTATCCCAATATCAAACCCCCCTATTCGTTTGATCTGTCCTTATTACGGCAGTACTCCTTCTCCTAGCCCTCCCGGTCCTAGCAGCAGGCATTACCATGCTTCTCACAGACCGTAACCTAAACACTACTTTCTTCGACCCCGCAGGAGGAGGGGATCCAATCCTTTATCAACACCTATTCTGATTCTTCGGACACCCCGAAGTCTATATTCTTATCCTACCAGGCTTCGGTATAATCTCACACATCGTCACATACTACTCAGGTAAAAAGGAACCTTTTGGCTACATGGGTATAGTGTGAGCTATAATATCCATTGGCTTTCTAGGCTTCATCGTATGGGCTCACCACATGTTTACAGTAGGGATAGACGTTGACACACGAGCATACTTCACATCAGCTACCATAATCATCGCTATCCCTACCGGTGTAAAAGTATTCAGCTGACTAGCCACCCTGCACGGAGGAAATATCAAATGATCTCCAGCTATACTCTGAGCTCTAGGCTTCATCTTCTTATTCACAGTAGGAGGTCTAACAGGAATCGTCCTAGCTAACTCATCCCTAGATATTGTTCTCCACGATACTTATTATGTAGTAGCACATTTCCATTATGTCCTGTCTATAGGAGCAGTCTTCGCCATTATGGGGGGATTTGTACACTGATTCCCTCTATTCTCAGGATACACACTCAACCAAACCTGAGCAAAAATCCACTTTACAATTATATTCGTAGGGGTAAATATAACCTTCTTCCCACAACATTTCCTTGGCCTCTCAGGAATGCCACGACGCTATTCTGATTATCCAGACGCATATACAACATGAAATACCATCTCATCCATAGGATCTTTTATCTCACTTACAGCAGTGATACTAATAATTTTCATAATTTGAGAAGCATTCGCATCCAAACGAGAAGTGTCTACAGTAGAATTAACCTCAACTAATCTGGAATGACTACACGGATGCCCCCCACCATACCACACATTTGAAGAACCCACCTACGTAAACCTAAAATAAGAAAGGAAGGAATCGAACCCCCTCTAACTGGTTTCAAGCCAATATCATAACCACTATGTCTTTCTCCATCAATTGAGGTATTAGTAAAAATTACATAACTTTGTCAAAGTTAAATTATAGGTTAAACCCCTATATACCTCTATGGCCTACCCCTTCCAACTAGGATTCCAAGACGCAACATCCCCTATTATAGAAGAACTCCTACACTTCCACGACCACACACTAATAATCGTATTCCTAATTAGCTCTCTAGTATTATATATTATCTCATCAATACTAACAACTAAATTAACCCATACCAGCACCATAGATGCTCAAGAAGTAGAGACAATTTGAACGATTTTACCAGCCATCATCCTTATTCTAATCGCCCTCCCATCCCTACGAATTCTATATATAATAGATGAAATCAATAATCCGTCCCTCACAGTCAAAACAATAGGCCACCAATGATACTGAAGCTACGAGTATACCGATTACGAAGACTTGACCTTTGACTCCTACATGATCCCCACATCAGACCTAAAACCAGGAGAATTACGTCTTCTAGAAGTCGACAATCGAGTGGTTCTCCCCATAGAAATAACCATCCGAATGCTAATTTCATCCGAGGACGTCCTACACTCATGAGCTGTGCCCTCCCTAGGCCTAAAAACAGACGCTATCCCTGGGCGCCTAAATCAGACAACTCTCGTGGCCTCTCGACCAGGACTTTACTACGGTCAATGCTCAGAGATCTGCGGATCAAACCACAGCTTTATGCCAATTGTCCTTGAACTAGTTCCACTGAAACACTTCGAAGAATGATCTGCATCAATATTATAAAGTCACTAAGAAGCTATTATAGCATTAACCTTTTAAGTTAAAGATTGAGGGTTCAACCCCCTCCCTAGTGATATGCCACAGTTGGATACATCAACATGATTTATTAATATCGTCTCAATAATCCTAACTCTATTTATTGTATTTCAACTAAAAATCTCAAAGCACTCCTACCCGACACACCCAGAAGTAAAGACAACCAAAATAACAAAACACTCTGCCCCTTGAGAATCAAAATGAACGAAAATCTATTCGCCTCTTTCGCTACCCCAACAATAATAGGCCTCCCTATTGTAATTCTGATCATCATATTTCCCAGCATCCTATTCCCTTCACCCAACCGACTAATCAACAATCGCCTAATCTCAATTCAACAATGGCTAGTCCAACTTACATCAAAACAAATAATAGCTATCCATAACAGCAAAGGACAAACCTGAACTCTCATACTCATATCACTGATCCTATTCATTGGCTCAACAAACTTATTAGGCCTACTACCTCACTCATTTACACCAACAACACAACTATCAATAAACCTAGGCATAGCTATTCCCCTATGGGCAGGGACAGTGTTCATAGGCTTTCGTCATAAAACAAAAGCAGCCCTAGCCCACTTTCTACCTCAAGGAACGCCCATTTTCCTCATCCCCATACTAGTAATTATCGAGACTATCAGCCTATTTATTCAACCTGTAGCCCTAGCCGTGCGGCTAACCGCTAACATTACCGCCGGACACCTCCTAATACACCTCATCGGAGGGGCAACACTAGCCCTCATAAGCATCAGCCCCTCAACAGCCCTTATTACGTTTATCATCCTAATTCTACTAACTATTCTCGAATTCGCAGTAGCTATAATCCAAGCCTACGTATTCACTCTCCTGGTAAGCCTTTACTTACACGACAACACCTAATGACCCACCAAACCCACGCTTACCACATAGTAAACCCCAGCCCATGACCACTTACAGGAGCCCTATCAGCCCTCCTGATAACATCAGGACTAGCCATGTGATTTCACTTTAACTCAACCTTACTTCTAGCTATAGGGCTATTAACTAACATCCTTACCATATATCAATGATGACGAGACATCATCCGAGAAAGCACATTCCAAGGCCATCACACATCAATCGTTCAAAAGGGACTCCGATATGGCATAATCCTTTTTATTATCTCAGAAGTCTTCTTCTTCTCTGGCTTCTTCTGAGCCTTTTACCACTCAAGCCTAGCCCCCACACCCGAACTAGGCGGCTGCTGACCACCCACAGGTATCCACCCCTTAAACCCCCTAGAAGTCCCCTTACTCAACACCTCAGTGCTCCTAGCATCTGGAGTCTCTATCACCTGAGCCCACCATAGCCTAATAGAAGGAAACCGTAAAAATATGCTCCAAGGCCTATTCATCACAATTTCACTAGGCGTATACTTCACCCTTCTCCAAGCCTCAGAATACTATGAAGCCTCATTTACTATTTCAGATGGAGTATACGGATCAACATTTTTCGTGGCAACAGGGTTCCACGGACTACACGTAATTATCGGATCTACCTTCCTCATTGTATGTTTCCTACGCCAACTAAAATTCCACTTTACATCCAGCCACCACTTCGGATTCGAAGCAGCCGCTTGATACTGACACTTCGTCGACGTAGTCTGACTATTCTTGTACGTCTCTATTTATTGATGAGGATCCTATTCTTTTAGTATTGACCAGTACAATTGACTTCCAATCAATCAGCTTCGGTATAACCCGAAAAAGAATAATAAACCTCATACTGACACTCCTCACTAACACATTACTAGCCTCGCTACTCGTACTCATCGCATTCTGACTACCACAACTAAACATCTATGCAGAAAAAACCAGCCCATATGAATGCGGATTTGACCCTATAGGGTCAGCACGCCTCCCCTTCTCAATAAAATTTTTCTTAGTGGCCATTACATTTCTGCTATTCGACTTAGAAATTGCCCTCCTATTACCCCTTCCATGAGCATCCCAAACAACTAACCTAAACACTATACTTATCATAGCACTAGTCCTAATCTCTCTTCTAGCCATCAGCCTAGCCTACGAATGAACCCAAAAAGGACTAGAATGAACTGAGTATGGTAATTAGTTTAAACCAAAACAAATGATTTCGACTCATTAAACTATGATTAACTTCATAATTACCAACATGTCACTAGTCCATATTAATATCTTCCTAGCATTCACGGTATCCCTCGTAGGCCTACTAATGTACCGATCCCACCTAATATCCTCACTCCTATGCCTAGAAGGAATAATACTATCACTATTCGTCATAGCAACCATAATAGTCCTAAACACCCACTTCACACTAGCTAGTATAATACCTATCATCTTACTAGTATTCGCTGCCTGCGAAGCAGCTCTAGGATTATCCCTACTAGTCATAGTCTCCAATACTTATGGAGTAGACCACGTACAAAACCTTAACCTCCTCCAATGCTAAAAATCATCATTCCCACAATCATACTTATGCCCCTTACATGACTATCAAAAAAGAATATAATCTGAATCAACACTACAACCTACAGTCTATTAATCAGCCTTATCAGCCTATCCCTCCTAAACCAACCTAGCAACAATAGCCTAAACTTCTCACTAATATTCTTCTCTGATCCCCTATCAGCCCCACTTCTGGTGTTGACAACATGACTACTACCACTAATACTCATAGCCAGCCAACACCATCTATCTAAGGAACCACTAATCCGAAAAAAACTCTACATCACCATGCTAACCATACTTCAAACTTTCCTAATCATGACTTTTACCGCCACAGAACTAATCTCCTTCTACATCCTATTTGAAGCCACATTAGTTCCAACACTAATTATCATCACCCGCTGAGGTAACCAAACAGAACGCCTGAACGCAGGCCTCTACTTCCTATTCTACACACTAATAGGTTCCCTCCCACTCTTAGTTGCACTAATCTCTATCCAAAACCTAACAGGCTCACTAAACTTCCTATTAATTCAATACTGAAACCAAGCACTACCCGACTCTTGATCCAATATTTTCCTATGACTAGCATGTATAATAGCATTCATAGTCAAAATACCCCTATATGGTCTTCACCTCTGACTCCCAAAAGCCCATGTAGAAGCCCCAATTGCCGGATCCATAGTGCTAGCAGCCATTCTACTAAAACTAGGAGGCTACGGAATACTACGAATTACAACAATACTAAACCCCCAAACTAGCTTTATAGCCTACCCCTTCCTCATACTATCCCTGTGAGGAATAATCATAACTAGTTCCATCTGCTTGCGACAAACCGATCTAAAATCACTTATTGCATACTCCTCTGTCAGCCACATAGCCCTAGTAATCGTAGCCGTCCTCATCCAAACACCATGAAGTTATATAGGAGCTACAGCCCTAATAATCGCTCACGGCCTTACATCATCAATACTATTCTGCCTGGCAAACTCAAATTACGAACGTACCCATAGCCGAACTATAATCCTAGCCCGTGGGCTTCAAACACTTCTTCCCCTTATAGCAGCCTGATGACTATTAGCCAGCCTAACCAACCTGGCCCTCCCTCCCAGCATTAACCTAATTGGAGAGCTATTCGTAGTAATATCATCATTCTCATGATCAAATATTACCATTATCCTAATAGGAGCCAATATCACCATCACCGCCCTCTACTCCCTATACATACTAATCACAACACAACGAGGGAAATACACACACCATATCAACAGCATTAAACCTTCATTTACACGAGAAAACGCACTCATGGCCCTCCACATGACTCCCCTACTACTCCTGTCACTTAACCCTAAAATTATCCTAGGCTTTACGTACTGTAAATATAGTTTAACAAAAACACTAGATTGTGGATCTAGAAACAGAAACTTAATATTTCTTATTTACCGAGAAAGTATGCAAGAACTGCTAATTCATGCCTCCATGTCCAATAAACATGGCTCTCTCAAACTTTTAAAGGATAGGAGCTATCCGTTGGTCTTAGGAACCAAAAAATTGGTGCAACTCCAAATAAAAGTAATCAACATGTTCTCCTCCCTCATACTAGTTTCACTATTAGTACTAACCCTCCCAATCATATCATCAATCTTCAATACCTACAAAAACAGCACGTTCCCACATCATGTAAAAAACACTATCTCATATGCCTTCATTACTAGCCTAATTCCCACTATAATATTTATTCACTCTGGACAAGAAACAATTATCTCAAACTGACACTGAATAACCATACAAACCCTCAAACTATCCCTAAGCTTCAAACTAGATTACTTCTCAATAATTTTCGTACCAGTAGCCCTATTCGTAACATGATCTATTATGGAATTCTCCCTATGATACATGCACTCAGATCCTTATATTACTCGATTTTTTAAATACTTACTTACATTCCTCATCACTATAATAATTCTAGTCACAGCTAACAACCTTTTCCAACTATTCATCGGATGGGAGGGAGTAGGCATCATGTCATTCTTACTAATCGGATGATGATACGGCCGAACAGATGCCAACACCGCGGCCCTTCAAGCAATCCTTTATAACCGCATCGGGGATATCGGCTTCATCATGGCCATAGCCTGATTCCTATTCAACACCAACACATGAGACCTCCAACAAATCTTCATACTCGACCCCAACCTTACCAACCTCCCGCTCCTAGGCCTCCTCCTAGCCGCAACTGGCAAATCCGCTCAATTTGGACTCCACCCATGACTTCCTTCAGCCATAGAGGGCCCTACACCAGTCTCAGCCCTACTCCACTCCAGCACAATAGTTGTAGCAGGCGTCTTCCTGCTAATCCGCTTCCATCCACTAATAGAAAACAACAAAACAATCCAGTCACTTACCCTATGCCTAGGAGCCATCACCACACTATTCACAGCAATCTGCGCACTCACTCAAAACGATATCAAAAAAATCATTGCTTTCTCCACCTCCAGCCAACTAGGCCTGATAATCGTAACCATCGGTATCAATCAACCCTACCTAGCATTCCTCCACATCTGCACTCACGCATTCTTCAAAGCTATACTATTTATATGTTCCGGATCCATTATCCACAGCCTAAATGACGAGCAAGATATCCGAAAAATAGGCGGACTATTTAATGCAATACCCTTCACCACCACATCCCTAATTATTGGCAGCCTTGCACTCACCGGAATTCCTTTCCTCACAGGCTTCTATTCCAAAGACCTCATCATCGAAACCGCCAACACATCGTACACCAACGCCTGAGCCCTACTAATAACTCTCATTGCCACATCCCTCACAGCTGTCTACAGCACCCGAATCATCTTCTTTGCACTCCTAGGGCAACCCCGCTTCCTCCCTCTGACCTCAATCAACGAAAATAACCCCTTTCTAATTAACTCCATCAAACGCCTCTTAATTGGCAGCATTTTTGCCGGATTCTTCATCTCCAACAATATCTACCCCACAACCGTCCCAGAAATAACCATACCTACTTACATAAAACTCACCGCCCTCGCAGTAACCATCCTAGGATTTACACTAGCCCTAGAACTAAGCTTGATAACCCATAACTTAAAACTAGAACACTCCACCAGCGTATTCAAATTCTCCAACCTCCTAGGATACTACCCAACAATTATACACCGACTCCCACCGCTCGCTAACCTATCAATAAGCCAAAAATCAGCATCACTTCTACTAGACTCAATCTGACTAGAAAACATCCTGCCAAAATCTATCTCCCAGTTCCAAATAAAAACCTCGATCCTAATTTCCACCCAGAAAGGACAAATCAAATTATATTTCCTCTCATTCCTCATCACCCTTACCCTAAGCATACTACTTTTTAATCTCCACGAGTAACCTCTAAAATTACCAAGACCCCAACAAGCAACGATCAACCAGTCACAATCACAACCCAAGCCCCATAACTATACAATGCAGCAACCCCTATAATTTCCTCACTAAACACCCCAGAATCTCCAGTATCATAAATAGCTCAATCCCCCACACCACTAAACTTAAACACTACCCCCACTTCCTCACTCTTCAGAACATATAAAACCAACATAACCTCCATCAACAACCCTAAAAGAAATACCCCCATAACAGTCGTATTAGACACCCATACCTCAGGATACTGCTCAGTAGCCATAGCCGTTGTATAACCAAAAACAACCAACATTCCTCCCAAATAAATCAAAAACACCATCAACCCCAAAAAGGACCCTCCAAAATTCATAATAATACCACAACCGACCCCTCCACTTACAATCAGCACTAAACCCCCATAAATAGGTGAAGGTTTTGAAGAAAACCCCACAAAACTAACAACAAAAATAACACTCAAAATAAACACAATATATGTCATCATTATTCCCACGTGGAATCTAACCACGACCAATGACATGAAAAATCATCGTTGTATTTCAACTATAAGAACACCAATGACAAACATCCGGAAATCTCACCCACTAATTAAAATCATCAATCACTCTTTTATTGACCTACCAGCCCCCTCAAACATTTCATCATGATGAAACTTCGGCTCCCTCCTAGGAATCTGCCTAATCCTCCAAATCTTAACAGGCCTATTCCTAGCCATACACTACACATCAGATACGACAACTGCCTTCTCATCCGTCACTCACATCTGCCGAGACGTTAACTACGGATGAATTATTCGCTACCTCCATGCCAACGGAGCATCAATATTTTTTATCTGCCTCTTCATTCACGTAGGACGCGGCCTCTACTACGGCTCTTACACATTCCTAGAGACATGAAACATTGGAATCATCCTACTTTTCACAGTTATAGCTACAGCATTCATGGGCTATGTCCTACCATGAGGCCAAATATCCTTTTGAGGAGCAACAGTCATCACGAACCTCCTATCAGCAATTCCCTACATCGGTACTACCCTCGTCGAGTGAATCTGAGGTGGATTCTCAGTAGACAAAGCCACCCTTACCCGATTTTTTGCTTTCCACTTCATCCTACCCTTCATCATCACAGCCCTGGTAGTCGTACATTTACTATTTCTTCACGAAACAGGATCTAACAACCCCTCAGGAATCCCATCCGATATGGACAAAATCCCATTCCACCCATATTATACAATTAAAGACATCCTAGGACTCCTCCTCCTGATCTTGCTCCTACTAACTCTAGTATTATTCTCCCCCGACCTCCTAGGAGACCCAGACAACTACACCCCAGCTAACCCTCTCAGCACTCCCCCTCATATTAAACCGGAATGGTACTTCCTGTTTGCCTACGCCATCCTACGCTCCATTCCCAACAAACTAGGCGGCGTATTAGCCCTAATCCTCTCCATCCTGATCCTAGCACTCATCCCCACCCTCCACATATCAAAACAACGAAGCATAATATTCCGGCCTCTCAGCCAATGCGTATTCTGACTCTTAGTGGCAGACTTACTGACACTAACATGAATCGGCGGACAGCCAGTGGAACACCCATACGTAATTATCGGCCAACTGGCCTCAATCCTCTACTTCTCCCTAATTCTCATTTTTATACCACTCGCAAGCACCATCGAAAACAATCTCCTAAAATGAAGAGTCCCTGTAGTATATCGCACATTACCCTGGTCTTGTAAACCAGAAAAGGGGGAAAACGTT-CCTCCCAAGGACTATCAAGGAAGAAGCTCTAGCTCCACCATCAACACCCAAAGCTGAAATTCTACTTAAACTATTCCTTGATTTCTTCCCCTAAACGACAACAATCCGCCCTCATGTGCTATGTCAGTATCAGATTATACCCCCATATAACACCATACCCACCTGACATGCAATATCTTATGAATGGCCTATGTACGTCGTGCATTAAATTGTTCGCCCCATGAATAATAAGCATGTACATAATATCATTTATCTTACATGAGTACATTATATTATTGATCGTGCATACCCCATCCAAGTCAAATCATTTCCAGTCAACACGCATATCACAACCCATGTTCCACGAGCTTAATCACCAAGCCGCGGGAAATCAGCAACCCTCTCAACTACGTGTCCCAATCCTCGCTCCGGGCCCATCCAAACGTGGGGGTTTCTACAATGAAACTATACCTGGCATCTGGTTCTTTCTTCAGGGCCATTCTTACCCAACCTCGCCCATTCTTTCCCCTTAAATAAGACATCTCGATGGACTAATGACTAATCAGCCCATGCTCACACATAACTGTGGTTTCATGCATTTGGTATTTTTTTATATTTGGGGATGCTATGACTCAGCTATGGCCGTCAAAGGCCTCGACGCAGTCAATTAAATTGAAGCTGGACTTAAATTGAACG-TTATCCCTCCGCATCAGCAACCATAAGGTGTTATTCAGTTCATGGTAGCGGGACATAGGAAACAANNNNNNNNNNNNNNNNNNNNNNNNNNNNNNNNNNNNNNNNNNNNNNNNNNNNNNNNNNNNNNNNNNNNNNNNNNNNNNNNNNNNNNNNNNNNNNNNNNNNNNNNNNNNNNNNNNNNNNNNNNNNNNNNNNNNNNNNNNNNNNNNNNNNNNNNNNNNNNNNNNNNNNNNNNNNNNNNNNNNNNNNNNNNNNNNNNNNNNNNNNNNNNNNNNNNNNNNNNNNNNNNNNNNNNNNACCCGCGCAGCAAGCAAGTAATATAGCTTTCTTAATCAAACCCCCCCTACCCCCCATTAAACTCCACATATGTACATTCAACACAATCTTGCCAAACCCCAAAAACAAGACTAAACAATGCACAATACTTCATGAAGCTTAACCCTCGCATGCCAACCATAATAACTCAACACACCTAACAATCTTAACAGAACTTTCCCCCCGCCATTAATACCAACATGCTACTTTAATCAATAAAATTTCCATAGACAGGCATCCCCCTAGATCTGATTTTCTAAATCTGTCAACCCTTCTTCCCCC
>Hap_18
GTTAATGTAGCTTAATAATATAAAGCAAGGCACTGAAAATGCCTAGATGAGTATTCTTACTCCATAAACACATAGGCTTGGTCCTAGCCTTTTTATTAGTTATTAATAGAATTACACATGCAAGTATCCGCACCCCAGTGAGAA-TGCCCTCTAAATCGCGTCT-CTACGATTAAAAGGAGCAGGTATCAAGCACACTAGAAAGTAGCTCATAACACCTTGCTCAGCCACACCCCCACGGGACACAGCAGTGATAAAAATTAAGCTATGAACGAAAGTTCGACTAAGTCATATTAAATAAGGGTTGGTAAATTTCGTGCCAGCCACCGCGGTCATACGATTAACCCAAATTAATAAACCCTCCGGCGTAAAGCGTGTCAAAGACTAATACCAAAATAAAGTTAAAACCCAGTTAAGCCGTAAAAAGCTGCAACCAAAGTAAAATAGACTACGAAAGTGACTTTAATACCTCTGACTACACGATAGCTAAGACCCAAACTGGGATTAGATACCCCACTATGCTTAGCCCTAAACTAAAATAGCTTACCACAACAAAGCTATTCGCCAGAGTACTACTAGCAACAGCCTAAAACTCAAAGGACTTGGCGGTGCTTTACATCCCTCTAGAGGAGCCTGTTCCATAATCGATAAACCCCGATAAACCCCACCATCCCTTGCTAATTCAGCCTATATACCGCCATCTTCAGCAAACCCTAAACAAGGTACCGAAGTAAGCACAAATATCCAACATAAAAACGTTAGGTCAAGGTGTAGCCCATGGGATGGAGAGAAATGGGCTACATTTTCTACCCTAAGAACAAGAACTTTAACCCGGACGAAAGTCTCCATGAAACTGGAGACTAAAGGAGGATTTAGCAGTAAATTAAGAATAGAGAGCTTAATTGAATCAGGCCATGAAGCGCGCACACACCGCCCGTCACCCTCCTTAAATATCACAAATCACAACATAACATAAAACCGTGACCCAAACATATGAAAGGAGACAAGTCGTAACAAGGTAAGTATACCGGAAGGTGTACTTGGATAACCAAAGTGTAGCTTAAACAAAGCATCCAGCTTACACCTAGAAGATTTCACTCAAAATGAACACTTTGAACTAAAGCTAGCCCAAACAATACCTAATTCAATTACCCTTAGTCACTTAACTAAAACATTCACCAAACCATTAAAGTATAGGAGATAGAAATTTTAACTTGGCGCTATAGAGAAAGTACCGTAAGGGAACGATGAAAGATGCATTAAAAGTACTAAACAGCAAAGCTTACCCCTTTTACCTTTTGCATAATGATTTAACTAGAATAAACTTAGCAAAGAGAACTTAAGCTAAGCACCCCGAAACCAGACGAGCTACCTATGAACAGTTACAAA-GAACCAACTCATCTATGTCGCAAAATAGTGAGAAGATTCGTAGGTAGAGGTGAAAAGCCCAACGAGCCTGGTGATAGCTGGTTGTCCAGAAACAGAATTTCAGTTCAAATTTAAATTTACCTAAAAACTACTCAATTCTAATGTAAATTTAAATTATAGTCTAAAAAGGTACAGCTTTTTAGATACAGGTTACAACCTTCATTAGAGAGTAAGAACAAGATTAACCCATAGTTGGCTTAAAAGCAGCCATCAATTAAGAAAGCGTTCAAGCTCAACGACACATCTATCTTAATCCCAACAATCAACCCAAACTAACTCCTAATCTCATACTGGACTATTCTATCAACACATAGAAGCAATAATGTTAATATGAGTAACAAGAATTATTTCTCCTTGCATAAGCTTATATCAGAACGAATACTCACTGATAGTTAACAACAAGATAGGGATAATCCAAAAACTAATCATCTATTTAAACCATTGTTAACCCAACACAGGCATGCATCTATAAGGAAAGATTAAAAGAAGTAAAAGGAACTCGGCAAACACAAACCCCGCCTGTTTACCAAAAACATCACCTCTAGCATTTCCAGTATTAGAGGCACTGCCTGCCCAGTGACATCTGTTTAAACGGCCGCGGTATCCTAACCGTGCAAAGGTAGCATAATCACTTGTTCCCTAAATAGGGACTTGTATGAATGGCCACACGAGGGTTTTACTGTCTCTTACTTCCAATCAGTGAAATTGACCTTCCCGTGAAGAGGCGGGAATGACTAAATAAGACGAGAAGACCCTATGGAGCTTTAATTAACTGATTCACAAAAAACAACACACAAACCT-AACCTTCAGGGACAACAAAACTTTTGATTGAATCAGCAATTTCGGTTGGGGTGACCTCGGAGAACAAAACAACCTCCGAGTGATTTAAATCCAGACTAACCAGTCAAAATAAATAATCACTTATTGATCCAAACCATTGATCAACGGAACAAGTTACCCTAGGGATAACAGCGCAATCCTATTCCAGAGTCCATATCGACAATTAGGGTTTACGACCTCGATGTTGGATCAAGACATCCTAATGGTGCAACCGCTATTAAGGGTTCGTTTGTTCAACGATTAAAGTCTTACGTGATCTGAGTTCAGACCGGAGTAATCCAGGTCGGTTTCTATCTATTCCATACTTTTCCCAGTACGAAAGGACAAGAAAAGTAGGGCCCACTTTACAAGAAGCGCCCTCAAACTAATAGATGACATAATCTAAATCTAACTAATTTATAACTTCTACCGCCCTAGAACAGGGCTCGTTAGGGTGGCAGAGCCCGGAAATTGCATAAAACTTAAACCTTTACACTCAGAGGTTCAACTCCTCTCCCTAACAACATGTTCATAATTAACGTTCTCCTCCTAATTGTCCCAATCTTGCTCGCCGTAGCATTCCTCACACTAGTTGAACGAAAAGTCTTAGGCTATATGCAACTTCGCAAAGGACCCAACATCGTAGGCCCCTATGGCCTACTACAACCTATTGCCGATGCCCTCAAACTATTTATCAAAGAGCCACTACAACCACTAACATCATCGACATCCATATTCATCATCGCACCAATCCTAGCCCTAACCCTGGCCTTAACCATATGAATCCCTCTGCCCATACCATACCCACTAATCAACATAAACCTGGGAATTCTATTCATACTAGCCATGTCCAGTCTAGCTGTCTACTCAATCCTTTGATCAGGATGGGCCTCAAACTCAAAATACGCCCTAATTGGAGCTCTACGAGCAGTAGCACAAACCATCTCATACGAAGTAACTCTAGCTATCATCCTACTCTCAGTCCTCCTAATAAGCGGATCATTCACATTATCAACACTTATTATTACCCAAGAATACCTCTGATTAATCTTCCCATCATGACCCTTAGCCATAATGTGATTCATCTCAACATTAGCCGAAACCAACCGAGCTCCATTTGACCTAACAGAAGGAGAATCAGAACTCGTCTCTGGATTCAACGTTGAATACGCAGCCGGCCCATTTGCTCTATTCTTCCTAGCAGAATACGCAAACATCATCATGATAAATATCTTCACAACAACCCTATTTCTAGGAGCATTTCACAACCCCTACCTGCCAGAACTCTACTCAATTAATTTCACCATTAAAGCTCTCCTTCTAACATGTTCCTTCCTATGAATCCGAGCATCCTACCCACGATTCCGATATGACCAACTTATACACCTCCTATGAAAGAACTTCCTACCACTCACACTAGCCCTCTGCATATGACACGTCTCACTTCCAATCATACTATCCAGCATCCCACCACAAACATAGGAAATATGTCTGACAAAAGAGTTACTTTGATAGAGTAAAACATAGAGGCTCAAACCCTCTTATTTCTAGAACCACAGGAATTGAACCTGCTCCTGAGAATTCAAAATCCTCCGTGCTACCGAATTACACCATGTCCTACAAGTAAGGTCAGCTAAATAAGCTATCGGGCCCATACCCCGAAAATGTTGGATTACACCCTTCCCGTACTAATAAATCCCCTTATCTTCACAACTATTCTAATAACAGTTCTTCTAGGAACTATAATCGTTATAATAAGCTCACACTGACTAATAATCTGAATCGGATTTGAAATAAATCTACTAGCCATTATCCCCATCCTAATAAAAAAGTACAATCCCCGAACCATAGAAGCCTCCACCAAATATTTTCTAACCCAAGCCACCGCATCAATACTCCTCATAATAGCGATCATCATTAACCTCATACACTCAGGCCAATGAACAATCACAAAAGTCTTCAACCCCACAGCGTCCATCATTATAACTTCAGCTCTCGCCATAAAACTTGGACTCACACCATTCCACTTCTGAGTACCCGAAGTCACACAGGGCATCTCATTAACATCAGGTCTCATCCTACTTACATGACAAAAACTAGCCCCAATATCAATCCTATATCAAATCTCACCCTCAATTAACCTAAATATCTTATTAACTATAGCCGTACTGTCAATCCTAGTAGGAGGCTGAGGCGGTCTCAACCAAACCCAACTACGAAAAATCATAGCATACTCGTCAATCGCGCATATAGGATGAATAACAGCTGTCCTAGTATATAGCCCAACACTGACAATACTAAACATATTAATTTACATTATAATAACACTCACAATATTCATACTATTTATCCAGAGCTCTTCTACTACAACACTATCACTCTCCCACACATGAAACAAAACACCTCTAACCACTACACTAATCCTAATTACCTTACTATCCATAGGAGGCCTCCCCCCACTATCAGGATTCATACCCAAATGAATAATCATTCAAGAGCTCACCAAAAATAGCAGCATCATCCTCCCCACACTAATAGCCATTATAGCACTACTCAACCTCTACTTCTACATACGACTAACCTATTCCACCTCACTGACCATATTCCCATCCACAAACAACATAAAAATAAAATGACAATTCGAAACCAAACAAATTACTCTCTTACCCCCGTTAATTGTTATATCCTCCCTACTCCTCCCCCTAACCCCCATACTATCAATTTTGGACTAGGAATTTAGGTTAACATCCCAGACCAAGAGCCTTCAAAGCTCTAAGCAAGTGAATCCACTTAATTCCTGCATACTAAGGACTGCGAGACTCTATCTCACATCAATTGAACGCAAATCAAACACTTTCATTAAGCTAAGCCCTTACTAGATTGGTGGGCTACCATCCCACGAAATTTTAGTTAACAGCTAAATACCCTAATCAACTGGCTTCAATCTACTTCTCCCGCCGCCTAGAAAAAAA-GGCGGGAGAAGCCCCGGCAGAA-TTGAAGCTGCTCCTTTGAATTTGCAATTCAATGTGA-AATTCACCACGGGACTTGATAAGAAGAGGATTCCAACCCCTGTCTTTAGATTTACAGTCTAATGCTTACTCAGCCATCTTACCTATGTTCATCAACCGCTGACTATTTTCAACTAACCACAAAGACATCGGCACTCTGTACCTCCTATTCGGCGCTTGAGCTGGAATAGTAGGAACTGCCCTAAGCCTCCTAATCCGTGCTGAATTAGGCCAACCTGGGACCCTACTAGGAGATGATCAGATCTACAATGTTATTGTAACCGCCCATGCATTCGTAATAATTTTCTTTATGGTCATACCCATTATAATCGGAGGATTCGGAAACTGATTAGTCCCCCTGATAATTGGAGCACCTGATATAGCTTTCCCCCGAATAAACAACATAAGCTTCTGATTACTTCCCCCATCATTCCTACTTCTTCTCGCTTCCTCAATAATTGAAGCAGGTGCCGGAACAGGCTGAACCGTATATCCTCCTCTAGCTGGAAATCTGGCGCATGCAGGAGCCTCTGTTGACTTAACCATTTTCTCTCTCCACCTAGCTGGGGTGTCTTCGATTTTAGGTGCCATCAACTTTATTACCACAATCATTAACATAAAACCACCAGCTCTATCCCAATATCAAACCCCCCTATTCGTTTGATCTGTCCTTATTACGGCAGTACTCCTTCTCCTAGCCCTCCCGGTCCTAGCAGCAGGCATTACCATGCTTCTCACAGACCGTAACCTAAACACTACTTTCTTCGACCCCGCAGGAGGAGGGGATCCAATCCTTTATCAACACCTATTCTGATTCTTCGGGCACCCCGAAGTCTATATTCTTATCCTACCAGGCTTCGGTATAATCTCACACATCGTCACATACTACTCAGGTAAAAAGGAACCTTTTGGCTACATGGGTATAGTGTGAGCTATAATATCCATTGGCTTTCTAGGCTTCATCGTATGGGCTCACCACATGTTTACAGTAGGGATAGACGTTGACACACGAGCATACTTCACATCAGCTACCATAATCATCGCTATCCCTACCGGTGTAAAAGTATTCAGCTGACTAGCCACCCTGCACGGAGGAAATATCAAATGATCTCCAGCTATACTCTGAGCTCTAGGCTTCATCTTCTTATTCACAGTAGGAGGTCTAACAGGAATCGTCCTAGCTAACTCATCCCTAGATATTGTTCTCCACGATACTTATTATGTAGTAGCACATTTCCATTATGTCCTGTCTATAGGAGCAGTCTTCGCCATTATGGGGGGATTTGTACACTGATTCCCTCTATTCTCAGGATACACACTCAACCAAACCTGAGCAAAAATCCACTTTACAATTATATTCGTAGGGGTAAATATAACCTTCTTCCCACAACATTTCCTTGGCCTCTCAGGAATGCCACGACGCTATTCTGATTATCCAGACGCATATACAACATGAAACACCATCTCATCCATAGGATCTTTTATCTCACTTACAGCAGTGATACTAATAATTTTCATAATTTGAGAAGCATTCGCATCCAAACGAGAAGTGTCTACAGTAGAATTAACCTCAACTAATCTGGAATGACTACACGGATGCCCCCCACCATACCACACATTTGAAGAACCCACCTACGTAAACCTAAAATAAGAAAGGAAGGAATCGAACCCCCTCTAACTGGTTTCAAGCCAATATCATAACCACTATGTCTTTCTCCATCAATTGAGGTATTAGTAAAAATTACATAACTTTGTCAAAGTTAAATTATAGGTTAAACCCCTATATACCTCTATGGCCTACCCCTTCCAACTAGGATTCCAAGACGCAACATCCCCTATTATAGAAGAACTCCTACACTTCCACGACCACACACTAATAATCGTATTCCTAATTAGCTCTCTAGTATTATATATTATCTCATCAATACTAACAACTAAATTAACCCATACCAGCACCATAGATGCTCAAGAAGTAGAGACAATTTGAACGATTTTACCAGCCATCATCCTTATTCTAATCGCCCTCCCATCCCTACGAATTCTATATATAATAGATGAAATCAATAATCCGTCCCTCACAGTCAAAACAATAGGCCACCAATGATACTGAAGCTACGAGTATACCGATTACGAAGACTTGACCTTTGACTCCTACATGATCCCCACATCAGACCTAAAGCCAGGAGAATTACGTCTTCTAGAAGTCGACAATCGAGTGGTTCTCCCCATAGAAATAACCATCCGAATGCTAATTTCATCCGAAGACGTCCTACACTCATGAGCTGTGCCCTCCCTAGGCCTAAAAACAGACGCTATCCCTGGGCGCCTAAATCAGACAACTCTCGTGGCCTCTCGACCAGGACTTTACTACGGTCAATGCTCAGAGATCTGCGGATCAAACCACAGCTTTATGCCAATTGTCCTTGAACTAGTTCCACTGAAACACTTCGAAGAATGATCTGCATCAATATTATAAAGTCACTAAGAAGCTATTATAGCATTAACCTTTTAAGTTAAAGATTGAGGGTTCAACCCCCTCCCTAGTGATATGCCACAGTTGGATACATCAACATGATTTATTAATATCGTCTCAATAATCCTAACTCTATTTATTGTATTTCAACTAAAAATCTCAAAGCACTCCTACCCGACACACCCAGAAGTAAAGACAACCAAAATAACAAAACACTCTGCCCCTTGAGAATCAAAATGAACGAAAATCTATTCGCCTCTTTCGCTACCCCAACAATAATAGGCCTCCCTATTGTAATTCTGATCATCATATTTCCTAGCATCCTATTCCCCTCACCCAACCGACTAATTAACAATCGCCTAATCTCAATTCAACAATGGCTAGTCCAACTTACATCAAAACAAATAATAGCTATCCATAACAACAAAGGACAAACCTGAACTCTTATGCTCATATCACTGATCCTATTCATTGGCTCAACAAACTTATTAGGCCTACTACCTCACTCATTCACACCAACAACACAACTATCAATAAACCTAGGCATAGCTATTCCCCTATGGGCAGGGACAGTATTCATAGGCTTTCGTCACAAAACAAAAGCAGCCCTAGCCCACTTTCTACCTCAAGGAACGCCCATTTTCCTCATCCCCATACTAGTAATTATCGAGACTATCAGCCTATTTATTCAACCTGTAGCCCTAGCCGTGCGGCTAACCGCTAACATTACCGCCGGACACCTCCTAATACACCTCATCGGAGGGGCAACACTAGCCCTCATAAGCATCAGCCCCTCAACAGCCCTTATTACGTTTATCATCCTAATTCTTCTAACTATTCTCGAATTCGCAGTAGCTATAATCCAAGCCTACGTATTCACTCTCCTGGTAAGCCTTTACTTACACGACAACACCTAATGACCCACCAAACCCACGCTTACCACATAGTAAACCCCAGCCCATGACCACTTACAGGAGCCCTATCAGCCCTCCTGATAACATCAGGACTAGCCATGTGATTTCACTTTAACTCAACCTTACTTCTAGCTATAGGGCTATTAACTAACATCCTCACCATATATCAATGATGACGAGACATCATCCGAGAAAGCACATTCCAAGGCCATCACACATCAATCGTTCAAAAGGGACTCCGATATGGCATAATCCTTTTTATTATCTCAGAAGTCTTCTTCTTCTCTGGCTTCTTCTGAGCCTTTTACCACTCAAGCCTAGCCCCCACACCCGAACTAGGCGGCTGCTGACCACCCACAGGTATCCACCCCTTAAACCCCCTAGAAGTCCCCTTACTCAACACCTCAGTGCTCCTAGCATCTGGAGTCTCTATCACCTGAGCCCATCATAGCCTAATAGAAGGAAACCGTAAAAATATGCTCCAAGGCCTATTCATCACAATTTCACTAGGCGTATACTTCACCCTTCTCCAAGCCTCAGAATACTATGAAGCCTCATTTACTATTTCAGATGGAGTATACGGATCAACATTTTTCGTAGCAACAGGGTTCCACGGACTACACGTAATTATCGGATCTACCTTCCTCATTGTATGTTTCCTACGCCAACTAAAATTCCACTTTACATCCAGTCACCACTTCGGATTCGAAGCAGCCGCTTGATACTGACACTTCGTCGACGTAGTCTGACTATTCTTGTACGTCTCTATTTATTGATGAGGATCCTATTCTTTTAGTATTGACCAGTACAATTGACTTCCAATCAATCAGCTTCGGTATAACCCGAAAAAGAATAATAAACCTCATACTGACACTCCTCACTAACACATTACTAGCCTCACTACTCGTACTCATCGCATTCTGACTACCACAACTAAACATCTATGCAGAAAAAACCAGCCCATATGAATGCGGATTTGACCCTATAGGGTCAGCACGCCTCCCCTTCTCAATAAAATTTTTCTTAGTGGCCATTACATTTCTGCTATTCGACTTAGAAATTGCCCTCCTATTACCCCTTCCATGAGCATCCCAAACAACTAACCTAAACACTATACTTATCATAGCACTAGTCCTAATCTCTCTTCTAGCCATCAGCCTAGCCTACGAATGAACCCAAAAAGGACTAGAATGAACTGAGTATGGTAATTAGTTTAAACCAAAACAAATGATTTCGACTCATTAAACTATGATTAACTTCATAATTACCAACATGTCACTAGTCCATATTAATATCTTCCTAGCATTCACAGTATCCCTCGTAGGCCTACTAATGTACCGATCCCACCTAATATCCTCACTCCTATGCCTAGAAGGAATAATACTATCACTATTCGTCATAGCAACCATAATAGTCCTAAACACCCACTTCACACTAGCTAGTATAATACCTATCATCTTACTAGTATTCGCTGCCTGCGAAGCAGCTCTAGGATTATCCCTACTAGTCATAGTCTCCAATACTTATGGAGTGGACCACGTACAAAACCTTAACCTCCTCCAATGCTAAAAATCATCATTCCCACAATCATACTTATGCCCCTTACATGACTATCAAAAAAGAATATAATCTGAATCAACACTACAACCTACAGTCTATTAATCAGCCTTATCAGCCTATCCCTCCTAAACCAACCTAGCAACAATAGCCTAAACTTCTCACTAATATTCTTCTCTGATCCCCTATCAGCCCCACTTCTGGTGTTGACAACATGACTACTGCCACTAATACTCATAGCCAGCCAACATCATCTATCTAAAGAACCACTAATCCGAAAAAAACTCTACATCACCATGCTAACCATACTTCAAACTCTCCTAATCATGACTTTTACCGCCACAGAACTAATCTCCTTCTACATCCTATTTGAAGCCACATTAGTTCCAACACTAATTATCATCACCCGCTGAGGCAACCAAACAGAACGCCTGAACGCAGGCCTCTATTTCCTATTCTACACACTAATAGGTTCCCTCCCACTCTTAGTTGCACTAATCTCTATCCAAAACCTAACAGGCTCACTAAACTTCCTATTAATTCAATACTGAAACCAAGCACTACCCGACTCTTGATCCAATATTTTCCTATGACTAGCATGTATAATAGCATTCATAGTCAAAATACCCCTATATGGTCTTCACCTCTGACTCCCAAAAGCTCATGTAGAAGCCCCAATTGCCGGATCCATAGTGCTAGCAGCCATTCTACTAAAACTAGGAGGCTACGGAATACTACGAATTACAACAATACTAAACCCCCAAACTAGCTTTATAGCCTACCCCTTCCTCATACTATCCCTGTGAGGAATAATCATAACTAGTTCCATCTGCTTGCGACAAACCGATCTAAAATCACTTATTGCATACTCCTCTGTCAGCCACATAGCCCTAGTAATCGTAGCCGTCCTCATCCAAACACCATGAAGTTATATAGGAGCTACAGCCCTAATAATCGCTCACGGCCTTACATCATCAATACTATTCTGCCTGGCAAACTCAAATTACGAACGTACCCATAGCCGAACTATAATCCTAGCCCGTGGGCTTCAAACACTTCTTCCCCTTATAGCAGCCTGATGACTATTAGCCAGCCTAACCAACCTGGCCCTCCCTCCCAGCATTAACCTAATTGGAGAGCTATTCGTAGTAATATCATCATTCTCATGATCAAATATTACCATTATCCTAATAGGAACCAATATCACCATCACCGCCCTCTACTCCCTATACATACTAATCACAACACAACGAGGGAAATACACACACCATATCAACAGCATTAAACCTTCATTCACACGAGAAAACGCACTCATAGCCCTCCACATGACTCCCCTACTACTCCTGTCACTTAACCCTAAAATTATCCTAGGCTTTACGTACTGTAAATATAGTTTAACAAAAACACTAGATTGTGGATCTAGAAACAGAAACTTAATATTTCTTATTTACCGAGAAAGTATGCAAGAACTGCTAATTCATGCCCCCATGTCCAACAAACATGGCTCTCTCAAACTTTTAAAGGATAGGAGCTATCCGTTGGTCTTAGGAACCAAAAAATTGGTGCAACTCCAAATAAAAGTAATCAACATGTTCTCCTCCCTCATACTAGTTTCACTATTAGTACTAACCCTCCCAATCATATCATCAATCTTCAATACCTACAAAAACAGCACGTTCCCACATCATGTAAAAAACACTATCTCATATGCCTTCATTACTAGCCTAATTCCCACTATAATATTTATTCACTCTGGACAAGAAACAATCATCTCAAACTGACACTGAATAACCATACAAACCCTCAAACTATCCCTAAGCTTCAAACTAGACTACTTCTCAATAATTTTCGTACCAGTAGCCCTATTCGTAACATGATCTATTATGGAATTCTCCCTGTGATACATGCACTCAGATCCTTACATTACTCGATTTTTTAAATACTTACTTACATTCCTCATCACTATAATAATTCTAGTCACAGCTAACAACCTTTTCCAACTGTTCATCGGATGGGAGGGAGTAGGCATCATGTCATTCTTACTAATCGGATGATGATACGGCCGAACAGATGCCAACACCGCGGCCCTTCAAGCAATCCTTTATAACCGCATCGGGGATATCGGCTTCATCATAGCCATAGCCTGATTCCTATTCAACACCAACACATGAGACCTCCAACAAATCTTCATACTCGACCCCAACCTTACCAACCTCCCGCTCCTAGGCCTCCTCCTAGCCGCAACTGGCAAATCCGCTCAATTTGGACTCCACCCATGACTTCCTTCAGCCATAGAGGGCCCTACACCAGTCTCAGCCCTACTCCACTCCAGCACAATAGTTGTAGCAGGCGTCTTCCTGCTAATCCGCTTCCATCCACTAATAGAAAACAACAAAACAATCCAGTCACTTACCCTATGCCTAGGAGCCATCACCACACTATTCACAGCAATCTGCGCACTCACTCAAAACGATATCAAAAAAATCATTGCTTTCTCCACCTCCAGCCAACTAGGCCTGATAATCGTAACCATCGGTATCAATCAACCCTACCTAGCATTCCTCCACATCTGCACTCACGCATTCTTCAAAGCTATACTATTTATATGTTCCGGATCCATTATCCACAGCCTAAATGACGAGCAAGATATCCGAAAAATAGGCGGACTATTTAATGCAATACCCTTCACCACCACATCTCTAATTATTGGCAGCCTTGCACTCACCGGAATTCCTTTCCTCACAGGCTTCTACTCCAAAGACCTCATCATCGAAACCGCCAACACATCGTACACCAACGCCTGAGCCCTACTAATAACTCTCATTGCCACATCCCTCACAGCTGTCTACAGCACCCGAATCATCTTCTTTGCACTCCTAGGGCAACCCCGCTTCCTCCCTCTAACCTCAATCAACGAAAATAACCCCTTTCTAATTAACTCCATCAAACGCCTCTTAATTGGCAGCATTTTTGCCGGATTCTTCATCTCCAACAATATCTACCCCACAACCGTCCCAGAAATAACCATACCTACTTACATAAAACTCACCGCCCTCGCAGTAACCATCCTAGGATTTACACTAGCCCTAGAACTAAGCTTGATAACCCATAACTTAAAACTAGAACACTCCACCAGCGTATTCAAATTCTCCAACCTCTTAGGATACTACCCAACAATTATACACCGACTCCCACCGCTCGCTAACCTATCAATAAGCCAAAAATCAGCATCACTTCTACTAGACTCAATCTGACTAGAAAACATCCTGCCAAAATCTATCTCCCAGTTCCAAATAAAAACCTCAATCCTAATTTCCACCCAAAAAGGACAAATCAAATTATATTTCCTCTCATTCCTCATCACCCTTACCCTAAGCATACTACTTTTTAATCTCCACGAGTAACCTCTAAAATTACTAAGACCCCAACAAACAACGATCAACCAGTCACAATCACAACCCAAGCCCCATAACTATACAATGCAGCAACCCCTATAATTTCCTCACTAAACACCCCAGAATCCCCAGTATCATAAATAGCTCAATCCCCCACACCACTAAACTTAAACACTACCCCCACTTCCTCACTCTTCAGAACATATAAAACCAACATAACCTCCATCAACAACCCTAAAAGAAATACCCCCATAACAGTCGTATTAGACACCCATACCTCAGGATACTGCTCAGTAGCCATAGCCGTTGTATAACCAAAAACAACCAGCATTCCTCCCAAGTAAATCAAAAACACCATCAACCCCAAAAAGGACCCTCCAAAATTCATAATAATACCACAACCGACCCCTCCACTTACAATCAGCACTAAACCCCCATAAATAGGTGAAGGTTTTGAAGAAAACCCCACAAAACTAACAACAAAAATAACACTCAAAATAAACACAATATATGTCATCATTATTCCCACGTGGAATCTAACCACGACCAATGACATGAAAAATCATCGTTGTATTTCAACTATAAGAACACCAATGACAAACATCCGGAAATCTCACCCACTAATTAAAATCATCAATCACTCTTTTATTGACCTACCAGCCCCCTCAAACATTTCATCATGATGAAACTTCGGCTCCCTCCTAGGAATCTGCCTAATCCTCCAAATCTTAACAGGCCTATTCCTAGCCATACACTACACATCAGACACGACAACTGCCTTCTCATCCGTCACTCACATCTGCCGAGACGTTAACTACGGATGAATTATCCGCTACCTCCATGCCAACGGAGCATCAATATTTTTTATCTGCCTCTTCATTCACGTAGGACGCGGCCTCTACTACGGCTCTTACACATTCCTAGAGACATGAAACATTGGAATCATCCTACTTTTCACAGTTATAGCTACAGCATTCATGGGCTATGTCCTACCATGAGGCCAAATATCCTTTTGAGGAGCAACAGTCATCACAAACCTCCTATCAGCAATTCCCTACATCGGTACTACCCTCGTCGAATGAATCTGAGGTGGATTCTCAGTAGACAAAGCCACCCTTACCCGATTTTTTGCTTTCCACTTCATCCTACCCTTCATCATCACAGCCCTGGTAGTCGTACATTTACTATTTCTTCACGAAACAGGATCTAACAACCCCTCAGGGATCCCATCCGATATGGACAAAATCCCATTCCACCCATATTATACAATTAAAGACATCCTAGGACTCCTCCTCCTGATCTTGCTCCTACTAACTCTAGTATTATTCTCCCCCGACCTCCTAGGAGACCCAGACAACTACACCCCAGCTAACCCTCTCAGCACTCCCCCTCATATTAAACCAGAATGGTACTTCCTGTTTGCCTACGCCATCCTACGCTCCATTCCCAACAAACTAGGAGGCGTATTAGCCCTAATCCTCTCCATCCTGATCCTAGCACTCATCCCCACCCTCCACATATCAAAACAACGAAGCATAATGTTCCGGCCTCTCAGCCAATGCGTATTCTGACTCTTAGTGGCAGACTTACTGACACTAACATGAATCGGCGGACAGCCAGTGGAACACCCATACGTAATTATCGGCCAACTGGCCTCAATCCTCTACTTCTCCCTAATTCTCATTTTTATACCACTCGCAAGCACCATCGAAAACAATCTTCTAAAATGAAGAGTCCCTGTAGTATATCACACATTACCCTGGTCTTGTAAACCAGAAAAGGGGGAAAACGTT-CCTCCCAAGGACTATCAAGGAAGAAGCTCTAGCTCCACCATCAACACCCAAAGCTGAAATTCTACTTAAACTATTCCTTGATTTCTTCCCCTAAACGACAACAATTCACCCTCATGTGCTATGTCAGTATCAGATTATACCCCCACATAACACCATACCCACCTGACATGCAATATCTTATGAATGGCCTATGTACATCGTGCATTAAATTGTTTGCCCCATGAATAACAAGCATGTACATAATATCATTTATCTTACATAAGTACATTACATTATTGATCGTGCATACCCCATCCAAGTCAAATCATTTCCAGTCAACACGCATATCACAACCCATGTTCCACGAGCTTAATCACCAAGCCGCGGGAAATCAGCAACCCTCTCAACTACGTGTCCCAATCCTCGCTCCGGGCCCATTCAAACGTGGGGGTTTCTACAGTGAAACTATACCTGGCATCTGGTTCTTTCTTCAGGGCCATTTCCACCCAACCTCGCCCATTCTTTCCCCTTAAATAAGACATCTCGATGGACTAATGACTAATCAGCCCATGCTCACACATAACTGTGGTTTCATGCATTTGGTATCTTTTTATATTTGGGGATGCTATGACTCAGCTATGGCCGTCAAAGGCCTCGACGCAGTCAATTAAATTGAAGCTGGACTTAAATTGAACG-TTATCCCTCCGCATCAACAACCATAAGGTGTTATTCAGTCCATGGTAGCGGGACATAAGAAACAANNNNNNNNNNNNNNNNNNNNNNNNNNNNNNNNNNNNNNNNNNNNNNNNNNNNNNNNNNNNNNNNNNNNNNNNNNNNNNNNNNNNNNNNNNNNNNNNNNNNNNNNNNNNNNNNNNNNNNNNNNNNNNNNNNNNNNNNNNNNNNNNNNNNNNNNNNNNNNNNNNNNNNNNNNNNNNNNNNNNNNNNNNNNNNNNNNNNNNNNNNNNNNNNNNNNNNNNNNNNNNNNNNNNNNNNACCCGCGCAGCAAGCAAGTAATATAGCTTTCTTAATCAAACCCCCCCTACCCCCCATTAAACTCCACATATGTACATTCAACACAATCTTGCCAAACCCCAAAAACAAGACTAAACAATGCACAATACTTCATGAAGCTTAACCCTCGCATGCCAACCATAATAACTCAACACACCTAACAAACTCAACAGAACTTTCTCCCCGCCATTAATACCAACATGCTACTTTAATCAATAAAATTTCCATAGACAGGCATCCCCCTAGATCTGATTTTCTAAATCTGTCAACCCTTCTTCCCCC
>Hap_19
GTTAATGTAGCTTAATAATATAAAGCAAGGCACTGAAAATGCCTAGATGAGTATTCTTACTCCATAAACACATAGGCTTGGTCCTAGCCTTTTTATTAGTTATTAATAGAATTACACATGCAAGTATCCGCACCCCAGTGAGAA-TGCCCTCTAAATCGCGTCT-CTACGATTAAAAGGAGCAGGTATCAAGCACACTAGAAAGTAGCTCATAACACCTTGCTCAGCCACACCCCCACGGGACACAGCAGTGATAAAAATTAAGCTATGAACGAAAGTTCGACTAAGTCATATTAAATAAGGGTTGGTAAATTTCGTGCCAGCCACCGCGGTCATACGATTAACCCAAATTAATAAACCCTCCGGCGTAAAGCGTGTCAAAGACTAATACCAAAATAAAGTTAAAACCCAGTTAAGCCGTAAAAAGCTACAACCAAAGTAAAATAGACTACGAAAGTGACTTTAATACCTCTGACTACACGATAGCTAAGACCCAAACTGGGATTAGATACCCCACTATGCTTAGCCCTAAACTAAAATAGCTTACCACAACAAAGCTATTCGCCAGAGTACTACTAGCAACAGCCTAAAACTCAAAGGACTTGGCGGTGCTTTACATCCCTCTAGAGGAGCCTGTTCCATAATCGATAAACCCCGATAAACCCCACCATCCCTTGCTAATTCAGCCTATATACCGCCATCTTCAGCAAACCCTAAACAAGGTACCGAAGTAAGCACAAATATCCAACATAAAAACGTTAGGTCAAGGTGTAGCCCATGGGATGGAGAGAAATGGGCTACATTTTCTACCCTAAGAACAAGAACTTTAACCCGGACGAAAGTCTCCATGAAACTGGAGACTAAAGGAGGATTTAGCAGTAAATTAAGAATAGAGAGCTTAATTGAATCAGGCCATGAAGCGCGCACACACCGCCCGTCACCCTCCTTAAATATCACAAATCACAACATAACATAAAACCGTGACCCAAACATATGAAAGGAGACAAGTCGTAACAAGGTAAGTATACCGGAAGGTGTACTTGGATAACCAAAGTGTAGCTTAAACAAAGCATCCAGCTTACACCTAGAAGATTTCACTCAAAATGAACACTTTGAACTAAAGCTAGCCCAAACAATACCTAATTCAATTACCCTTAGTCACTTAACTAAAACATTCACCAAACCATTAAAGTATAGGAGATAGAAATTTTAACTTGGCGCTATAGAGAAAGTACCGTAAGGGAACGATGAAAGATGCATTAAAAGTACTAAACAGCAAAGCTTACCCCTTTTACCTTTTGCATAATGATTTAACTAGAATAAACTTAGCAAAGAGAACTTAAGCTAAGCACCCCGAAACCAGACGAGCTACCTATGAACAGTTACAAA-GAACCAACTCATCTATGTCGCAAAATAGTGAGAAGATTCGTAGGTAGAGGTGAAAAGCCCAACGAGCCTGGTGATAGCTGGTTGTCCAGAAACAGAATTTCAGTTCAAATTTAAATTTACCTAAAAACTACTCAATTCTAATGTAAATTTAAATTATAGTCTAAAAAGGTACAGCTTTTTAGATACAGGTTACAACCTTCATTAGAGAGTAAGAACAAGATTAACCCATAGTTGGCTTAAAAGCAGCCATCAATTAAGAAAGCGTTCAAGCTCAACGACACATCTATCTTAATCCCAACAATCAACCCAAACTAACTCCTAATCTCATACTGGACTATTCTATCAACACATAGAAGCAATAATGTTAATATGAGTAACAAGAATTATTTCTCCTTGCATAAGCTTATATCAGAACGAATACTCACTGATAGTTAACAACAAGATAGGGATAATCCAAAAACTAATCATCTATTTAAACCATTGTTAACCCAACACAGGCATGCATCTATAAGGAAAGATTAAAAGAAGTAAAAGGAACTCGGCAAACACAAACCCCGCCTGTTTACCAAAAACATCACCTCTAGCATTTCCAGTATTAGAGGCACTGCCTGCCCAGTGACATCTGTTTAAACGGCCGCGGTATCCTAACCGTGCAAAGGTAGCATAATCACTTGTTCCCTAAATAGGGACTTGTATGAATGGCCACACGAGGGTTTTACTGTCTCTTACTTCCAATCAGTGAAATTGACCTTCCCGTGAAGAGGCGGGAATGACTAAATAAGACGAGAAGACCCTATGGAGCTTTAATTAACTGATTCACAAAAAACAACACACAAACCT-AACCTTCAGGGACAACAAAACTTTTGATTGAATCAGCAATTTCGGTTGGGGTGACCTCGGAGAACAAAACAACCTCCGAGTGATTTAAATCCAGACTAACCAGTCAAAATAAATAATCACTTATTGATCCAAACCATTGATCAACGGAACAAGTTACCCTAGGGATAACAGCGCAATCCTATTCCAGAGTCCATATCGACAATTAGGGTTTACGACCTCGATGTTGGATCAAGACATCCTAATGGTGCAACCGCTATTAAGGGTTCGTTTGTTCAACGATTAAAGTCTTACGTGATCTGAGTTCAGACCGGAGTAATCCAGGTCGGTTTCTATCTATTCTATACTTTTCCCAGTACGAAAGGACAAGAAAAGTAGGGCCCACTTTACAAGAAGCGCCCTCAAACTAATAGATGACATAATCTAAATCTAACTAATTTATAACTTCTACCGCCCTAGAACAGGGCTCGTTAGGGTGGCAGAGCCCGGAAATTGCATAAAACTTAAACCTTTACACTCAGAGGTTCAACTCCTCTCCCTAACAACATGTTCATAATTAACGTTCTCCTCCTAATTGCCCCAATCTTGCTCGCCGTAGCATTCCTCACACTAGTTGAACGAAAAGTCTTAGGCTATATGCAACTTCGCAAAGGACCCAACATCGTAGGCCCCTATGGCCTACTACAACCTATTGCCGATGCCCTCAAACTATTTATCAAAGAGCCAGTACAACCACTAACATCATCGACATCCATATTCATCATCGCACCAATCCTAGCCCTAACCCTGGCCTTAACCATATGAATCCCTCTGCCCATACCATACCCACTAATCAACATAAACCTGGGAATTCTATTCATACTAGCCATGTCCAGCCTAGCTGTCTACTCAATCCTTTGATCAGGATGGGCCTCAAACTCAAAATACGCCCTAATTGGAGCTCTACGAGCAGTAGCACAAACCATCTCATACGAAGTAACTCTAGCAATCATCCTACTCTCAGTCCTCCTAATAAGCGGATCATTCACATTATCAACACTTATTATTACCCAAGAATACCTCTGATTAATCTTCCCATCATGACCCTTAGCCATAATGTGATTCATCTCAACATTAGCCGAAACCAACCGAGCTCCATTTGACCTAACAGAAGGAGAATCAGAACTCGTCTCTGGATTCAACGTTGAATACGCAGCCGGCCCATTTGCTCTATTCTTCCTAGCAGAATACGCAAACATCATCATGATAAATATCTTCACAACAACCCTATTTCTAGGAGCATTTCACAACCCCTACCTGCCAGAACTCTACTCAATTAATTTCACCATTAAAACTCTCCTTCTAACATGTTCCTTCCTATGAATCCGAGCATCCTACCCACGATTCCGATATGACCAACTTATACACCTCCTATGAAAGAACTTCCTACCACTCACACTAGCCCTCTGCATATGACACGTCTCACTTCCAATCATACTATCCAGCATCCCACCACAAACATAGGAAATATGTCTGACAAAAGAGTTACTTTGATAGAGTAAAACATAGAGGCTCAAACCCTCTTATTTCTAGAACCACAGGAATTGAACCTGCTCCTGAGAATTCAAAATCCTCCGTGCTACCGAATTACACCATGTCCTACAAGTAAGGTCAGCTAAATAAGCTATCGGGCCCATACCCCGAAAATGTTGGATTACACCCTTCCCGTACTAATAAATCCCCTTATCTTCACAACTATTCTAATAACAGTTCTTCTAGGAACTATAATCGTTATAATAAGCTCACACTGACTAATAATCTGAATCGGATTTGAAATAAATCTACTAGCCATTATCCCCATCCTAATAAAAAAGTACAATCCCCGAACCATAGAAGCCTCCACCAAATATTTTCTAACCCAAGCCACCGCATCAATACTCCTCATAATAGCGATCATCATTAACCTCATACACTCAGGCCAATGAACAATCACAAAAGTCTTCAACCCCACAGCGTCCATCATTATAACTTCAGCTCTCGCCATAAAACTTGGACTCACACCATTCCACTTCTGAGTACCCGAAGTCACACAGGGCATCTCATTAACATCAGGTCTCATCCTACTTACATGACAAAAACTAGCCCCAATATCAATCCTATATCAAATCTCACCCTCAATTAACCTAAATATCTTATTAACTATAGCCGTACTGTCAATCCTAGTAGGAGGCTGAGGCGGTCTCAACCAAACCCAACTACGAAAAATCATAGCATACTCGTCAATCGCGCATATAGGATGAATAACAGCTGTCCTAGTATATAGCCCAACACTGACAATACTAAACATATTAATTTACATTATAATAACACTCACAATATTCATACTATTTATCCACAGCTCTTCTACTACAACACTATCACTCTCCCACACATGAAACAAAACACCTCTAACCACTACACTAATCCTAATTACCTTACTATCCATAGGAGGCCTCCCCCCACTATCAGGATTCATACCCAAATGAATAATCATTCAAGAGCTCACCAAAAATAGCAGCATCATCCTCCCCACACTAATAGCCATTATAGCACTACTCAACCTCTACTTCTACATACGACTAACCTATTCCACCTCACTGACCATATTCCCATCCACAAACAACATAAAAATAAAATGACAATTCGAAACCAAACAAATTACTCTCTTACCCCCATTAATTGTTATATCCTCCCTACTCCTCCCCCTAACCCCCATACTATCAATTTTGGACTAGGAATTTAGGTTAACATCCCAGACCAAGAGCCTTCAAAGCTCTAAGCAAGTGAATCCACTTAATTCCTGCATACTAAGGACTGCGAGACTCTATCTCACATCAATTGAACGCAAATCAAACACTTTTATTAAGCTAAGCCCTTACTAGATTGGTGGGCTACCATCCCACGAAATTTTAGTTAACAGCTAAATACCCTAATCAACTGGCTTCAATCTACTTCTCCCGCCGCCTAGAAAAAAA-GGCGGGAGAAGCCCCGGCAGAA-TTGAAGCTGCTCCTTTGAATTTGCAATTCAATGTGAGAATTCACCACGGGACTTGATAAGAAGAGGATTCCAACCCCTGTCTTTAGATTTACAGTCTAATGCTTACTCAGCCATCTTACCTATGTTCATCAACCGCTGACTATTTTCAACTAACCACAAAGACATCGGCACTCTGTACCTCCTATTCGGCGCTTGAGCTGGAATAGTAGGAACTGCCCTAAGCCTCCTAATCCGTGCTGAATTAGGCCAACCTGGGACCCTACTAGGAGATGATCAGATCTACAATGTTATTGTAACCGCCCATGCATTCGTAATAATTTTCTTTATGGTCATACCCATTATAATCGGAGGATTCGGAAACTGATTAGTCCCCCTGATAATTGGAGCACCTGATATAGCTTTCCCCCGAATAAACAACATAAGCTTCTGATTACTTCCCCCATCATTCCTACTTCTTCTCGCTTCCTCAATAATTGAAGCAGGTGCCGGAACAGGCTGAACCGTATATCCTCCTCTAGCTGGAAATCTGGCGCATGCAGGAGCCTCTGTTGACTTAACCATTTTCTCTCTCCACCTAGCTGGGGTGTCTTCGATTTTAGGTGCCATCAACTTTATTACCACAATCATTAACATAAAACCACCAGCTCTATCCCAATATCAAACCCCCCTATTCGTTTGATCTGTCCTTATTACGGCAGTACTCCTTCTCCTAGCCCTCCCGGTCCTAGCAGCAGGCATTACCATGCTTCTCACAGACCGTAACCTAAACACTACTTTCTTCGACCCCGCAGGAGGAGGGGATCCAATCCTTTATCAACACCTATTCTGATTCTTCGGGCACCCCGAAGTCTATATTCTTATCCTACCAGGCTTCGGTATAATCTCACACATCGTCACATACTACTCAGGTAAAAAGGAACCTTTTGGCTACATGGGTATAGTGTGAGCTATAATATCCATTGGCTTTCTAGGCTTCATCGTATGGGCTCACCACATGTTTACAGTAGGGATAGACGTTGACACACGAGCATACTTCACATCAGCTACCATAATCATCGCTATCCCTACCGGTGTAAAAGTATTCAGCTGACTAGCCACCCTGCACGGAGGAAATATCAAATGATCTCCAGCTATACTCTGAGCTCTAGGCTTCATCTTCTTATTCACAGTAGGAGGTCTAACAGGAATCGTCCTAGCTAACTCATCCCTAGATATTGTTCTCCACGATACTTATTATGTAGTAGCACATTTCCATTATGTCCTGTCTATAGGAGCAGTCTTCGCCATTATGGGGGGATTTGTACACTGATTCCCTCTATTCTCAGGATACACACTCAACCAAACCTGAGCAAAAATCCACTTTACAATTATATTCGTAGGGGTAAATATAACCTTCTTCCCACAACATTTCCTTGGCCTCTCAGGAATGCCACGACGCTATTCTGATTATCCAGACGCATATACAACATGAAACACCATCTCATCCATAGGATCTTTTATCTCACTTACAGCAGTGATACTAATAATTTTCATAATTTGAGAAGCATTCGCATCCAAACGAGAAGTGTCTACAGTAGAATTAACCTCAACTAATCTGGAATGACTACACGGATGCCCCCCACCATACCACACATTTGAAGAACCCACCTACGTAAACCTAAAATAAGAAAGGAAGGAATCGAACCCCCTCTAACTGGTTTCAAGCCAATATCATAACCACTATGTCTTTCTCCATCAATTGAGGTATTAGTAAAAATTACATAACTTTGTCAAAGTTAAATTATAGGTTAAACCCCTATATACCTCTATGGCCTACCCCTTCCAACTAGGATTCCAAGACGCAACATCCCCTATTATAGAAGAACTCCTACACTTCCACGACCACACACTAATAATCGTATTCCTAATTAGCTCTCTAGTATTATATATTATCTCATCAATACTAACAACTAAATTAACCCATACCAGCACCATAGATGCTCAAGAAGTAGAGACAATTTGAACGATTTTACCAGCCATCATCCTTATTCTAATCGCCCTCCCATCCCTACGAATTCTATATATAATAGATGAAATCAATAATCCGTCCCTCACAGTCAAAACAATAGGCCACCAATGATACTGAAGCTACGAGTATACCGATTACGAAGACTTGACCTTTGACTCCTACATGATCCCCACATCAGACCTAAAGCCAGGAGAATTACGTCTTCTAGAAGTCGACAATCGAGTGGTTCTCCCCATAGAAATAACCATCCGAATGCTAATTTCATCCGAAGACGTCCTACACTCATGAGCTGTGCCCTCCCTAGGCCTAAAAACAGACGCTATCCCTGGGCGCCTAAATCAGACAACTCTCGTGGCCTCTCGACCAGGACTTTACTACGGTCAATGCTCAGAGATCTGCGGATCAAACCACAGCTTTATGCCAATTGTCCTTGAACTAGTTCCACTGAAACACTTCGAAGAATGATCTGCATCAATATTATAAAGTCACTAAGAAGCTATTATAGCATTAACCTTTTAAGTTAAAGATTGAGGGTTCAACCCCCTCCCTAGTGATATGCCACAGTTGGATACATCAACATGATTTATTAATATCGTCTCAATAATCCTAACTCTATTTATTGTATTTCAACTAAAAATCTCAAAGCACTCCTACCCGACACACCCAGAAGTAAAGACAACCAAAATAACAAAACACTCTGCCCCTTGAGAATCAAAATGAACGAAAATCTATTCGCCTCTTTCGCTACCCCAACAATAATAGGCCTCCCTATTGTAATTCTGATCATCATATTTCCTAGCATCCTATTCCCCTCACCCAACCGACTAATTAACAATCGCCTAATCTCAATTCAACAATGGCTAGTCCAACTTACATCAAAACAAATAATAGCTATCCATAACAACAAAGGACAAACCTGAACTCTTATGCTCATATCACTGATCCTATTCATTGGCTCAACAAACTTATTAGGCCTACTACCTCACTCATTCACACCAACAACACAACTATCAATAAACCTAGGCATAGCTATCCCCCTATGGGCAGGGACAGTATTCATAGGCTTTCGTCACAAAACAAAAGCAGCCCTAGCCCACTTTCTACCTCAAGGAACGCCCATTTTCCTCATCCCCATACTAGTAATTATCGAGACTATCAGCCTATTTATTCAACCTGTAGCCCTAGCCGTGCGGCTAACCGCTAACATTACCGCCGGACACCTCCTAATACACCTCATCGGAGGGGCAACACTAGCCCTCATAAGCATCAGCCCCTCAACAGCCCTTATTACGTTTATCATCCTAATTCTTCTAACTATTCTCGAATTCGCAGTAGCTATAATCCAAGCCTACGTATTCACTCTCCTGGTAAGCCTTTACTTACACGACAACACCTAATGACCCACCAAACCCACGCTTACCACATAGTAAACCCCAGCCCATGACCACTTACAGGAGCCCTATCAGCCCTCCTGATAACATCAGGACTAGCCATGTGATTTCACTTTAACTCAACCTTACTTCTAGCTATAGGGCTATTAACTAACATCCTCACCATATATCAATGATGACGAGACATCATCCGAGAAAGCACATTCCAAGGCCATCACACATCAATCGTTCAAAAGGGACTCCGATATGGCATAATCCTTTTTATTATCTCAGAAGTCTTCTTCTTCTCTGGCTTCTTCTGAGCCTTTTACCACTCAAGCCTAGCCCCCACACCCGAACTAGGCGGCTGCTGACCACCCACAGGTATCCACCCCTTAAACCCCCTAGAAGTCCCCTTACTCAACACCTCAGTGCTCCTAGCATCTGGAGTCTCCATCACCTGAGCCCATCATAGCCTAATAGAAGGAAACCGTAAAAATATGCTCCAAGGCCTATTCATCACAATTTCACTAGGCGTATACTTCACCCTTCTCCAAGCCTCAGAATACTATGAAGCCTCATTTACTATTTCAGATGGAGTATACGGATCAACATTTTTCGTGGCAACAGGGTTCCACGGACTACACGTAATTATCGGATCTACCTTCCTCATTGTATGTTTCCTACGCCAACTAAAATTCCACTTTACATCCAGTCACCACTTCGGATTCGAAGCAGCCGCTTGATACTGACACTTCGTCGACGTAGTCTGACTATTCTTGTACATCTCTATTTATTGATGAGGATCCTATTCTTTTAGTATTGACCAGTACAATTGACTTCCAATCAATCAGCTTCGGTATAACCCGAAAAAGAATAATAAACCTCATACTGACACTCCTCACTAACACATTACTAGCCTCACTACTCGTACTCATCGCATTCTGACTACCACAACTAAACATCTATGCAGAAAAAACCAGCCCATATGAATGCGGATTTGACCCTATAGGGTCAGCACGCCTCCCCTTCTCAATAAAATTTTTCTTAGTGGCCATTACATTTCTGCTATTCGACTTAGAAATTGCCCTCCTATTACCCCTTCCATGAGCATCCCAAACAACTAACCTAAACACTATACTTATCATAGCACTAGTCCTAATCTCTCTTCTAGCCATCAGCCTAGCCTACGAATGAACCCAAAAAGGACTAGAATGAACTGAGTATGGTAATTAGTTTAAACCAAAACAAATGATTTCGACTCATTAAACTATGATTAACTTCATAATTACCAACATGTCGCTAGTCCATATTAATATCTTCCTAGCATTCACAGTATCCCTCGTAGGCCTACTAATGTACCGATCCCACCTAATATCCTCACTCCTATGCCTAGAAGGAATAATACTATCACTATTCGTCATAGCAACCATAATAGTCCTAAACACCCACTTCACACTAGCTAGTATAATACCTATCATCTTACTAGTATTCGCTGCCTGCGAAGCAGCTCTAGGATTATCCCTACTAGTCATAGTCTCCAATACTTATGGAGTGGACCACGTACAAAACCTTAACCTCCTCCAATGCTAAAAATCATCATTCCCACAATCATACTTATGCCCCTTACATGACTATCAAAAAAGAATATAATCTGAATCAACACTACAACCTACAGTCTATTAATCAGCCTTATCAGCCTATCCCTCCTAAACCAACCTAGCAACAATAGCCTAAACTTCTCACTAATATTCTTCTCTGATCCCCTATCAGCCCCACTTCTGGTGCTGACAACATGACTACTGCCACTAATACTCATAGCCAGCCAACATCATCTATCTAAAGAACCACTAATCCGAAAAAAACTCTACATCACCATGCTAACCATACTTCAAACTTTTCTAATCATGACTTTTACCGCCACAGAACTAATCTCCTTCTACATCCTATTTGAAGCCACATTAGTTCCAACACTAATTATCATCACCCGCTGAGGCAACCAAACAGAACGCCTGAACGCAGGCCTCTATTTCCTATTCTACACACTAATAGGTTCCCTCCCACTCTTAGTTGCACTAATCTCTATCCAAAACCTAACAGGCTCACTAAACTTCCTATTAATTCAATACTGAAACCAAGCACTACCCGACTCTTGATCCAATATTTTCCTATGACTAGCATGTATAATAGCATTCATAGTCAAAATACCCCTATATGGTCTTCACCTCTGACTCCCAAAAGCTCATGTAGAAGCCCCAATTGCCGGATCCATAGTGCTAGCAGCCATTCTACTAAAACTAGGAGGCTACGGAATACTACGAATTACAACAATACTAAACCCCCAAACTAGCTTTATAGCCTACCCCTTCCTCATACTATCCCTGTGAGGAATAATCATAACTAGTTCCATCTGCTTGCGACAAACCGATCTAAAATCACTTATTGCATACTCCTCTGTCAGCCACATAGCCCTAGTAATCGTAGCCGTCCTCATCCAAACACCATGAAGTTATATAGGAGCTACAGCCCTAATAATCGCTCACGGCCTTACATCATCAATACTATTCTGCCTGGCAAACTCAAATTACGAACGTACCCATAGCCGAACTATAATCCTAGCCCGTGGGCTTCAAACACTTCTTCCCCTTATAGCAGCCTGATGACTATTAGCCAGCCTAACCAACCTGGCCCTCCCTCCCAGCATTAACCTAATTGGAGAGCTATTCGTAGTAATATCATCATTCTCATGATCAAATATTACCATTATTCTAATAGGAACCAATATCACCATCACCGCCCTCTACTCCCTATACATACTAATCACAACACAACGAGGGAAATACACACACCATATCAACAGCATTAAACCTTCATTCACACGAGAAAACGCACTCATGGCCCTCCACATGACTCCCCTACTACTCCTGTCACTTAACCCTAAAATTATCCTAGGCTTTACGTACTGTAAATATAGTTTAACAAAAACACTAGATTGTGGATCTAGAAACAGAAACTTAATATTTCTTATTTACCGAGAAAGTATGCAAGAACTGCTAATTCATGCCCCCATGTCCAACAAACATGGCTCTCTCAAACTTTTAAAGGATAGGAGCTATCCGTTGGTCTTAGGAACCAAAAAATTGGTGCAACTCCAAATAAAAGTAATCAACATGTTCTCCTCCCTCATACTAGTTTCACTATTAGTACTAACCCTCCCAATCATATCATCAATCTTCAATACCTACAAAAACAGCACGTTCCCACATCATGTAAAAAACACTATCTCATATGCCTTCATTACTAGCCTAATTCCCACTATAATATTTATTCACTCTGGACAAGAAACAATCATCTCAAACTGACACTGAATAACCATACAAACCCTCAAACTATCCCTAAGCTTCAAACTAGACTACTTCTCAATAATTTTCGTACCAGTAGCCCTATTCGTAACATGATCTATTATGGAATTCTCCCTGTGATACATGCACTCAGATCCTTACATTACTCGATTTTTTAAATACTTACTTACATTCCTCATCACTATAATAATTCTAGTCACAGCTAACAACCTTTTCCAACTGTTCATCGGATGGGAGGGAGTAGGCATCATGTCATTCTTACTAATCGGATGATGATACGGCCGAACAGATGCCAACACCGCGGCCCTTCAAGCAATCCTTTATAACCGCATCGGGGATATCGGCTTCATCATAGCCATAGCCTGATTCCTATTCAACACCAACACATGAGACCTCCAACAAATCTTCATACTCGACCCCAACCTTACCAACCTCCCGCTCCTAGGCCTCCTCCTAGCCGCAACTGGCAAATCCGCTCAATTTGGACTCCACCCATGACTTCCTTCAGCCATAGAGGGCCCTACACCAGTCTCAGCCCTACTCCACTCCAGCACAATAGTTGTAGCAGGCGTCTTCCTGCTAATCCGCTTCCATCCACTAATAGAAAACAACAAAACAATCCAGTCACTTACCCTATGCCTAGGAGCCATCACCACACTATTCACAGCAATCTGCGCACTCACTCAAAACGATATTAAAAAAATCATTGCTTTCTCCACCTCCAGCCAACTAGGCCTGATAATCGTAACCATCGGTATCAATCAACCCTACCTAGCATTCCTCCACATCTGCACTCACGCATTCTTCAAAGCTATACTATTTATATGTTCCGGATCCATTATCCACAGCCTAAATGACGAGCAAGATATCCGAAAAATAGGCGGACTATTTAATGCAATACCCTTCACCACCACATCTCTAATTATTGGCAGCCTTGCACTCACCGGAATTCCTTTCCTCACAGGCTTCTACTCCAAAGACCTCATCATCGAAACCGCCAACACATCGTACACCAACGCCTGAGCCCTACTAATAACTCTCATTGCCACATCCCTCACAGCTGTCTACAGCACCCGAATCATCTTCTTTGCACTCCTAGGGCAACCCCGCTTCCTCCCTCTAACCTCAATCAACGAAAATAACCCCTTTCTAATTAACTCCATCAAACGCCTCTTAATTGGCAGCATTTTTGCCGGATTCTTCATCTCCAACAATATCTACCCCACAACCGTCCCAGAAATAACCATACCTACTTACATAAAACTCACCGCCCTCGCAGTAACCATCCTAGGATTTACACTAGCCCTAGAACTAAGCTTGATAACCCATAACTTAAAACTAGAACACTCCACCAGCGTATTCAAATTCTCCAACCTCTTAGGATACTACCCAACAATTATACACCGACTCCCACCGCTCGCTAACCTATCAATAAGCCAAAAATCAGCATCACTTCTACTAGACTCAATCTGACTAGAAAACATCCTGCCAAAATCTATCTCCCAGTTCCAAATAAAAACCTCAATCCTAATTTCCACCCAAAAAGGACAAATCAAATTATATTTCCTCTCATTCCTCATCACCCTTATCCTAAGCATACTACTTTTTAATCTCCACGAGTAACCTCTAAAATTACTAAGACCCCAACAAACAACGATCAACCAGTCACAATCACAACCCAAGCCCCATAACTATACAATGCAGCAACCCCTATAATTTCCTCACTAAACACCCCAGAATCCCCAGTATCATAAATAGCTCAATCCCCCACACCACTAAACTTAAACACTACCCCCACTTCCTCACTCTTCAGAACATATAAAACCAACATAACCTCCATCAACAACCCTAAAAGAAATACCCCCATAACAGTCGTATTAGACACCCATACCTCAGGATACTGCTCAGTAGCCATAGCCGTTGTATAACCAAAAACAACCAGCATTCCTCCCAAGTAAATCAAAAACACCATCAACCCCAAAAAGGACCCTCCAAAATTCATAATAATACCACAACCGACCCCTCCACTTACAATCAGCACTAAACCCCCATAAATAGGTGAAGGTTTTGAAGAAAACCCCACAAAACTAACAACAAAAATAACACTCAAAATAAACACAATATATGTCATCATTATTCCCACGTGGAATCTAACCACGACCAATGACATGAAAAATCATCGTTGTATTTCAACTATAAGAACACCAATGACAAACATCCGGAAATCTCACCCACTAATTAAAATCATCAATCACTCTTTTATTGACCTACCAGCCCCCTCAAACATTTCATCATGATGAAACTTCGGCTCCCTCCTAGGAATCTGCCTAATCCTCCAAATCTTAACAGGCCTATTCCTAGCCATACACTACACATCAGACACGACAACTGCCTTCTCATCCGTCACTCACATCTGCCGAGACGTTAACTACGGATGAATTATCCGCTACCTCCATGCCAACGGAGCATCAATATTTTTTATCTGCCTCTTCATTCACGTAGGACGCGGCCTCTACTACGGCTCTTACACATTCCTAGAGACATGAAACATTGGAATCATCCTACTTTTCACAGTTATAGCTACAGCATTCATGGGCTATGTCCTACCATGAGGCCAAATATCCTTTTGAGGAGCAACAGTCATCACAAACCTCCTATCAGCAATTCCCTACATCGGTACTACCCTCGTCGAATGAATCTGAGGTGGATTCTCAGTAGACAAAGCCACCCTTACCCGATTTTTTGCTTTCCACTTCATCCTACCCTTCATCATCACAGCCCTGGTAGTCGTACATTTACTATTTCTTCACGAAACAGGATCTAACAACCCCTCAGGGATCCCATCCAATATGGACAAAATCCCATTCCACCCATATTATACAATTAAAGACATCCTAGGACTCCTCCTCCTGATCTTGCTCCTACTAACTCTAGTATTATTCTCCCCCGACCTCCTAGGAGACCCAGACAACTACACCCCAGCTAACCCTCTCAGCACTCCCCCTCATATTAAACCAGAATGGTACTTCCTGTTTGCCTACGCCATCCTACGCTCCATTCCCAACAAACTAGGAGGCGTATTAGCCCTAATCCTCTCCATCCTGATCCTAGCACTCATCCCCACCCTCCACATATCAAAACAACGAAGCATAATGTTCCGGCCTCTCAGCCAATGCGTATTCTGACTCTTAGTGGCAGACTTACTGACACTAACATGAATCGGCGGACAGCCAGTGGAACACCCATACGTAATTATCGGCCAACTGGCCTCAATCCTCTACTTCTCCCTAATTCTCATTTTTATACCACTCGCAAGCACCATCGAAAACAATCTTCTAAAATGAAGAGTCCCTGTAGTATATCACACATTACCCTGGTCTTGTAAACCAGAAAAGGGGGAAAACGTT-CCTCCCAAGGACTATCAAGGAAGAAGCTCTAGCTCCACCATCAACACCCAAAGCTGAAATTCTACTTAAACTATTCCTTGATTTCTTCCCCTAAACGACAACAATTCACCCTCATGTGCTATGTCAGTATCAGATTATACCCCCACATAACACCATACCCACCTGACATGCAATATCTTATGAATGGCCTATGTACATCGTGCATTAAATTGCTTGCCCCATGAATAATAAGCATGTACATAATATCATTTATCTTACATAAGTACATTATATTATTGATCGTGCATACCCCATCCAAGTCAAATCATTTCCAGTCAACACGCATATCATAACCCATGTTCCACGAGCTTAATCACCAAGCCGCGGGAAATCAGCAACCCTCTCAACTACGTGTCCCAATCCTCGCTCCGGGCCCATTCAAACGTGGGGGTTTCTACAGTGAAACTATATCTGGCATCTGGTTCTTTCTTCAGGGCCATTTCCACCCAACCTCGCTCATTCTTTCCCCTTAAATAAGACATCTCGATGGACTAATGACTAATCAGCCCATGCTCACACATAACTGTGGTTTCATGCATTTGGTATCTTTTTATATTTGGGGATGCTATGACTCAGCTACGGCCGTCAAAGGCCTCGACGCAGTCAATTAAATTGAAGCTGGACTTAAATTGAACG-TTATCCCTCCGCATCAGCAACCATAAGGTGTTATTCAGTCCATGGTAACAGGACATAAGAAACAANNNNNNNNNNNNNNNNNNNNNNNNNNNNNNNNNNNNNNNNNNNNNNNNNNNNNNNNNNNNNNNNNNNNNNNNNNNNNNNNNNNNNNNNNNNNNNNNNNNNNNNNNNNNNNNNNNNNNNNNNNNNNNNNNNNNNNNNNNNNNNNNNNNNNNNNNNNNNNNNNNNNNNNNNNNNNNNNNNNNNNNNNNNNNNNNNNNNNNNNNNNNNNNNNNNNNNNNNNNNNNNNNNNNNNNNACCCGCGCAGCAAGCAAGTAATATAGCTTTCTTAATCAAACCCCCCCTACCCCCCATTAAACTCCACATATGTACATTCAACACAATCTTGCCAAACCCCAAAAACAAGACTAAACAATGCACAATACTTCATGAAGCTTAACCCTCGCATGCCAACCATAATAACTCAACACACCTAACAAACTCAACAGAACTTTCTCCCCGCCATTAATACCAACATGCTACTTTAATCAATAAAATTTCCATAGACAGGCATCCCCCTAGATCTGATTTTCTAAATCTGTCAACCCTTCTTCCCCC
>Hap_20
GTTAATGTAGCTTAATAATATAAAGCAAGGCACTGAAAATGCCTAGATGAGTATTCTTACTCCATAAACACATAGGCTTGGTCCTAGCCTTTTTATTAGTTATTAATAGAATTACACATGCAAGTATCCGCACCCCAGTGAGAA-TGCCCTCTAAATCGCGTCT-CTACGATTAAAAGGAGCAGGTATCAAGCACACTAGAAAGTAGCTCATAACACCTTGCTCAGCCACACCCCCACGGGACACAGCAGTGATAAAAATTAAGCTATGAACGAAAGTTCGACTAAGTCATATTAAATAAGGGTTGGTAAATTTCGTGCCAGCCACCGCGGTCATACGATTAACCCAAATTAATAAACCCTCCGGCGTAAAGCGTGTCAAAGACTAATACCAAAATAAAGTTAAAACCCAGTTAAGCCGTAAAAAGCTACAACCAAAGTAAAATAGACTACGAAAGTGACTTTAATACCTCTGACTACACGATAGCTAAGACCCAAACTGGGATTAGATACCCCACTATGCTTAGCCCTAAACTAAAATAGCTTACCACAACAAAGCTATTCGCCAGAGTACTACTAGCAACAGCCTAAAACTCAAAGGACTTGGCGGTGCTTTACATCCCTCTAGAGGAGCCTGTTCCATAATCGATAAACCCCGATAAACCCCACCATCCCTTGCTAATTCAGCCTATATACCGCCATCTTCAGCAAACCCTAAACAAGGTACCGAAGTAAGCACAAATATCCAACATAAAAACGTTAGGTCAAGGTGTAGCCCATGGGATGGAGAGAAATGGGCTACATTTTCTACCCTAAGAACAAGAACTTTAACCCGGACGAAAGTCTCCATGAAACTGGAGACTAAAGGAGGATTTAGCAGTAAATTAAGAATAGAGAGCTTAATTGAATCAGGCCATGAAGCGCGCACACACCGCCCGTCACCCTCCTTAAATATCACAAATCACAACATAACATAAAACCGTGACCCAAACATATGAAAGGAGACAAGTCGTAACAAGGTAAGTATACCGGAAGGTGTACTTGGATAACCAAAGTGTAGCTTAAACAAAGCATCCAGCTTACACCTAGAAGATTTCACTCAAAATGAACACTTTGAACTAAAGCTAGCCCAAACAATACCTAATTCAATTACCCTTAATCACTTAACTAAAACATTCACCAAACCATTAAAGTATAGGAGATAGAAATTTTAACTTGGCGCTATAGAGAAAGTACCGTAAGGGAACGATGAAAGATGCATTAAAAGTACTAAACAGCAAAGCTTACCCCTTTTACCTTTTGCATAATGATTTAACTAGAATAAACTTAGCAAAGAGAACTTAAGCTAAGCACCCCGAAACCAGACGAGCTACCTATGAACAGTTACAAA-GAACCAACTCATCTATGTCGCAAAATAGTGAGAAGATTCGTAGGTAGAGGTGAAAAGCCCAACGAGCCTGGTGATAGCTGGTTGTCCAGAAACAGAATTTCAGTTCAAATTTAAATTTACCTAAAAACTACTCAATTCTAATGTAAATTTAAATTATAGTCTAAAAAGGTACAGCTTTTTAGATACAGGTTACAACCTTCATTAGAGAGTAAGAACAAGATAAACCCATAGTTGGCTTAAAAGCAGCCATCAATTAAGAAAGCGTTCAAGCTCAACGACACATCTATCTTAATCCCAACAATCAACCCAAACTAACTCCTAATCTCATACTGGACTATTCTATCAACACATAGAAGCAATAATGTTAATATGAGTAACAAGAATTATTTCTCCTTGCATAAGCTTATATCAGAACGAATACTCACTGATAGTTAACAACAAGATAGGGATAATCCAAAAACTAATCATCTATTTAAACCATTGTTAACCCAACACAGGCATGCATCTATAAGGAAAGATTAAAAGAAGTAAAAGGAACTCGGCAAACACAAACCCCGCCTGTTTACCAAAAACATCACCTCTAGCATTTCCAGTATTAGAGGCACTGCCTGCCCAGTGACATCTGTTTAAACGGCCGCGGTATCCTAACCGTGCAAAGGTAGCATAATCACTTGTTCCCTAAATAGGGACTTGTATGAATGGCCACACGAGGGTTTTACTGTCTCTTACTTCCAATCAGTGAAATTGACCTTCCCGTGAAGAGGCGGGAATGACTAAATAAGACGAGAAGACCCTATGGAGCTTTAATTAACTGATTCACAAAAAACAACACACAAACCT-AACCTTCAGGGACAACAAAACTTTTGATTGAATCAGCAATTTCGGTTGGGGTGACCTCGGAGAACAAAACAACCTCCGAGTGATTTAAATCCAGACTAACCAGTCAAAATATATAATCACTTATTGATCCAAACCATTGATCAACGGAACAAGTTACCCTAGGGATAACAGCGCAATCCTATTCCAGAGTCCATATCGACAATTAGGGTTTACGACCTCGATGTTGGATCAAGACATCCTAATGGTGCAACCGCTATTAAGGGTTCGTTTGTTCAACGATTAAAGTCTTACGTGATCTGAGTTCAGACCGGAGTAATCCAGGTCGGTTTCTATCTATTCTATACTTTTCCCAGTACGAAAGGACAAGAAAAGTAGGGCCCACTTTACAAGAAGCGCCCTCAAACTAATAGATGACATAATCTAAATCTAACTAATTTATAACTTCTACCGCCCTAGAACAGGGCTCGTTAGGGTGGCAGAGCCCGGAAATTGCATAAAACTTAAACCTTTACACTCAGAGGTTCAACTCCTCTCCCTAACAACATGTTCATAATTAACGTTCTCCTCCTAATTGTTCCAATCTTGCTCGCCGTAGCATTCCTCACACTAGTTGAACGAAAAGTCTTAGGCTATATACAACTTCGCAAAGGACCCAACATCGTAGGCCCCTATGGCCTACTACAACCTATTGCCGATGCCCTCAAACTATTTATCAAAGAGCCACTACAACCACTAACATCATCGACATCCATATTCATCATCGCACCAATCCTAGCCCTAACCCTGGCCTTAACCATATGAATCCCTCTGCCCATACCATACCCACTAATCAACATAAACCTGGGAATTCTATTCATACTAGCCATGTCCAGCCTAGCTGTCTACTCAATCCTTTGATCAGGATGGGCCTCAAACTCAAAATACGCCCTAATTGGAGCTCTACGAGCAGTAGCACAAACCATCTCATACGAAGTAACTCTAGCAATCATCCTACTCTCAGTCCTCCTAATAAGCGGATCATTCACATTATCAACACTTATTATTACCCAAGAATATCTCTGATTAATCTTCCCATCATGACCCTTAGCCATAATGTGATTCATCTCAACATTAGCCGAAACCAACCGAGCTCCATTCGACCTAACAGAAGGAGAATCAGAACTCGTCTCTGGATTCAACGTTGAATACGCAGCCGGCCCATTTGCTCTATTCTTCCTAGCAGAATACGCAAACATCATCATGATAAACATCTTCACAACAACCCTATTTCTAGGAGCATTTCACAACCCCTACCTGCCAGAACTCTACTCAATTAATTTCACCATTAAAGCTCTCCTTCTAACATGTTCCTTCCTATGAATCCGAGCATCCTACCCACGATTCCGATATGACCAACTTATACACCTCCTATGAAAGAACTTCCTACCACTCACACTAGCCCTCTGCATATGACACGTCTCACTTCCAATCATACTATCCAGCATCCCACCACAAACATAGGAAATATGTCTGACAAAAGAGTTACTTTGATAGAGTAAAACATAGAGGCTCAAACCCTCTTATTTCTAGAACTACAGGAATTGAACCTGCTCCTGAGAATTCAAAATCCTCCGTGCTACCGAATTACACCATGTCCTACAAGTAAGGTCAGCTAAATAAGCTATCGGGCCCATACCCCGAAAATGTTGGATTACACCCTTCCCGTACTAATAAACCCCCTTATCTTCACAACTATCCTAATAACAGTTCTTCTAGGAACTATAATCGTTATAATAAGCTCACACTGACTAATAATCTGAATCGGATTTGAAATAAATCTACTAGCCATTATCCCCATCCTAATAAAAAAGTACAATCCCCGAACCATAGAAGCCTCCACCAAATATTTTCTAACCCAAGCCACCGCATCAATACTCCTCATAATAGCGATCATCATTAACCTCATACACTCAGGCCAATGAACAATCACAAAAGTCTTCAACCCCACAGCGTCCATCATTATAACTTCAGCTCTCGCCATAAAACTTGGACTCACACCATTCCACTTCTGAGTACCCGAAGTCACACAAGGCATCTCATTAACATCAGGTCTCATCCTACTTACGTGACAAAAACTAGCCCCAATATCAATCCTATATCAAATCTCACCCTCAATTAACCTAAATATCTTATTAACTATAGCCGTACTGTCAATCCTAGTAGGAGGCTGAGGCGGTCTCAACCAAACCCAACTACGAAAAATCATAGCATACTCGTCAATCGCGCATATAGGATGAATAACAGCTGTCCTAGTATATAACCCAACACTGACAATACTAAACATATTAATTTACATTATAATAACACTCACAATATTCATACTATTTATCCACAGCTCCTCCACTACAACACTATCACTCTCCCACACATGAAACAAAACACCTCTAACCACTACACTAATCCTAATTACCTTACTATCCATAGGAGGCCTCCCCCCACTATCAGGATTCATACCCAAATGAATAATCATTCAAGAGCTCACCAAAAATAGCAGCATCATCCTCCCCACACTAATAGCCATTATAGCACTACTCAACCTCTACTTCTACATACGACTAACCTATTCCACCTCACTGACCATATTCCCATCCACAAACAACATAAAAATAAAATGACAATTCGAAACTAAACGAATTACTCTCTTACCCCCGTTAATTGTTATATCCTCCCTACTCCTCCCCCTAACCCCCATACTATCAATTTTGGACTAGGAATTTAGGTTAACATCCCAGACCAAGAGCCTTCAAAGCTCTAAGCAAGTGAATCCACTTAATTCCTGCATACTAAGGACTGCGAGACTCTATCTCACATCAATTGAACGCAAATCAAACACTTTTATTAAGCTAAGCCCTTACTAGATTGGTGGGCTACCATCCCACGAAATTTTAGTTAACAGCTAAATACCCTAATCAACTGGCTTCAATCTACTTCTCCCGCCGCCTAGAAAAAAA-GGCGGGAGAAGCCCCGGCAGAA-TTGAAGCTGCTCCTTTGAATTTGCAATTCAATGTGA-AATTCACCACGGGACTTGATAAGAAGAGGATTCCAACCCCTGTCTTTAGATTTACAGTCTAATGCTTACTCAGCCATCTTACCTATGTTCATCAACCGCTGACTATTTTCAACTAACCACAAAGACATCGGCACTCTGTACCTCCTATTCGGCGCTTGAGCTGGAATAGTAGGAACTGCCCTAAGCCTCCTAATCCGTGCTGAATTAGGCCAACCTGGGACCCTACTAGGAGATGATCAGATCTACAATGTTATTGTAACCGCCCATGCATTCGTAATAATTTTCTTTATGGTTATACCCATTATAATCGGAGGATTCGGAAACTGATTAGTCCCCCTGATAATTGGAGCACCTGATATAGCTTTCCCCCGAATAAACAACATAAGCTTCTGATTACTTCCCCCATCATTCCTACTTCTCCTCGCTTCCTCAATAATTGAAGCAGGTGCCGGAACAGGCTGAACCGTATATCCTCCTCTAGCTGGAAATCTGGCGCATGCAGGAGCCTCTGTTGACTTAACCATTTTCTCTCTCCACCTAGCTGGGGTGTCCTCGATTTTAGGTGCCATCAACTTTATTACCACAATCATTAACATAAAACCACCAGCTCTATCCCAATATCAAACCCCCCTATTCGTTTGATCTGTCCTTATTACGGCAGTACTCCTTCTCCTAGCCCTCCCGGTCCTAGCAGCAGGCATTACCATGCTTCTCACAGACCGTAACCTAAACACTACTTTCTTCGACCCCGCAGGAGGAGGGGATCCAATCCTTTATCAACACCTATTCTGATTCTTCGGACACCCCGAAGTCTATATTCTTATCCTACCAGGCTTCGGTATAATCTCACACATCGTCACATACTACTCAGGTAAAAAGGAACCTTTTGGCTACATGGGTATAGTGTGAGCTATAATATCCATTGGCTTTCTAGGCTTCATCGTATGGGCTCACCACATGTTTACAGTAGGGATAGACGTTGACACACGAGCATACTTCACATCAGCTACCATAATCATCGCTATCCCTACCGGTGTAAAAGTATTCAGCTGACTAGCCACCCTGCACGGAGGAAATATCAAATGATCTCCAGCTATACTCTGAGCTCTAGGTTTCATCTTCTTATTCACAGTAGGAGGTCTAACAGGAATCGTCCTAGCTAACTCATCCCTAGATATTGTTCTCCACGATACTTATTATGTAGTAGCACATTTCCATTATGTCCTGTCTATAGGAGCAGTCTTCGCCATTATGGGGGGATTTGTACACTGATTCCCTCTATTCTCAGGATACACACTCAACCAAACCTGAGCAAAAATCCACTTTACAATTATATTCGTAGGGGTAAATATAACCTTCTTCCCACAACATTTCCTTGGCCTCTCAGGAATGCCACGACGCTATTCTGATTATCCAGACGCATATACAACATGAAATACCATCTCATCCATAGGATCTTTTATCTCACTTACAGCAGTGATACTAATAATTTTCATAATTTGAGAAGCATTCGCATCCAAACGAGAAGTGTCTACAGTAGAATTAACCTCAACTAATCTGGAATGACTACACGGATGCCCCCCACCATACCACACATTTGAGGAACCCACCTACGTAAACCTAAAATAAGAAAGGAAGGAATCGAACCCCCTCTAACTGGTTTCAAGCCAATATCATAACCACTATGTCTTTCTCCATCAATTGAGGTATTAGTAAAAATTACATAACTTTGTCAAAGTTAAATTATAGGTTAAACCCCTATATACCTCTATGGCCTACCCTTTCCAACTAGGATTCCAAGACGCAACATCCCCTATTATAGAAGAACTCCTACACTTCCACGACCACACACTAATAATCGTATTCCTAATTAGCTCTCTAGTATTATATATTATCTCATCAATACTAACAACTAAATTAACCCACACCAGCACCATAGATGCTCAAGAAGTAGAGACAATTTGAACGATTTTACCAGCCATCATCCTTATTCTAATCGCCCTCCCATCCCTACGAATTCTATATATAATAGATGAAATCAATAATCCGTCCCTCACAGTCAAAACAATAGGCCACCAATGATACTGAAGCTACGAGTATACCGATTACGAAGACTTGACCTTTGACTCCTACATGATCCCCACATCAGACCTAAAACCAGGAGAATTACGTCTTCTAGAAGTCGACAATCGAGTGGTTCTCCCCATAGAAATAACCATCCGAATGCTAATTTCATCCGAAGACGTCCTACACTCATGAGCTGTGCCCTCCCTAGGCCTAAAAACAGACGCTATCCCTGGGCGCCTAAATCAGACAACTCTCGTGGCCTCTCGACCAGGACTTTACTACGGTCAATGCTCAGAGATCTGCGGATCAAACCACAGCTTTATGCCAATTGTCCTTGAACTAGTTCCACTGAAACACTTCGAAGAATGATCTGCATCAATATTATAAAGTCACTAAGAAGCTATTATAGCATTAACCTTTTAAGTTAAAGATTGAGGGTTCAACCCCCTCCCTAGTGATATGCCACAGTTGGATACATCAACATGATTTATTAATATCGTCTCAATAATCCTAACTCTATTTATTGTATTTCAACTAAAAATCTCAAAGCACTCCTATCCGACACACCCAGAAGTAAAGACAACCAAAATAACAAAACACTCTGCCCCTTGAGAATCAAAATGAACGAAAATCTATTCGCCTCTTTCGCTACCCCAACAATAATAGGCCTCCCTATTGTAATTCTGATCATCATATTTCCCAGCATCCTATTCCCCTCACCCAACCGACTAACCAACAACCGCCTAATCTCAATTCAACAATGGCTAGTCCAACTTACATCAAAACAAATAATAGCTATCCATAACAGCAAAGGACAAACCTGAACTCTTATACTCATATCACTGATCCTATTCATTGGCTCAACAAACTTATTAGGCCTACTACCTCACTCATTTACACCAACAACACAACTATCAATAAACCTAGGCATAGCTATTCCCCTATGGGCAGGGACAGTATTCATAGGCTTTCGTCACAAAACAAAAGCAGCCCTAGCCCACTTTCTACCTCAAGGAACGCCCATTTTCCTCATCCCCATACTAGTAATTATCGAGACTATCAGCCTATTTATTCAACCTGTAGCCCTAGCCGTGCGGCTGACCGCTAACATTACCGCCGGACACCTCCTAATACACCTCATCGGAGGGGCAACACTAGCCCTCATAAGCATCAGCCCCTCAACAGCCCTTATTACGTTTATCATCCTAATTCTACTAACTATTCTCGAATTCGCAGTAGCTACAATCCAAGCCTACGTATTCACTCTCCTGGTAAGCCTTTACTTACATGACAACACCTAATGACCCACCAAACCCATGCTTACCACATAGTAAACCCCAGCCCATGACCACTTACAGGAGCCCTATCAGCCCTCCTGATAACATCAGGACTAGCCATGTGATTTCACTTTAACTCAACCTTACTTCTAGCTATAGGGCTATTAACTAACATCCTTACCATATATCAATGATGACGAGACATCATCCGAGAAAGCACATTCCAAGGCCATCACACATCAATCGTTCAAAAGGGACTCCGATATGGCATAATCCTTTTTATTATCTCAGAAGTCTTCTTCTTCTCTGGCTTCTTCTGAGCCTTTTACCACTCAAGCCTAGCCCCCACACCCGAACTAGGCGGCTGCTGACCACCCACAGGTATCCACCCCTTAAACCCCCTAGAAGTCCCCTTACTCAACACCTCAGTGCTCCTAGCATCTGGAGTCTCCATCACCTGAGCCCACCATAGCCTAATAGAAGGAAACCGTAAAAATATGCTCCAAGGCCTATTCATCACAATTTCACTAGGCGTATACTTCACCCTTCTCCAAGCCTCAGAATACTATGAAGCCTCATTTACTATTTCAGATGGAGTATACGGATCAACATTTTTCGTGGCAACAGGGTTCCACGGACTACACGTAATTATCGGATCTACCTTCCTCATTGTATGTTTCCTACGCCAACTAAAATTCCACTTTACATCCAGCCACCACTTCGGATTCGAAGCAGCCGCTTGATACTGACACTTCGTCGACGTAGTCTGACTATTCCTGTACGTCTCTATTTATTGATGAGGATCCTATTCTTTTAGTATTGACCAGTACAATTGACTTCCAATCAATCAGCTTCGGTATAACCCGAAAAAGAATAATAAACCTCATACTGACACTCCTCACTAACACATTACTAGCCTCGCTACTCGTACTCATCGCATTCTGACTACCACAACTAAACATCTATGCAGAAAAAACCAGCCCATATGAATGCGGATTTGACCCTATAGGGTCAGCACGCCTCCCCTTCTCAATAAAATTTTTCTTAGTGGCCATTACATTTCTGCTATTCGACTTAGAAATTGCCCTCCTATTACCCCTTCCATGAGCATCCCAAACAACTAACCTAAACACTATACTTATCATAGCACTAGTCCTAATCTCTCTTCTAGCTATCAGCCTAGCCTACGAATGAACCCAAAAAGGACTAGAATGAACTGAGTATGGTAATTAGTTTAAACCAAAACAAATGATTTCGACTCATTAAACTATGATTAACTTCATAATTACCAACATGTCACTAGTCCATATTAATATCTTCCTAGCATTCACAGTATCCCTCGTAGGCCTACTAATGTACCGATCCCACCTAATATCCTCACTCCTATGCCTAGAAGGAATAATACTATCACTATTCGTCATAGCAACCATAATAGTCCTAAACACCCACTTCACACTAGCTAGTATAATACCTATCATCTTACTAGTATTCGCTGCCTGCGAAGCAGCTCTAGGATTATCCCTACTAGTCATAGTCTCCAATACTTATGGAGTAGACCACGTACAAAACCTTAACCTCCTCCAATGCTAAAAATCATTATTCCCACAATCATACTTATGCCCCTTACATGACTATCAAAAAAGAATATAATCTGAATCAACACTACAACCTATAGTCTATTAATCAGCCTTATCAGCCTATCCCTCCTAAACCAACCTAGCAACAATAGCCTAAACTTCTCACTAATATTCTTCTCTGATCCCCTATCAGCCCCACTTCTGGTGTTGACAACATGACTACTGCCACTAATACTCATAGCCAGCCAACACCATCTATCTAAGGAACCACTAATCCGAAAAAAACTCTACATCACCATGCTAACCATACTTCAAACTTTCCTAATCATGACTTTTACCGCCACAGAACTAATCTCCTTCTACATCCTATTTGAAGCCACATTAGTTCCAACACTAATTATCATCACCCGCTGAGGCAACCAAACAGAACGCCTGAACGCAGGCCTCTACTTCCTATTCTACACACTAATAGGTTCCCTCCCACTCTTAGTTGCACTAATCTCTATCCAAAACCTAACAGGCTCACTAAACTTCCTATTAATTCAATACTGAAACCAAGCACTACCCGACTCTTGATCCAATATTTTCCTATGACTAGCATGTATAATAGCATTCATAGTCAAAATACCCCTATATGGTCTTCACCTCTGACTCCCAAAAGCCCATGTAGAAGCCCCAATTGCCGGATCCATAGTGCTAGCAGCCATTCTACTAAAACTAGGAGGCTACGGAATACTACGAATTACAACAATACTAAACCCCCAAACTAGCTTTATAGCCTACCCCTTCCTCATACTATCCCTATGAGGAATAATCATAACTAGTTCCATCTGCTTGCGACAAACCGATCTAAAATCACTTATTGCATACTCCTCTGTCAGCCACATAGCCCTAGTAATCGTAGCCGTCCTCATCCAAACACCATGAAGTTATATAGGAGCTACAGCCCTAATAATCGCTCACGGCCTTACATCATCAATACTATTCTGCCTGGCAAACTCAAATTACGAACGTACCCATAGCCGAACTATAATCCTAGCCCGTGGGCTTCAAACACTTCTTCCCCTTATAGCAGCCTGATGACTATTAGCCAGCCTAACCAACCTGGCCCTCCCTCCCAGCATTAACCTAATTGGAGAGCTATTCGTAGTAATATCATCATTCTCATGATCAAATATTACCATTATCCTAATAGGAGCCAATATCACCATCACCGCCCTCTACTCCCTATACATACTAATCACAACACAACGAGGGAAATACACACACCATATCAACAGCATTAAACCTTCATTTACACGAGAAAACGCACTCATGGCCCTCCACATGACTCCCCTACTACTCCTGTCACTTAACCCTAAAATTATCCTAGGCTTTACGTACTGTAAATATAGTTTAACAAAAACACTAGATTGTGGATCTAGAAACAGAAACTTAATATTTCTTATTTACCGAGAAAGTATGCAAGAACTGCTAATTCATGCCCCCATGTCCAACAAACATGGCTCTCTCAAACTTTTAAAGGATAGGAGCTATCCGTTGGTCTTAGGAACCAAAAAATTGGTGCAACTCCAAATAAAAGTAATCAACATGTTCTCCTCCCTCATACTAGTTTCACTATTAGTACTAACCCTCCCAATCATATCATCAATCTTCAATACCTACAAAAACAGCACGTTCCCACATCATGTAAAAAACACTATCTCATATGCCTTCATTACTAGCCTAATTCCCACTATAATATTTATTCACTCTGGACAAGAAACAATTATCTCAAACTGACACTGAATAACCATACAAACCCTCAAACTATCCCTAAGCTTCAAACTAGATTACTTCTCAATAATTTTCGTACCAGTAGCCCTATTCGTAACATGATCTATTATGGAATTCTCCCTATGATACATGCACTCAGATCCTTACATTACTCGATTTTTTAAATACTTACTTACATTCCTCATCACTATAATAATTCTAGTCACAGCTAACAACCTTTTCCAACTGTTCATCGGATGGGAGGGAGTAGGCATCATGTCATTCTTACTAATCGGATGATGATACGGCCGAACAGATGCCAACACCGCGGCCCTTCAAGCAATCCTTTATAACCGCATCGGGGATATCGGCTTCATCATAGCCATAGCCTGATTCCTATTCAACACCAACACATGAGACCTCCAACAAATCTTCATACTCGACCCCAACCTTACCAACCTCCCGCTCCTAGGCCTCCTCCTAGCCGCAACTGGCAAATCCGCTCAATTTGGACTCCACCCATGACTTCCTTCAGCCATAGAGGGCCCTACACCAGTCTCAGCCCTACTCCACTCCAGCACAATAGTTGTAGCAGGCGTCTTCCTGCTAATCCGCTTCCATCCACTAATAGAAAACAACAAAACAATCCAGTCACTTACCCTATGCCTAGGAGCCATCACCACACTATTCACAGCAATCTGCGCACTCACTCAAAACGATATCAAAAAAATCATTGCTTTCTCCACCTCCAGCCAGCTAGGCCTGATAATCGTAACCATCGGTATCAATCAACCCTACCTAGCATTCCTCCACATCTGCACTCACGCATTCTTCAAAGCTATACTATTTATATGTTCCGGATCCATTATCCACAGCCTAAATGACGAGCAAGATATCCGAAAAATAGGCGGACTATTTAATGCAATACCCTTCACCACCACATCTCTAATTATTGGCAGCCTTGCACTCACCGGAATTCCTTTCCTCACAGGCTTCTACTCCAAAGACCTCATCATCGAAACCGCCAACACATCGTACACCAACGCCTGAGCCCTACTAATAACTCTCATTGCCACATCCCTCACAGCTGTCTACAGCACCCGAATCATCTTCTTTGCACTCCTAGGGCAACCCCGCTTCCTCCCTCTGACCTCAATCAACGAAAATAACCCCTTTCTAATTAACTCCATCAAACGCCTCTTAATTGGCAGCATTTTTGCCGGATTCTTCATCTCCAACAATATCTACCCCACAACCGTCCCAGAAATAACCATACCCACTTACATAAAACTCACCGCCCTCGCAGTAACCATCCTAGGATTTACACTAGCCCTAGAACTAAGCTTGATAACCCATAACTTAAAACTAGAACACTCCACCAGCGCATTCAAATTCTCCAACCTCCTAGGATACTACCCAACAATTATACACCGACTCCCACCGCTCGCTAACCTATCAATAAGCCAAAAATCAGCATCACTTCTACTAGACTCAATCTGACTAGAAAACATCCTGCCAAAATCTATCTCCCAGTTCCAAATAAAAACCTCGATCCTAATTTCCACCCAAAAAGGACAAATCAAATTATATTTCCTCTCATTCCTCATCACCCTTACCCTAAGCATACTACTTTTTAATCTCCACGAGTAACCTCTAAAATTACCAAGACCCCAACAAGCAACGATCAACCAGTCACAATCACAACCCAAGCCCCATAACTATACAATGCAGCAACCCCTATAATTTCCTCACTAAACACCCCAGAATCTCCAGTATCATAAATAGCTCAATCCCCCACACCACTAAACTTAAACACTACCCCCACTTCCTCACTCTTCAGAACATATAAAACCAACATAACCTCCATCAACAACCCTAAAAGAAATACCCCCATAACAGTCGTATTAGACACCCATACCTCAGGATACTGCTCAGTAGCCATAGCCGTTGTATAACCAAAAACAACCAACATTCCTCCCAAATAAATCAAAAACACTATCAACCCCAAAAAGGACCCTCCAAAATTCATAATAATACCACAACCGACCCCTCCACTTACAATCAGCACTAAACCCCCATAAATAGGTGAAGGTTTTGAAGAAAACCCCACAAAACTAACAACAAAAATAACACTCAAAATAAACACAATATATGTCATCATTATTCCCACGTGGAATCTAACCACGACCAATGACATGAAAAATCATCGTTGTATTTCAACTACAAGAACACCAATGACAAACATCCGGAAATCTCACCCACTAATTAAAACCATCAATCACTCTTTTATTGACCTACCAGCCCCCTCAAACATTTCATCATGATGAAACTTCGGCTCCCTCCTAGGAATCTGCCTAATCCTCCAAATCTTAACAGGCCTATTCCTAGCCATACACTACACATCAGACACGACAACTGCCTTCTCATCCGTCACTCACATCTGTCGAGACGTTAACTACGGATGAATTATTCGCTACCTCCATGCCAACGGAGCATCAATATTTTTTATCTGCCTCTTCATTCACGTAGGACGCGGCCTCTACTACGGCTCTTACACATTCCTAGAGACATGAAACATTGGAATCATCCTACTTTTCACGGTTATAGCTACAGCATTCATGGGCTATGTCCTACCATGAGGCCAAATATCCTTTTGAGGAGCAACAGTCATCACGAACCTCCTATCAGCAATTCCCTACATCGGTACTACCCTCGTCGAGTGAATCTGAGGTGGATTCTCAGTAGACAAAGCCACCCTTACCCGATTTTTTGCTTTCCACTTCATCCTACCCTTCATCATCACAGCCCTGGTAGTCGTACATTTACTATTTCTTCACGAAACAGGATCTAACAACCCCTCAGGAATCCCATCCGATATGGACAAAATCCCATTCCACCCATATTATACAATTAAAGACATCCTAGGACTCCTCCTCCTGATCTTGCTCCTACTAACTCTAGTATTATTCTCCCCCGACCTCCTAGGAGACCCAGACAACTACACCCCAGCTAACCCTCTCAGCACTCCCCCTCATATTAAACCAGAATGGTACTTCCTATTTGCCTACGCCATCCTACGCTCCATTCCCAACAAACTAGGCGGCGTATTAGCCCTAATCCTCTCCATCCTGATCCTAGCACTCATCCCCACCCTCCACATATCAAAACAACGAAGCATAATATTCCGGCCTCTCAGCCAATGCGTATTCTGACTCTTAGCGGCAGACTTACTGACACTAACATGAATCGGCGGACAGCCAGTGGAACACCCATACATAATTATCGGCCAACTGGCCTCAATCCTCTACTTCTCCCTAATTCTCATTTTTATACCACTCGCAAGCACCATCGAAAACAATCTTCTAAAATGAAGAGTCCCTGTAGTATATCGCACATTACCCTGGTCTTGTAAACCAGAAAAGGGGGAAAACGTT-CCTCCCAAGGACTATCAAGGAAGAAGCTCTAGCTCCACCATCAACACCCAAAGCTGAAATTCTACTTAAACTATTCCTTGATTTCTTCCCCTAAACGACAACAATTCACCCTCATGTGCTATGTCAGTATCAGATTATACCCCCACATAACACCACACCCACCTGACATGCAATATCTTATGAATGGCCTATGTACGTCGTGCATTAAATTGTTTGCCCCATGAATAATAAGCATGTACATAATATTATTTATCTTACATAGGTACATTATATTATTGATCGTGCATACCCCATCCAGGTCAAATCATTTCCAGTCAACACGCATATCACAACCCATGTTCCACGAGCTTAATCACCAAGCCGCGGGAAATCAGCAACCCTCTCAACTACGTGTCCCAATCCTCGCTCCGGGCCCATCTAAACGTGGGGGTTTCTACAATGAAACTATACCTGGCATCTGGTTCTTTCTTCAGGGCCATTCTTACCCAACCTCGCCCATTCTTTCCCCTTAAATAAGACATCTCGATGGACTAATGACTAATCAGCCCATGCTCACACATAACTGTGGTTTCATGCATTTGGTATCTTTTTATATTTGGGGATGCTATGACTCAGCTATGGCCGTCAAAGGCCTCGACGCAGTCAATTAAATTGAAGCTGGACTTAAATTGAACG-TTATTCCCCCGCATCAGCAACCATAAGGTGTTATTCAGTCCATGGTAGCGGGACATAGGAAACAANNNNNNNNNNNNNNNNNNNNNNNNNNNNNNNNNNNNNNNNNNNNNNNNNNNNNNNNNNNNNNNNNNNNNNNNNNNNNNNNNNNNNNNNNNNNNNNNNNNNNNNNNNNNNNNNNNNNNNNNNNNNNNNNNNNNNNNNNNNNNNNNNNNNNNNNNNNNNNNNNNNNNNNNNNNNNNNNNNNNNNNNNNNNNNNNNNNNNNNNNNNNNNNNNNNNNNNNNNNNNNNNNNNNNNNNACCCGCGCAGCAAGCAAGTAATATAGCTTTCTTAATCAAACCCCCCCTACCCCCCATTAAACTCCACATATGTACATTCAACACAATCTTGCCAAACCCCAAAAACAAGACTAAACAATGCACAATACTTCATGAAGCTTAACCCTCGCATGCCAACCATAATAACTCAACACACCTAACAATCTTAACAGAACTTTCCCCCCGCCATTAATACCAACATGCTACTTTAATCAATAAAATTTCCATAGACAGGCATCCCCCTAGATCTAATTTTCTAAATCTGTCAACCCTTCTTCCCCC
>Hap_21
GTTAATGTAGCTTAATAATATAAAGCAAGGCACTGAAAATGCCTAGATGAGTATTCTTACTCCATAAACACATAGGCTTGGTCCTAGCCTTTTTATTAGTTATTAATAGAATTACACATGCAAGTATCCGCACCCCAGTGAGAA-TGCCCTCTAAATCGCGTCT-CTACGATTAAAAGGAGCAGGTATCAAGCACACTAGAAAGTAGCTCATAACACCTTGCTCAGCCACACCCCCACGGGACACAGCAGTGATAAAAATTAAGCTATGAACGAAAGTTCGACTAAGTCATATTAAATAAGGGTTGGTAAATTTCGTGCCAGCCACCGCGGTCATACGATTAACCCAAATTAATAAACCCTCCGGCGTAAAGCGTGTCAAAGACTAATACCAAAATAAAGTTAAAACCCAGTTAAGCCGTAAAAAGCTACAACCAAAGTAAAATAGACTACGAAAGTGACTTTAATACCTCTGACTACACGATAGCTAAGACCCAAACTGGGATTAGATACCCCACTATGCTTAGCCCTAAACTAAAATAGCTTACCACAACAAAGCTATTCGCCAGAGTACTACTAGCAACAGCCTAAAACTCAAAGGACTTGGCGGTGCTTTACATCCCTCTAGAGGAGCCTGTTCCATAATCGATAAACCCCGATAAACCCCACCATCCCTTGCTAATTCAGCCTATATACCGCCATCTTCAGCAAACCCTAAACAAGGTACCGAAGTAAGCACAAATATCCAACATAAAAACGTTAGGTCAAGGTGTAGCCCATGGGATGGAGAGAAATGGGCTACATTTTCTACCCTAAGAACAAGAACTTTAACCCGGACGAAAGTCTCCATGAAACTGGAGACTAAAGGAGGATTTAGCAGTAAATTAAGAATAGAGAGCTTAATTGAATCAGGCCATGAAGCGCGCACACACCGCCCGTCACCCTCCTTAAATATCACAAATCACAACATAACATAAAACCGTGACCCAAACATATGAAAGGAGACAAGTCGTAACAAGGTAAGTATACCGGAAGGTGTACTTGGATAACCAAAGTGTAGCTTAAACAAAGCATCCAGCTTACACCTAGAAGATTTCACTCAAAATGAACACTTTGAACTAAAGCTAGCCCAAACAATACCTAATTCAATTACCCTTAGTCACTTAACTAAAACATTCACCAAACCATTAAAGTATAGGAGATAGAAATTTTAACTTGGCGCTATAGAGAAAGTACCGTAAGGGAACGATGAAAGATGCATTAAAAGTACTAAACAGCAAAGCTTACCCCTTTTACCTTTTGCATAATGATTTAACTAGAATAAACTTAGCAAAGAGAACTTAAGCTAAGCACCCCGAAACCAGACGAGCTACCTATGGACAGTTACAAA-GAACCAACTCATCTATGTCGCAAAATAGTGAGAAGATTCGTAGGTAGAGGTGAAAAGCCCAACGAGCCTGGTGATAGCTGGTTGTCCAGAAACAGAATTTCAGTTCAAATTTAAATTTACCTAAAAACTACTCAATTCTAATGTAAATTTAAATTATAGTCTAAAAAGGTACAGCTTTTTAGATACAGGTTACAACCTTCATTAGAGAGTAAGAACAAGATAAACCCATAGTTGGCTTAAAAGCAGCCATCAATTAAGAAAGCGTTCAAGCTCAACGACACATCTATCTTAATCCCAACAATCAACCCAAACTAACTCCTAATCTCATACTGGACTATTCTATCAACACATAGAAGCAATAATGTTAATATGAGTAACAAGAATTATTTCTCCTTGCATAAGCTTATATCAGAACGAATACTCACTGATAGTTAACAACAAGATAGGGATAATCCAAAAACTAATCATCTATTTAAACCATTGTTAACCCAACACAGGCATGCATCTATAAGGAAAGATTAAAAGAAGTAAAAGGAACTCGGCAAACACAAACCCCGCCTGTTTACCAAAAACATCACCTCTAGCATTTCCAGTATTAGAGGCACTGCCTGCCCAGTGACATCTGTTTAAACGGCCGCGGTATCCTAACCGTGCAAAGGTAGCATAATCACTTGTTCCCTAAATAGGGACTTGTATGAATGGCCACACGAGGGTTTTACTGTCTCTTACTTCCAATCAGTGAAATTGACCTTCCCGTGAAGAGGCGGGAATGACTAAATAAGACGAGAAGACCCTATGGAGCTTTAATTAACTGATTCACAAAAAACAACACACAAACCT-AACCTTCAGGGACAACAAAACTTTTGATTGAATCAGCAATTTCGGTTGGGGTGACCTCGGAGAACAAAACAACCTCCGAGTGATTTAAATCCAGACTAACCAGTCAAAATATATAATCACTTATTGATCCAAACCATTGATCAACGGAACAAGTTACCCTAGGGATAACAGCGCAATCCTATTCCAGAGTCCATATCGACAATTAGGGTTTACGACCTCGATGTTGGATCAAGACATCCTAATGGTGCAACCGCTATTAAGGGTTCGTTTGTTCAACGATTAAAGTCTTACGTGATCTGAGTTCAGACCGGAGTAATCCAGGTCGGTTTCTATCTATTCTATACTTTTCCCAGTACGAAAGGACAAGAAAAGTAGGGCCCACTTTACAAGAAGCGCCCTCAAACTAATAGATGACATAATCTAAATCTAACTAATTTATAACTTCTACCGCCCTAGAACAGGGCTCGTTAGGGTGGCAGAGCCCGGAAATTGCATAAAACTTAAACCTTTACACTCAGAGGTTCAACTCCTCTCCCTAACAACATGTTCATAATTAACGTTCTCCTCCTAATTGTCCCAATCTTGCTCGCCGTAGCATTCCTCACACTAGTTGAACGAAAAGTCTTAGGCTATATGCAACTTCGCAAAGGACCCAACATCGTAGGCCCCTACGGCCTACTACAACCTATTGCCGATGCCCTCAAACTATTTATCAAAGAGCCACTACAACCACTAACATCATCGACATCCATATTCATCATCGCACCAATCCTAGCCCTAACCCTGGCCTTAACCATATGAATCCCTCTGCCCATACCATACCCACTAATCAACATAAACCTAGGAATTCTATTCATACTAGCCATGTCCAGCCTAGCTGTCTACTCAATCCTTTGATCAGGATGGGCCTCAAACTCAAAATACGCCCTAATTGGAGCTCTACGAGCAGTAGCACAAACCATCTCATACGAAGTAACTCTAGCAATCATCCTACTCTCAGTCCTCCTAATAAGCGGATCATTCACATTATCAACACTTATTATTACCCAAGAATACCTCTGATTAATCTTCCCATCATGACCCTTAGCCATAATGTGATTCATCTCAACATTAGCCGAAACCAACCGAGCTCCATTTGACCTAACAGAAGGAGAATCAGAACTCGTCTCTGGATTCAACGTTGAATACGCAGCCGGCCCATTTGCTCTATTCTTCCTAGCAGAATACGCAAACATCATCATGATAAACATCTTCACAACAACCCTATTTCTAGGAGCATTTCACAACCCTTACCTGCCAGAACTCTACTCAATTAATTTCACCATTAAAGCTCTCCTTCTAACATGTTCCTTCCTATGAATCCGAGCATCCTACCCACGATTCCGATATGACCAACTTATACACCTCCTATGAAAGAACTTCCTACCACTCACACTAGCCCTCTGCATATGACACGTCTCACTTCCAATCATACTATCCAGCATCCCACCACAAACATAGGAAATATGTCTGACAAAAGAGTTACTTTGATAGAGTAAAACATAGAGGCTCAAACCCTCTTATTTCTAGAACTACAGGAATTGAACCTGCTCCTGAGAATTCAAAATCCTCCGTGCTACCGAATTACACCATGTCCTACAAGTAAGGTCAGCTAAATAAGCTATCGGGCCCATACCCCGAAAATGTTGGATTACACCCTTCCCGTACTAATAAACCCCCTTATCTTCACAACTATTCTAATAACAGTTCTTCTAGGAACTATAATCGTTATAATAAGCTCACACTGACTAATAATCTGAATCGGATTTGAAATAAATCTACTAGCCATTATCCCCATCCTAATAAAAAAGTACAATCCCCGAACCATAGAAGCCTCCACCAAATATTTTCTAACCCAAGCCACCGCATCAATACTCCTCATAATAGCGATCATCATTAACCTCATACACTCAGGCCAATGAACAATCACAAAAGTCTTCAACCCCACAGCGTCCATCATTATAACTTCAGCTCTCGCCATAAAACTTGGACTCACACCATTCCACTTCTGAGTACCCGAAGTCACACAGGGCATCTCATTAACATCAGGTCTCATCCTACTTACATGACAAAAACTAGCCCCAATATCAATCCTATATCAAATCTCACCCTCAATTAACCTAAATATCTTATTAACTATAGCCGTACTGTCAATCCTAGTAGGAGGCTGAGGCGGTCTCAACCAAACCCAACTACGAAAAATCATAGCATACTCGTCAATCGCGCATATAGGATGAATAACAGCTGTCCTAGTATATAACCCAACACTGACAATACTAAACATATTAATTTACATTATAATAACACTCACAATATTCATACTATTTATCCACAGCTCCTCTACTACAACACTATCACTCTCCCACACATGAAACAAAACACCTCTAACCACTACACTAATCCTAATTACCTTACTATCCATAGGAGGCCTCCCCCCACTATCAGGATTCATACCCAAATGAATAATCATTCAAGAGCTCACCAAAAATAGCAGCATCATCCTCCCCACACTAATAGCCATTATAGCACTACTCAACCTCTACTTCTACATACGACTAACCTATTCCACCTCACTGACCATATTCCCATCCACAAACAACATAAAAATAAAATGACAATTCGAAACCAAACGAATTACTCTCTTACCCCCGTTAATTGTTATATCCTCCCTACTCCTCCCCCTAACCCCCATACTATCAATTTTGGACTAGGAATTTAGGTTAACATCCCAGACCAAGAGCCTTCAAAGCTCTAAGCAAGTGAATCCACTTAATTCCTGCATACTAAGGACTGCGAGACTCTATCTCACATCAATTGAACGCAAATCAAACACTTTTATTAAGCTAAGCCCTTACTAGATTGGTGGGCTACCATCCCACGAAATTTTAGTTAACAGCTAAATACCCTAATCAACTGGCTTCAATCTACTTCTCCCGCCGCCTAGAAAAAAA-GGCGGGAGAAGCCCCGGCAGAA-TTGAAGCTGCTCCTTTGAATTTGCAATTCAATGTGA-AATTCACCACGGGACTTGATAAGAAGAGGATTCCAACCCCTGTCTTTAGATTTACAGTCTAATGCTTACTCAGCCATCTTACCTATGTTCATCAACCGCTGACTATTTTCAACTAACCACAAAGACATCGGCACTCTGTACCTCCTATTCGGCGCTTGAGCTGGAATAGTAGGAACTGCCCTAAGCCTCCTAATCCGTGCTGAATTAGGCCAACCTGGGACCCTACTAGGAGATGATCAGATCTACAATGTTATTGTAACCGCCCATGCATTCGTAATAATTTTCTTTATGGTCATACCCATTATAATCGGAGGATTCGGAAACTGATTAGTCCCCCTGATAATTGGAGCACCTGATATAGCTTTCCCCCGAATAAACAACATAAGCTTCTGATTACTTCCCCCATCATTCCTACTTCTTCTCGCTTCCTCAATAATTGAAGCAGGTGCCGGAACAGGCTGAACCGTATATCCTCCTCTAGCTGGAAATCTGGCGCATGCAGGAGCCTCTGTTGACTTAACCATTTTCTCTCTCCACCTGGCTGGGGTGTCCTCGATTTTAGGTGCCATCAACTTTATTACCACAATCATTAACATAAAACCACCAGCTCTATCCCAATATCAAACCCCCCTATTCGTTTGATCTGTCCTTATTACGGCAGTACTCCTTCTCCTAGCCCTCCCGGTCCTAGCAGCAGGCATTACCATGCTTCTCACAGACCGTAACCTAAACACTACTTTCTTCGACCCCGCAGGAGGAGGGGATCCAATCCTTTATCAACACCTATTCTGATTCTTCGGACACCCCGAAGTCTATATTCTTATCCTACCAGGCTTCGGTATAATCTCACACATCGTCACATACTACTCAGGTAAAAAGGAACCTTTTGGCTACATGGGTATAGTGTGAGCTATAATATCCATTGGCTTTCTAGGCTTCATCGTATGGGCTCACCACATGTTTACAGTAGGGATAGACGTTGACACACGAGCATACTTCACATCAGCTACCATAATCATCGCTATCCCTACCGGTGTAAAAGTATTCAGCTGACTAGCCACCCTGCACGGAGGAAATATCAAATGATCTCCAGCTATACTCTGAGCTCTAGGCTTCATCTTCTTATTCACAGTAGGAGGTCTAACAGGAATCGTCCTAGCTAACTCATCCCTAGATATTGTTCTCCACGATACTTATTATGTAGTAGCACATTTCCATTATGTCCTGTCTATAGGAGCAGTCTTCGCCATTATGGGGGGATTTGTACACTGATTCCCTCTATTCTCAGGATACACACTCAACCAAACCTGAGCAAAAATCCACTTTACAATTATATTCGTAGGGGTAAATATAACCTTCTTCCCACAACATTTCCTTGGCCTCTCAGGAATGCCACGACGCTATTCTGATTATCCAGACGCATATACAACATGAAATACCATCTCATCCATAGGATCTTTTATCTCACTTACAGCAGTGATACTAATAATTTTCATAATTTGAGAAGCATTCGCATCCAAACGAGAAGTGTCTACAGTAGAATTAACCTCAACTAATCTGGAATGACTACACGGATGCCCCCCACCATACCACACATTTGAAGAACCCACCTACGTAAACCTAAAATAAGAAAGGAAGGAATCGAACCCCCTCTAACTGGTTTCAAGCCAATATCATAACCACTATGTCTTTCTCCATCAATTGAGGTATTAGTAAAAATTACATAACTTTGTCAAAGTTAAATTATAGGTTAAACCCCTATATACCTCTATGGCCTACCCCTTCCAACTAGGATTCCAAGACGCAACATCCCCTATTATAGAAGAACTCCTACACTTCCACGACCACACACTAATAATCGTATTCCTAATTAGCTCTCTAGTATTATATATTATCTCATCAATACTAACAACTAAATTAACCCATACCAGCACCATAGATGCTCAAGAAGTAGAGACAATTTGAACGATTTTACCAGCCATCATCCTTATTCTAATCGCCCTCCCATCCCTACGAATTCTATATATAATAGATGAAATCAATAATCCGTCCCTCACAGTCAAAACAATAGGCCACCAATGATACTGAAGCTACGAGTATACCGATTACGAAGACTTGACCTTTGACTCCTACATGATCCCCACATCAGACCTAAAACCAGGAGAATTACGTCTTCTAGAAGTCGACAATCGAGTGGTTCTCCCCATAGAAATAACCATCCGAATGCTAATTTCATCCGAGGACGTCCTACACTCATGAGCTGTGCCCTCCCTAGGCCTAAAAACAGACGCTATCCCTGGGCGCCTAAATCAGACAACTCTCGTGGCCTCTCGACCAGGACTTTACTACGGTCAATGCTCAGAGATCTGCGGATCAAACCACAGCTTTATGCCAATTGTCCTTGAACTAGTTCCACTGAAACACTTCGAAGAATGATCTGCATCAATATTATAAAGTCACTAAGAAGCTATTATAGCATTAACCTTTTAAGTTAAAGATTGAGGGTTCAACCCCCTCCCTAGTGATATGCCACAGTTGGATACATCAACATGATTTATTAATATCGTCTCAATAATCCTAACTCTATTTATTGTATTTCAACTAAAAATCTCAAAGCACTCCTACCCGACACACCCAGAAGTAAAGACAACCAAAATAACAAAACACTCTGCCCCTTGAGAATCAAAATGAACGAAAATCTATTCGCCTCTTTCGCTACCCCAACAATAATAGGCCTCCCTATTGTAATTCTGATCATCATATTTCCCAGCATCCTATTCCCTTCACCCAACCGACTAATCAACAATCGCCTAATCTCAATTCAACAATGGCTAGTCCAACTTACATCAAAACAAATAATAGCTATCCATAACAGCAAAGGACAAACCTGAACTCTTATACTCATATCACTGATCCTATTCATTGGCTCAACAAACTTATTAGGCCTACTACCTCACTCATTTACACCAACAACACAACTATCAATAAACCTAGGCATAGCTATTCCCCTATGGGCAGGGACAGTGTTCATAGGCTTTCGTCATAAAACAAAAGCAGCCCTAGCCCACTTTCTACCTCAAGGAACGCCCATTTTCCTCATCCCCATACTAGTAATTATCGAGACTATCAGCCTATTTATTCAACCTGTAGCCCTAGCCGTGCGGCTAACCGCTAACATTACCGCCGGACACCTCCTAATACACCTCATCGGAGGGGCAACACTAGCCCTCATAAGCATCAGCCCCTCAACAGCCCTTATTACGTTTATCATCCTAATTCTACTAACTATTCTCGAATTCGCAGTAGCTATAATCCAAGCCTACGTATTCACTCTCCTGGTAAGCCTTTACTTACACGACAACACCTAATGACCCACCAAACCCACGCTTACCACATAGTAAACCCCAGCCCATGACCACTTACAGGAGCCCTATCAGCCCTCCTGATAACATCAGGACTAGCCATGTGATTTCACTTTAACTCAACCTTACTTCTAGCTATAGGGCTATTAACTAACATCCTTACCATATATCAATGATGACGAGACATCATCCGAGAAAGCACATTCCAAGGCCATCACACATCAATCGTTCAAAAGGGACTCCGATATGGCATAATCCTTTTTATTATCTCAGAAGTCTTCTTCTTCTCTGGCTTCTTCTGAGCCTTTTACCACTCAAGCCTAGCCCCCACACCCGAACTAGGCGGCTGCTGACCACCCACAGGTATCCACCCCTTAAACCCCCTAGAAGTCCCCTTACTCAACACCTCAGTGCTCCTAGCATCTGGAGTCTCTATCACCTGAGCCCACCATAGCCTAATAGAAGGAAACCGTAAAAATATGCTCCAAGGCCTATTCATCACAATTTCACTAGGCGTATACTTCACCCTTCTCCAAGCCTCAGAATACTATGAAGCCTCATTTACTATTTCAGATGGAGTATACGGATCAACATTTTTCGTGGCAACAGGGTTCCACGGACTACACGTAATTATCGGATCTACCTTCCTCATTGTATGTTTCCTACGCCAACTAAAATTCCACTTTACATCCAGCCACCACTTCGGATTCGAAGCAGCCGCTTGATACTGACACTTCGTCGACGTAGTCTGACTATTCTTGTACGTCTCTATTTATTGATGAGGATCCTATTCTTTTAGTATTGACCAGTACAATTGACTTCCAATCAATCAGCTTCGGTATAACCCGAAAAAGAATAATAAACCTCATACTGACACTCCTCACTAACACATTACTAGCCTCGCTACTCGTACTCATCGCATTCTGACTACCACAACTAAACATCTATGCAGAAAAAACCAGCCCATATGAATGCGGATTTGACCCTATAGGGTCAGCACGCCTCCCCTTCTCAATAAAATTTTTCTTAGTGGCCATTACATTTCTACTATTCGACTTAGAAATTGCCCTCCTATTACCCCTTCCATGAGCATCCCAAACAACTAACCTAAACACTATACTTATCATAGCACTAGTCCTAATCTCTCTTCTAGCCATCAGCCTAGCCTACGAATGAACCCAAAAAGGACTAGAATGAACTGAGTATGGTAATTAGTTTAAACCAAAACAAATGATTTCGACTCATTAAACTATGATTAACTTCATAATTACCAACATGTCACTAGTCCATATTAATATCTTCCTAGCATTCACGGTATCCCTCGTAGGCCTACTAATGTACCGATCCCACCTAATATCCTCACTCCTATGCCTAGAAGGAATAATACTATCACTATTCGTCATAGCAACCATAATAGTCCTAAACACCCACTTCACACTAGCTAGTATAATACCTATCATCTTACTAGTATTCGCTGCCTGCGAAGCAGCTCTAGGATTATCCCTACTAGTCATAGTCTCCAATACTTATGGAGTAGACCACGTACAAAACCTTAACCTCCTCCAATGCTAAAAATCATCATTCCCACAATCATACTTATGCCCCTTACATGACTATCAAAAAAGAATATAATCTGAATCAACACTACAACCTACAGTCTATTAATCAGCCTTATCAGCCTATCCCTCCTAAACCAACCTAGCAACAATAGCCTAAACTTCTCACTAATATTCTTCTCTGATCCCCTATCAGCCCCACTTCTGGTGTTGACAACATGACTACTACCACTAATACTCATAGCCAGCCAACACCATCTATCTAAGGAACCACTAATCCGAAAAAAACTCTACATCACCATGCTAACCATACTTCAAACTTTCCTAATCATGACTTTTACCGCCACAGAACTAATCTCCTTCTACATCCTATTTGAAGCCACATTAGTTCCAACACTAATTATCATCACCCGCTGAGGTAACCAAACAGAACGCCTGAACGCAGGCCTCTACTTCCTATTCTACACACTAATAGGTTCCCTCCCACTCTTAGTTGCACTAATCTCTATCCAAAACCTAACAGGCTCACTAAACTTCCTATTAATTCAATACTGAAACCAAGCACTACCCGACTCTTGATCCAATATTTTCCTATGACTAGCATGTATAATAGCATTCATAGTCAAAATACCCCTATATGGTCTTCACCTCTGACTCCCAAAAGCCCATGTAGAAGCCCCAATTGCCGGATCCATAGTGCTAGCAGCCATTCTACTAAAACTAGGAGGCTACGGAATACTACGAATTACAACAATACTAAACCCCCAAACTAGCTTTATAGCCTACCCCTTCCTCATACTATCCCTGTGAGGAATAATCATAACTAGTTCCATCTGCTTGCGACAAACCGATCTAAAATCACTTATTGCATACTCCTCTGTCAGCCACATAGCCCTAGTAATCGTAGCCGTCCTCATCCAAACACCATGAAGTTATATAGGAGCTACAGCCCTAATAATCGCTCACGGCCTTACATCATCAATACTATTCTGCCTGGCAAACTCAAATTACGAACGTACCCATAGCCGAACTATAATCCTAGCCCGTGGGCTTCAAACACTTCTTCCCCTTATAGCAGCCTGATGACTATTAGCCAGCCTAACCAACCTGGCCCTCCCTCCCAGCATTAACCTAATTGGAGAGCTATTCGTAGTAATATCATCATTCTCATGATCAAATATTACCATTATCCTAATAGGAGCCAATATCACCATCACCGCCCTCTACTCCCTATACATACTAATCACAACACAACGAGGGAAATACACACACCATATCAACAGCATTAAACCTTCATTTACACGAGAAAACGCACTCATGGCCCTCCACATGACTCCCCTACTACTCCTGTCACTTAACCCTAAAATTATCCTAGGCTTTACGTACTGTAAATATAGTTTAACAAAAACACTAGATTGTGGATCTAGAAACAGAAACTTAATATTTCTTATTTACCGAGAAAGTATGCAAGAACTGCTAATTCATGCCTCCATGTCCAATAAACATGGCTCTCTCAAACTTTTAAAGGATAGGAGCTATCCGTTGGTCTTAGGAACCAAAAAATTGGTGCAACTCCAAATAAAAGTAATCAACATGTTCTCCTCCCTCATACTAGTTTCACTATTAGTACTAACCCTCCCAATCATATCATCAATCTTCAATACCTACAAAAACAGCACGTTCCCACATCATGTAAAAAACACTATCTCATATGCCTTCATTACTAGCCTAATTCCCACTATAATATTTATTCACTCTGGACAAGAAACAATTATCTCAAACTGACACTGAATAACCATACAAACCCTCAAACTATCCCTAAGCTTCAAACTAGATTACTTCTCAATAATTTTCGTACCAGTAGCCCTATTCGTAACATGATCTATTATGGAATTCTCCCTATGATACATGCACTCAGATCCTTATATTACTCGATTTTTTAAATACTTACTTACATTCCTCATCACTATAATAATTCTAGTCACAGCTAACAACCTTTTCCAACTATTCATCGGATGGGAGGGAGTAGGCATCATGTCATTCTTACTAATCGGATGATGATACGGCCGAACAGATGCCAACACCGCGGCCCTTCAAGCAATCCTTTATAACCGCATCGGGGATATCGGCTTCATCATGGCCATAGCCTGATTCCTATTCAACACCAACACATGAGACCTCCAACAAATCTTCATACTCGACCCCAACCTTACCAACCTCCCGCTCCTAGGCCTCCTCCTAGCCGCAACTGGCAAATCCGCTCAATTTGGACTCCACCCATGACTTCCTTCAGCCATAGAGGGCCCTACACCAGTCTCAGCCCTACTCCACTCCAGCACAATAGTTGTAGCAGGCGTCTTCCTGCTAATCCGCTTCCATCCACTAATAGAAAACAACAAAACAATCCAGTCACTTACCCTATGCCTAGGAGCCATCACCACACTATTCACAGCAATCTGCGCACTCACTCAAAACGATATCAAAAAAATCATTGCTTTCTCCACCTCCAGCCAACTAGGCCTGATAATCGTAACCATCGGTATCAATCAACCCTACCTAGCATTCCTCCACATCTGCACTCACGCATTCTTCAAAGCTATACTATTTATATGTTCCGGATCCATTATCCACAGCCTAAATGACGAGCAAGATATCCGAAAAATAGGCGGACTATTTAATGCAATACCCTTCACCACCACATCCCTAATTATTGGCAGCCTTGCACTCACCGGAATTCCTTTCCTCACAGGCTTCTATTCCAAAGACCTCATCATCGAAACCGCCAACACATCGTACACCAACGCCTGAGCCCTACTAATAACTCTCATTGCCACATCCCTCACAGCTGTCTACAGCACCCGAATCATCTTCTTTGCACTCCTAGGGCAACCCCGCTTCCTCCCTCTGACCTCAATCAACGAAAATAACCCCTTTCTAATTAACTCCATCAAACGCCTCTTAATTGGCAGCATTTTTGCCGGATTCTTCATCTCCAACAATATCTACCCCACAACCGTCCCAGAAATAACCATACCTACTTACATAAAACTCACCGCCCTCGCAGTAACCATCCTAGGATTTACACTAGCCCTAGAACTAAGCTTGATAACCCATAACTTAAAACTAGAACACTCCACCAGCGTATTCAAATTCTCCAACCTCCTAGGATACTACCCAACAATTATACACCGACTCCCACCGCTCGCTAACCTATCAATAAGCCAAAAATCAGCATCACTTCTACTAGACTCAATCTGACTAGAAAACATCCTGCCAAAATCTATCTCCCAGTTCCAAATAAAAACCTCGATCCTAATTTCCACCCAGAAAGGACAAATCAAATTATATTTCCTCTCATTCCTCATCACCCTTACCCTAAGCATACTACTTTTTAATCTCCACGAGTAACCTCTAAAATTACCAAGACCCCAACAAGCAACGATCAACCAGTCACAATCACAACCCAAGCCCCATAACTATACAATGCAGCAACCCCTATAATTTCCTCACTAAACACCCCAGAATCTCCAGTATCATAAATAGCTCAATCCCCCACACCACTAAACTTAAACACTACCCCCACTTCCTCACTCTTCAGAACATATAAAACCAACATAACCTCCATCAACAACCCTAAAAGAAATACCCCCATAACAGTCGTATTAGACACCCATACCTCAGGATACTGCTCAGTAGCCATAGCCGTTGTATAACCAAAAACAACCAACATTCCTCCCAAATAAATCAAAAACACCATCAACCCCAAAAAGGACCCTCCAAAATTCATAATAATACCACAACCGACCCCTCCACTTACAATCAGCACTAAACCCCCATAAATAGGTGAAGGTTTTGAAGAAAACCCCACAAAACTAACAACAAAAATAACACTCAAAATAAACACAATATATGTCATCATTATTCCCACGTGGAATCTAACCACGACCAATGACATGAAAAATCATCGTTGTATTTCAACTATAAGAACACCAATGACAAACATCCGGAAATCTCACCCACTAATTAAAATCATCAATCACTCTTTTATTGACCTACCAGCCCCCTCAAACATTTCATCATGATGAAACTTCGGCTCCCTCCTAGGAATCTGCCTAATCCTCCAAATCTTAACAGGCCTATTCCTAGCCATACACTACACATCAGACACGACAACTGCCTTCTCATCCGTCACTCACATCTGCCGAGACGTTAACTACGGATGAATTATTCGCTACCTCCATGCCAACGGAGCATCAATATTTTTTATCTGCCTCTTCATTCACGTAGGACGCGGCCTCTACTACGGCTCTTACACATTCCTAGAGACATGAAACATTGGAATCATCCTACTTTTCACAGTTATAGCTACAGCATTCATGGGCTATGTCCTACCATGAGGCCAAATATCCTTTTGAGGAGCAACAGTCATCACGAACCTCCTATCAGCAATTCCCTACATCGGTACTACCCTCGTCGAGTGAATCTGAGGTGGATTCTCAGTAGACAAAGCCACCCTTACCCGATTTTTTGCTTTCCACTTCATCCTACCCTTCATCATCACAGCCCTGGTAGTCGTACATTTACTATTTCTTCACGAAACAGGATCTAACAACCCCTCAGGAATCCCATCCGATATGGACAAAATCCCATTCCACCCATATTATACAATTAAAGACATCCTAGGACTCCTCCTCCTGATCTTGCTCCTACTAACTCTAGTATTATTCTCCCCCGACCTCCTAGGAGACCCAGACAACTACACCCCAGCTAACCCTCTCAGCACTCCCCCTCATATTAAACCGGAATGGTACTTCCTGTTTGCCTACGCCATCCTACGCTCCATTCCCAACAAACTAGGCGGCGTATTAGCCCTAATCCTCTCCATCCTGATCCTAGCACTCATCCCCACCCTCCACATATCAAAACAACGAAGCATAATATTCCGGCCTCTCAGCCAATGCGTATTCTGACTCTTAGTGGCAGACTTACTGACACTAACATGAATCGGCGGACAGCCAGTGGAACACCCATACGTAATTATCGGCCAACTGGCCTCAATCCTCTACTTCTCCCTAATTCTCATTTTTATACCACTCGCAAGCACCATCGAAAACAATCTCCTAAAATGAAGAGTCCCTGTAGTATATCGCACATTACCCTGGTCTTGTAAACCAGAAAAGGGGGAAAACGTT-CCTCCCAAGGACTATCAAGGAAGAAGCTCTAGCTCCACCATCAACACCCAAAGCTGAAATTCTACTTAAACTATTCCTTGATTTCTTCCCCTAAACGACAACAATCCGCCCTCATGTGCTATGTCAGTATCAGATTATACCCCCATATAACACCATACCCACCTGACATGCAATATCTTATGAATGGCCTATGTACGTCGTGCATTAAATTGTTCGCCCCATGAATAATAAGCATGTACATAATATCATTTATCTTACATGAGTACATTATATTATTGATCGTGCATACCCCATCCAAGTCAAATCATTTCCAGTCAACACGCATATCACAACCCATGTTCCACGAGCTTAATCACCAAGCCGCGGGAAATCAGCAACCCTCTCAACTACGTGTCCCAATCCTCGCTCCGGGCCCATCCAAACGTGGGGGTTTCTACAATGAAACTATACCTGGCATCTGGTTCTTTCTTCAGGGCCATTCTTACCCAACCTCGCCCATTCTTTCCCCTTAAATAAGACATCTCGATGGACTAATGACTAATCAGCCCATGCTCACACATAACTGTGGTTTCATGCATTTGGTATTTTTTTATATTTGGGGATGCTATGACTCAGCTATGGCCGTCAAAGGCCTCGACGCAGTCAATTAAATTGAAGCTGGACTTAAATTGAACG-TTATCCCTCCGCATCAGCAACCATAAGGTGTTATTCAGTTCATGGTAGCAGGACATAGGAAACAANNNNNNNNNNNNNNNNNNNNNNNNNNNNNNNNNNNNNNNNNNNNNNNNNNNNNNNNNNNNNNNNNNNNNNNNNNNNNNNNNNNNNNNNNNNNNNNNNNNNNNNNNNNNNNNNNNNNNNNNNNNNNNNNNNNNNNNNNNNNNNNNNNNNNNNNNNNNNNNNNNNNNNNNNNNNNNNNNNNNNNNNNNNNNNNNNNNNNNNNNNNNNNNNNNNNNNNNNNNNNNNNNNNNNNNNACCCGCGCAGCAAGCAAGTAATATAGCTTTCTTAATCAAACCCCCCCTACCCCCCATTAAACTCCACATATGTACATTCAACACAATCTTGCCAAACCCCAAAAACAAGACTAAACAATGCACAATACTTCATGAAGCTTAACCCTCGCATGCCAACCATAATAACTCAACACACCTAACAATCTTAACAGAACTTTCCCCCCGCCATTAATACCAACATGCTACTTTAATCAATAAAATTTCCATAGACAGGCATCCCCCTAGATCTGATTTTCTAAATCTGTCAACCCTTCTTCCCCC
>Hap_22
GTTAATGTAGCTTAATAATATAAAGCAAGGCACTGAAAATGCCTAGATGAGTATTCTTACTCCATAAACACATAGGCTTGGTCCTAGCCTTTTTATTAGTTATTAATAGAATTACACATGCAAGTATCCGCACCCCAGTGAGAA-TGCCCTCTAAATCGCGTCT-CTACGATTAAAAGGAGCAGGTATCAAGCACACTAGAAAGTAGCTCATAACACCTTGCTCAGCCACACCCCCACGGGACACAGCAGTGATAAAAATTAAGCTATGAACGAAAGTTCGACTAAGTCATATTAAATAAGGGTTGGTAAATTTCGTGCCAGCCACCGCGGTCATACGATTAACCCAAATTAATAAACCCTCCGGCGTAAAGCGTGTCAAAGACTAATACCAAAATAAAGTTAAAACCCAGTTAAGCCGTAAAAAGCTACAACCAAAGTAAAATAGACTACGAAAGTGACTTTAATACCTCTGACTACACGATAGCTAAGACCCAAACTGGGATTAGATACCCCACTATGCTTAGCCCTAAACTAAAATAGCTTACCACAACAAAGCTATTCGCCAGAGTACTACTAGCAACAGCCTAAAACTCAAAGGACTTGGCGGTGCTTTACATCCCTCTAGAGGAGCCTGTTCCATAATCGATAAACCCCGATAAACCCCACCATCCCTTGCTAATTCAGCCTATATACCGCCATCTTCAGCAAACCCTAAACAAGGTACCGAAGTAAGCACAAACATCCAACATAAAAACGTTAGGTCAAGGTGTAGCCCATGGGATGGAGAGAAATGGGCTACATTTTCTACCCTAAGAACAAGAACTTTAACCCGGACGAAAGTCTCCATGAAACTGGAGACTGAAGGAGGATTTAGCAGTAAATTAAGAATAGAGAGCTTAATTGAATCAGGCCATGAAGCGCGCACACACCGCCCGTCACCCTCCTTAAATATCACAAATCACAACATAACATAAAACCGTGACCCAAACATATGAAAGGAGACAAGTCGTAACAAGGTAAGTATACCGGAAGGTGTACTTGGATAACCAAAGTGTAGCTTAAACAAAGCATCCAGCTTACACCTAGAAGATTTCACTCAAAATGAACACTTTGAACTAAAGCTAGCCCAAACAATACCTAATTCAATTACCCTTAGTCACTTAACTAAAACATTCACCAAACCATTAAAGTATAGGAGATAGAAATTTTAACTTGGCGCTATAGAGAAAGTACCGTAAGGGAACGATGAAAGATGCATTAAAAGTACTAAACAGCAAAGCTTACCCCTTTTACCTTTTGCATAATGATTTAACTAGAATAAACTTAGCAAAGAGAACTTAAGCTAAGCACCCCGAAACCAGACGAGCTACCTATGAACAGTTATAAA-GAACCAACTCATCTATGTCGCAAAATAGTGAGAAGATTCGTAGGTAGAGGTGAAAAGCCCAACGAGCCTGGTGATAGCTGGTTGTCCAGAAACAGAATTTCAGTTCAAATTTAAATTTACCTAAAAACTACTCAATTCTAATGTAAATTTAAATTATAGTCTAAAAAGGTACAGCTTTTTAGATACAGGTTACAACCTTCATTAGAGAGTAAGAACAAGATAAACCCATAGTTGGCTTAAAAGCAGCCATCAATTAAGAAAGCGTTCAAGCTCAACGACACATCTATCTTAATCCCCACAATCAACCCAAACTAACTCCTAATCTCATACTGGACTATTCTATCAACACATAGAAGCAATAATGTTAATATGAGTAACAAGAATTATTTCTCCTTGCATAAGCTTATATCAGAACGAATACTCACTGATAGTTAACAACAAGATAGGGATAATCCAAAAACTAATCATCTATTTAAACCATTGTTAACCCAACACAGGCATGCATCTATAAGGAAAGATTAAAAGAAGTAAAAGGAACTCGGCAAACACAAACCCCGCCTGTTTACCAAAAACATCACCTCTAGCATTTCCAGTATTAGAGGCACTGCCTGCCCAGTGACATCTGTTTAAACGGCCGCGGTATCCTAACCGTGCAAAGGTAGCATAATCACTTGTTCCCTAAATAGGGACTTGTATGAATGGCCACACGAGGGTTTTACTGTCTCTTACTTCCAATCAGTGAAATTGACCTTCCCGTGAAGAGGCGGGAATGACTAAATAAGACGAGAAGACCCTATGGAGCTTTAATTAACTGATTCACAAAAAACAACACACAAACCT-AACCTTCAGGGACAACAAAACTTTTGATTGAATCAGCAATTTCGGTTGGGGTGACCTCGGAGAACAAAACAACCTCCGAGTGATTTAAATCCAGACTAACCAGTCAAAATATATAATCACTTATTGATCCAAACCATTGATCAACGGAACAAGTTACCCTAGGGATAACAGCGCAATCCTATTCCAGAGTCCATATCGACAATTAGGGTTTACGACCTCGATGTTGGATCAAGACATCCTAATGGTGCAACCGCTATTAAGGGTTCGTTTGTTCAACGATTAAAGTCTTACGTGATCTGAGTTCAGACCGGAGTAATCCAGGTCGGTTTCTATCTATTCTATACTTTTCCCAGTACGAAAGGACAAGAAAAGTAGGGCCCACTTTACAAGAAGCGCCCTCAAACTAATAGATGACATAATCTAAATCTAACTAATTTATAACTTCTACCGCCCTAGAACAGGGCTCGTTAGGGTGGCAGAGCCCGGAAATTGCATAAAACTTAAACCTTTACACTCAGAGGTTCAACTCCTCTCCCTAACAACATGTTCATAATTAACGTTCTCCTCCTAATTGTCCCAATCTTGCTCGCCGTAGCATTCCTCACACTAGTTGAACGAAAAGTCTTAGGCTATATGCAACTTCGCAAAGGACCCAACATCGTAGGCCCCTATGGCCTACTACAACCTATTGCCGATGCCCTCAAACTATTTATCAAAGAGCCACTACAACCACTAACATCATCGACATCCATATTCATCATCGCACCAATCCTAGCCCTAACCCTGGCCTTAACCATATGAATCCCTCTGCCCATACCATACCCACTAATCAACATAAACCTGGGAATTCTATTCATACTAGCCATGTCCAGCCTAGCTGTCTACTCAATCCTTTGATCAGGATGGGCCTCAAACTCAAAATACGCCCTAATTGGAGCTCTACGAGCAGTAGCACAAACCATCTCATACGAAGTAACTCTAGCAATCATCCTACTCTCAGTCCTCCTAATAAGCGGATCATTCACATTATCTACACTTATTATCACCCAAGAATACCTCTGATTAATCTTCCCATCATGACCCTTAGCCATAATGTGATTCATCTCAACATTAGCCGAAACCAACCGAGCTCCATTTGACCTAACAGAAGGAGAATCAGAACTCGTCTCTGGATTCAACGTTGAATACGCAGCCGGCCCATTTGCTCTATTCTTCCTAGCAGAATACGCAAACATCATCATGATAAACATCTTCACAACAACCCTATTTCTAGGAGCATTTCACAACCCCTACCTGCCAGAACTCTACTCAATTAATTTCACCATTAAAACTCTCCTTCTAACATGTTCCTTCCTATGAATCCGAGCATCCTACCCACGATTCCGATACGACCAACTTATACACCTCCTATGAAAGAACTTCCTACCACTCACACTAGCCCTCTGCATATGACACGTCTCACTTCCAATCATACTATCCAGCATCCCACCACAAACATAGGAAATATGTCTGACAAAAGAGTTACTTTGATAGAGTAAAACATAGAGGCTCAAACCCTCTTATTTCTAGAACCACAGGAATTGAACCTGCTCCTGAGAATTCAAAATCCTCCGTGCTACCGAATTACACCATGTCCTACAAGTAAGGTCAGCTAAATAAGCTATCGGGCCCATACCCCGAAAATGTTGGATTACACCCTTCCCGTACTAATAAACCCCCTTATCTTCACAACTATTCTAATAACAGTTCTTCTAGGAACTATAATCGTTATAATAAGCTCACACTGACTAATAATCTGAATCGGATTTGAAATAAATCTACTAGCCATTATCCCCATCCTAATAAAAAAGTACAATCCCCGAACCATAGAAGCCTCCACCAAATATTTTCTAACCCAAGCCACCGCATCAATACTCCTCATAATAGCGATCATCATTAACCTCATACACTCAGGCCAATGAACAATCACAAAAGTCTTCAACCCCACAGCGTCCATCATTATAACTTCAGCTCTCGCCATAAAACTTGGACTCACACCATTCCACTTCTGAGTACCCGAAGTCACACAGGGCATCTCATTAACATCAGGTCTCATCCTACTTACATGACAAAAACTAGCCCCAATATCAATCCTATATCAAATCTCACCCTCAATTAACCTAAATATCTTATTAACTATAGCCGTACTGTCAATCCTAGTAGGAGGCTGAGGCGGTCTCAACCAAACCCAACTACGAAAAATCATAGCATACTCGTCAATCGCGCATATAGGATGAATAACAGCTGTCCTAGTATATAACCCAACACTGACAATACTAAACATATTAATTTACATTATAATAACACTCACAATATTCATACTATTTATCCACAGCTCTTCTACTACAACACTATCACTCTCCCACACATGAAACAAAACACCTCTAACCACTACACTAATCCTAATTACCTTACTATCCATAGGAGGCCTCCCCCCACTATCAGGATTCATACCCAAATGAATAATCATTCAAGAGCTCACCAAAAATAGCAGCATCATCCTCCCCACACTAATAGCCATTATAGCACTACTCAACCTCTACTTCTACATACGACTAACCTATTCCACCTCACTGACCATATTCCCATCCACAAACAACATAAAAATAAAATGACAATTCGAAACCAAACGAATTACTCTCTTACCCCCGTTAATTGTTATATCCTCCCTACTCCTCCCCCTAACCCCCATACTATCAATTTTGGACTAGGAATTTAGGTTAACATCCCAGACCAAGAGCCTTCAAAGCTCTAAGCAAGTGAATCCACTTAATTCCTGCATACTAAGGACTGCGAGACTCTATCTCACATCAATTGAACGCAAATCAAACACTTTTATTAAGCTAAGCCCTTACTAGATTGGTGGGCTACCATCCCACGAAATTTTAGTTAACAGCTAAATACCCTAATCAACTGGCTTCAATCTACTTCTCCCGCCGCCTAGAAAAAAA-GGCGGGAGAAGCCCCGGCAGAA-TTGAAGCTGCTCCTTTGAATTTGCAATTCAATGTGA-AATTCACCACGGGACTTGATAAGAAGAGGATTCCAACCCCTGTCTTTAGATTTACAGTCTAATGCTTACTCAGCCATCTTACCTATGTTCATCAACCGCTGACTATTTTCAACTAACCACAAAGACATCGGCACTCTGTACCTCCTATTCGGCGCTTGAGCTGGAATAGTAGGAACTGCCCTAAGCCTCCTAATCCGTGCTGAATTAGGCCAACCTGGGACCCTACTAGGAGATGATCAGATCTACAATGTTATTGTAACCGCCCATGCATTCGTAATAATTTTCTTTATGGTCATACCCATTATAATCGGAGGATTCGGAAACTGATTAGTCCCCCTGATAATTGGAGCACCTGATATAGCTTTCCCCCGAATAAACAACATAAGCTTCTGATTACTTCCCCCATCATTCCTACTTCTTCTCGCTTCCTCAATAATTGAAGCAGGTGCCGGAACAGGCTGAACCGTATATCCTCCTCTAGCTGGAAATCTGGCGCATGCAGGAGCCTCTGTTGACTTAACCATTTTCTCTCTCCACCTAGCTGGGGTGTCTTCGATTTTAGGTGCCATCAACTTTATTACCACAATCATTAACATAAAACCACCAGCTCTATCCCAATATCAAACCCCCCTATTCGTTTGATCTGTCCTTATTACGGCAGTACTCCTTCTCCTAGCCCTCCCGGTCCTAGCAGCAGGCATTACCATGCTTCTCACAGACCGTAACCTAAACACTACTTTCTTCGACCCCGCAGGAGGAGGGGATCCAATCCTTTATCAACACCTATTCTGATTCTTCGGACACCCCGAAGTCTATATTCTTATCCTACCAGGCTTCGGTATAATCTCACACATCGTCACATACTACTCAGGTAAAAAGGAACCTTTTGGCTACATGGGTATAGTGTGAGCTATAATATCCATTGGCTTTCTAGGCTTCATCGTATGGGCTCACCACATGTTTACAGTAGGGATAGACGTTGACACACGAGCATACTTCACATCAGCTACCATAATCATCGCTATCCCTACCGGTGTAAAAGTATTCAGCTGACTAGCCACCCTGCACGGAGGAAATATCAAATGATCTCCAGCTATACTCTGAGCTCTAGGCTTCATCTTCTTATTCACAGTAGGAGGTCTAACAGGAATCGTCCTAGCTAACTCATCCCTAGATATTGTTCTCCACGATACTTATTATGTAGTAGCACATTTCCATTATGTCCTGTCCATAGGAGCAGTCTTCGCCATTATAGGGGGATTTGTACACTGATTCCCTCTATTCTCAGGATACACACTCAACCAAACCTGAGCAAAAATCCACTTTACAATTATATTCGTAGGGGTAAATATAACCTTCTTCCCACAACATTTCCTTGGCCTCTCAGGAATGCCACGACGCTATTCTGATTATCCAGACGCATATACAACATGAAACACCATCTCATCCATAGGATCTTTTATCTCACTTACAGCAGTGATACTAATAATTTTCATAATTTGAGAAGCATTCGCATCCAAACGAGAAGTGTCTACAGTAGAATTAACCTCAACTAATCTGGAATGACTACACGGATGCCCCCCACCATACCACACATTTGAAGAACCCACCTACGTAAACCTAAAATAAGAAAGGAAGGAATCGAACCCCCTCTAACTGGTTTCAAGCCAATATCATAACCACTATGTCTTTCTCCATCAATTGAGGTATTAGTAAAAATTACATAACTTTGTCAAAGTTAAATTATAGGTTAAACCCCTATATACCTCTATGGCCTACCCCTTCCAACTAGGATTCCAAGACGCAACATCCCCTATTATAGAAGAACTCCTACACTTCCACGACCACACACTAATAATCGTATTCCTAATTAGCTCTCTAGTATTATATATTATCTCATCAATACTAACAACTAAATTAACCCATACCAGCACCATAGATGCTCAAGAAGTAGAGACAATTTGAACAATTTTACCAGCCATCATCCTTATTCTAATCGCCCTCCCATCCCTACGAATTCTATATATAATAGATGAAATCAATAATCCGTCCCTCACAGTCAAAACAATAGGCCACCAATGATACTGAAGCTACGAGTATACCGATTACGAAGACTTGACCTTTGACTCCTACATGATCCCCACATCAGACTTAAAACCAGGAGAATTACGTCTTCTAGAAGTCGACAATCGAGTGGTTCTCCCCATAGAAATAACCATCCGAATGCTAATTTCATCCGAAGACGTCCTACACTCATGAGCTGTGCCCTCCCTAGGCCTAAAAACAGACGCTATCCCTGGGCGCCTAAATCAGACAACTCTCGTGGCCTCTCGACCTGGACTTTACTACGGTCAATGCTCAGAGATCTGCGGATCAAACCACAGCTTTATGCCAATTGTCCTTGAACTAGTTCCACTGAAACACTTCGAAGAATGATCTGCATCAATATTATAAAGTCACTAAGAAGCTATTATAGCATTAACCTTTTAAGTTAAAGATTGAGGGTTCAACCCCCTCCCTAGTGATATGCCACAGTTGGATACATCAACATGATTTATTAATATCGTCTCAATAATCCTAACTCTATTTATTGTATTTCAACTAAAAATCTCAAAGCACTCCCACCCGACACACCCAGAAGTAAAGACAACCAAAATAACAAAACACTCTGCCCCTTGAGAATCAAAATGAACGAAAATCTATTCGCCTCTTTCGCTACCCCAACAATAATAGGCCTCCCTATTGTAATTCTGATCATCATATTTCCCAGCATCCTATTCCCCTCACCCAACCGACTAATTAACAATCGCCTAATCTCAATTCAACAATGGCTAGTCCAACTTACATCAAAACAAATAATAGCTATCCATAACAACAAAGGACAAACCTGAACTCTTATACTCATATCACTGATCCTATTCATTGGCTCAACAAACTTATTAGGCCTACTACCTCACTCATTCACACCAACAACACAACTATCAATAAACCTAGGCATAGCTATTCCCCTATGGGCAGGGACAGTATTCATAGGCTTTCGTCACAAAACAAAAGCAGCCCTAGCCCACTTTCTACCTCAAGGAACACCCATTTTCCTCATCCCCATACTAGTAATTATCGAGACTATCAGCCTATTTATTCAACCTGTAGCCCTAGCCGTGCGGCTAACCGCTAACATTACCGCCGGACACCTCCTAATACACCTCATCGGAGGGGCAACACTAGCCCTCATAAGCATCAGCCCCTCAACAGCCCTTATTACGTTTATCATCCTAATTCTTCTAACTATTCTCGAATTCGCAGTAGCTATAATCCAAGCCTACGTATTCACTCTCCTGGTAAGCCTTTACTTACACGACAACACCTAATGACCCACCAAACCCACGCTTACCACATAGTAAACCCCAGCCCATGACCACTTACAGGAGCCCTATCAGCCCTCCTGATAACATCAGGACTAGCCATGTGATTTCACTTTAACTCAACCTTACTTCTAGCTATAGGGCTATTAACTAACATCCTTACCATATATCAATGATGACGAGACATCATCCGAGAAAGCACATTCCAAGGCCATCATACATCAATCGTTCAAAAGGGACTCCGATATGGCATAATCCTTTTTATTATCTCAGAAGTCTTCTTCTTCTCTGGCTTCTTCTGAGCCTTTTACCACTCAAGCCTAGCCCCCACACCCGAACTAGGCGGCTGCTGACCACCCACAGGTATCCACCCCTTAAACCCCCTAGAAGTCCCCTTACTCAACACCTCAGTGCTTCTAGCATCTGGAGTCTCTATCACCTGAGCCCATCATAGCCTAATAGAAGGAAACCGTAAAAATATGCTCCAAGGCCTATTCATCACAATTTCACTAGGCGTATACTTCACCCTTCTCCAAGCCTCAGAATACTATGAAGCCTCATTTACTATTTCAGATGGAGTATACGGATCAACATTTTTCGTGGCAACAGGGTTCCACGGACTACACGTAATTATCGGATCTACCTTCCTCATTGTATGTTTCCTACGCCAACTAAAATTCCACTTTACATCCAGCCACCACTTCGGATTCGAAGCAGCCGCTTGATACTGACACTTCGTCGACGTAGTCTGACTATTCTTGTACGTCTCTATTTATTGATGAGGATCCTATTCTTTTAGTATTGACCAGTACAATTGACTTCCAATCAATCAGCTTCGGTATAACCCGAAAAAGAATAATAAACCTCATACTGACACTCCTCACTAACACATTACTAGCCTCGCTACTCGTACTCATCGCATTCTGACTACCACAACTAAACATCTATGCAGAAAAAACCAGCCCATATGAATGCGGATTTGACCCTATAGGGTCAGCACGCCTCCCCTTCTCAATAAAATTTTTCTTAGTGGCCATTACATTTCTGCTATTCGACTTAGAAATTGCCCTCCTATTACCCCTTCCATGAGCATCCCAAACAACTAACCTAAACACTATACTTATCATAGCACTAGTCTTAATCTCTCTTCTAGCCATCAGCCTAGCCTACGAATGAACCCAAAAAGGACTAGAATGAACTGAGTATGGTAATTAGTTTAAACCAAAACAAATGATTTCGACTCATTAAACTATGATTAACTTCATAATTACCAACATGTCACTAGTCCATATTAATATCTTCCTAGCATTCACAGTATCCCTCGTAGGCCTACTAATGTACCGATCCCACCTAATATCCTCACTCCTATGCCTAGAAGGAATAATACTATCACTATTCGTCATAGCAACCATAATAGTCCTAAACACCCACTTCACACTAGCTAGTATAATACCTATCATCTTACTAGTATTCGCTGCCTGCGAAGCAGCTCTAGGATTATCCCTACTAGTCATAGTCTCCAATACTTATGGAGTGGACCACGTACAAAACCTTAACCTCCTCCAATGCTAAAAATCATCATTCCCACAATCATACTTATGCCCCTTACATGACTATCAAAAAAGAATATAATCTGAATCAACACTACAACCTACAGTCTATTAATCAGCCTTATCAGCCTATCCCTCCTAAACCAACCTAGCAACAATAGCCTAAACTTCTCACTAATATTCTTCTCTGATCCCCTATCAGCCCCACTTCTGGTGTTGACAACATGACTACTGCCACTAATACTCATAGCCAGCCAACATCATCTATCTAAGGAACCACTAATCCGAAAAAAACTCTACATCACCATGCTAACCATACTTCAAACTTTCCTAATCATGACTTTTACCGCCACAGAACTAATCTCCTTCTACATCCTATTTGAAGCCACATTAGTTCCAACACTAATTATCATCACCCGCTGAGGCAACCAAACAGAACGCCTGAACGCAGGCCTCTACTTCCTATTCTACACACTAATAGGTTCCCTCCCACTCTTAGTTGCACTAATCTCTATCCAAAACCTAACAGGCTCACTAAACTTCCTATTAATTCAATACTGAAACCAAGCACTACCCGACTCTTGATCCAATATTTTCCTATGACTAGCATGTATAATAGCATTCATAGTCAAAATACCCCTATATGGTCTTCACCTCTGACTCCCAAAAGCTCATGTAGAAGCCCCAATTGCCGGATCCATAGTGCTAGCAGCCATTCTACTAAAACTAGGAGGCTACGGAATACTACGAATTACAACAATACTAAACCCCCAAACTAGCTTTATAGCCTACCCCTTCCTCATACTATCCCTGTGAGGAATAATCATAACTAGTTCCATCTGCTTGCGACAAACCGATCTAAAATCACTTATTGCATACTCCTCTGTCAGCCACATAGCCCTAGTAATCGTAGCCGTCCTCATCCAAACACCATGAAGTTATATAGGAGCTACAGCCCTAATAATCGCTCACGGCCTTACATCATCAATACTATTCTGCCTGGCAAACTCAAATTACGAACGTACCCATAGCCGAACTATAATCCTAGCCCGTGGGCTTCAAACACTTCTTCCCCTTATAGCAGCCTGATGACTATTAGCCAGCCTAACCAACCTGGCCCTCCCTCCCAGCATTAACCTAATTGGAGAGCTATTCGTAGTAATATCATCATTCTCATGATCAAATATTACTATTATCCTAATAGGAACCAATATCACCATCACCGCCCTCTACTCCTTATACATACTAATCACAACACAACGAGGGAAATACACACACCATATCAACAGCATTAAACCTTCATTCACACGAGAAAACGCACTCATGGCCCTCCACATGACTCCCCTACTACTCCTGTCACTTAACCCTAAAATTATCCTAGGCTTTACGTACTGTAAATATAGTTTAACAAAAACACTAGATTGTGGATCTAGAAACAGAAACTTAATATTTCTTATTTACCGAGAAAGTATGCAAGAACTGCTAATTCATGCCCCCATGTCCAACAAACATGGCTCTCTCAAACTTTTAAAGGATAGGAGCTATCCGTTGGTCTTAGGAACCAAAAAATTGGTGCAACTCCAAATAAAAGTAATCAACATGTTCTCCTCCCTCATACTAGTTTCACTATTAGTACTAACCCTCCCAATCATATCATCAATCTTCAATACCTACAAAAACAGCACGTTCCCACATCATGTAAAAAACACTATCTCATATGCCTTCATTACTAGCCTAATTCCCACTATAATATTTATTCACTCTGGACAAGAAACAATCATCTCAAACTGACACTGAATAACCATACAAACCCTCAAACTATCCCTAAGCTTCAAACTAGATTACTTCTCAATAATTTTCGTACCAGTAGCCCTATTCGTAACATGATCTATTATGGAATTCTCCCTATGATACATGCACTCAGATCCTTACATTACTCGATTTTTTAAATACTTACTTACATTCCTCATCACTATAATGATTCTAGTCACAGCTAACAACCTTTTCCAACTGTTCATCGGATGGGAGGGAGTAGGCATCATATCATTCTTACTAATCGGATGATGATACGGCCGAACAGATGCCAACACCGCGGCCCTCCAAGCAATCCTTTATAACCGCATCGGGGATATCGGCTTCATCATAGCCATAGCCTGATTCCTATTCAACACCAACACATGAGACCTCCAACAAATCTTCATACTCGACCCCAACCTCACCAACCTCCCGCTCCTAGGCCTCCTCCTAGCCGCAACTGGCAAATCCGCTCAATTTGGACTCCACCCATGACTTCCTTCAGCCATAGAGGGCCCTACACCAGTCTCAGCCCTACTCCACTCCAGCACAATAGTTGTAGCAGGCGTCTTCCTGCTAATCCGCTTCCATCCACTAATAGAAAACAACAAAACAATCCAGTCACTTACCCTATGCCTAGGAGCCATCACCACACTATTCACAGCAATCTGCGCACTCACTCAAAACGATATCAAAAAAATCATTGCTTTCTCCACCTCCAGCCAACTAGGCCTGATAATCGTAACCATCGGTATCAATCAACCCTACCTAGCATTCCTCCACATCTGCACTCACGCATTCTTCAAAGCTATACTATTTATATGTTCCGGATCCATTATCCACAGCCTAAATGACGAGCAAGATATCCGAAAAATAGGCGGACTATTTAATGCAATACCCTTCACCACCACATCTCTAATTATTGGCAGCCTTGCACTCACCGGAATTCCTTTCCTCACAGGCTTCTACTCCAAAGACCTCATCATCGAAACCGCCAACACATCGTACACCAACGCCTGAGCCCTACTAATAACTCTCATTGCCACATCCCTCACAGCTGTCTACAGCACCCGAATCATCTTCTTTGCACTCCTAGGGCAACCCCGCTTCCTCCCTCTGACCTCAATCAACGAAAATAACCCCTTTCTAATTAACTCCATCAAACGCCTCTTAATTGGCAGCATTTTTGCCGGATTCTTCATCTCCAACAATATCTACCCTACAACCGTCCCAGAAATAACCATACCTACTTACATAAAACTCACCGCCCTCGCAGTAACCATCCTAGGATTTACACTAGCCCTAGAACTAAGCTTGATAACCCATAACTTAAAACTAGAACACTCCACCAGCGTATTCAAATTCTCCAACCTCCTAGGATACTACCCGACAATTATACACCGACTCCCACCGCTCGCTAACCTATCAATAAGCCAAAAATCAGCATCACTTCTACTAGACTCAATCTGACTAGAAAACATTCTACCAAAATCTATCTCCCAGTTCCAAATAAAAACCTCGATCCTAATTTCCACCCAAAAAGGACAAATCAAATTATATTTCCTCTCATTCCTCATCACCCTTACCCTAAGCATACTACTTTTTAATCTCCACGAGTAACCTCTAAAATTACCAAGACCCCAACAAACAACGATCAACCAGTCACAATCACAACCCAAGCCCCATAACTATACAATGCAGCAACCCCTATAATTTCCTCACTAAACACCCCAGAATCTCCAGTATCATAAATAGCTCAATCCCCCACACCACTAAACTTAAACACTACCCCCACTTCCTCACTCTTCAGAACATATAAAACCAACATAACCTCCATCAACAACCCTAAAAGAAATACCCCCATAACAGTCGTATTAGACACCCATACCTCAGGATACTGCTCAGTAGCCATAGCCGTTGTATAACCAAAAACAACCAGCATTCCTCCCAAGTAAATCAAAAACACCATCAACCCCAAAAAGGACCCTCCAAAATTCATAATAATACCACAACCGACCCCTCCACTTACAATCAGCACTAAACCCCCATAAATAGGTGAAGGTTTTGAAGAAAACCCCACAAAACTAACAACAAAAATAACACTCAAAATAAACACAATATATGTCATCATTATTCCCACGTGGAATCTAACCACGACCAATGACATGAAAAATCATCGTTGTATTTCAACTATAAGAACACCAATGACAAACATCCGGAAATCTCACCCACTAATTAAAATCATCAATCACTCTTTTATTGACCTACCAGCCCCCTCAAACATTTCATCATGATGAAACTTCGGCTCCCTCCTAGGAATCTGCCTAATCCTCCAAATCTTAACAGGCCTATTCCTAGCCATACACTACACATCAGACACGACAACTGCCTTCTCATCCGTCACTCACATCTGCCGAGACGTTAACTACGGATGAATTATTCGCTACCTCCATGCCAACGGAGCATCAATATTTTTTATCTGCCTCTTCATTCACGTAGGACGCGGCCTCTACTACGGCTCTTACACATTCCTAGAGACATGAAACATTGGAATCATCCTACTTTTCACAGTTATAGCTACAGCATTCATGGGCTATGTCCTACCATGAGGCCAAATATCCTTTTGAGGAGCAACAGTCATCACAAACCTCCTATCAGCAATTCCCTACATCGGTACTACCCTCGTCGAGTGAATCTGAGGTGGATTCTCAGTAGACAAAGCCACCCTTACCCGATTTTTTGCTTTCCACTTCATCCTACCCTTCATCATCACAGCCCTGGTAGTCGTACATTTACTATTTCTTCACGAAACAGGATCTAACAACCCCTCAGGAATCCCATCCGATATGGACAAAATCCCATTCCACCCATATTATACAATTAAAGACATCCTAGGACTCCTCCTCCTGATCTTGCTCCTACTAACTCTAGTATTATTCTCCCCCGACCTCCTAGGAGACCCAGACAACTACACCCCAGCTAACCCTCTCAGCACTCCCCCTCATATTAAACCAGAATGGTACTTCCTGTTTGCCTACGCCATCCTACGCTCCATTCCCAACAAACTAGGCGGCGTATTAGCCCTAATCCTCTCCATCCTGATCCTAGCACTCATCCCCACCCTCCACATATCAAAACAACGAAGCATAATATTCCGGCCTCTCAGCCAATGCGTATTCTGACTCTTAGTGGCAGACTTACTGACACTAACATGAATCGGTGGACAGCCAGTGGAACACCCATACGTAATTATCGGCCAACTGGCCTCAATCCTCTACTTCTCCCTAATTCTCATTTTTATACCACTCGCAAGCACCATCGAAAACAATCTTCTAAAATGAAGAGTCCCTGTAGTATATCACACATTACCCTGGTCTTGTAAACCAGAAAAGGGGGAAAACGTT-CCTCCCAAGGACTATCAAGGAAGAAGCTCTAGCTCCACCATCAACACCCAAAGCTGAAATTCTACTTAAACTATTCCTTGATTTCTTCCCCTAAACGACAACAATTCACCCTCATGTGCTATGTCAGTATCAGATTATACCCCCACATAACACCATACCCACCTGACATGCAATATCTTATGAATGGCCTATGTACGTCGTGCATTAAGTTGTTTGCCCCATGAATAATAAGCATGTACATAATATCATTTATCTTACATAAGTACATTATATTATTGGTCGTGCATACCCCATCCAAGTCAAATCATTTCCAGCCAACACGCATATCACAACCCATGTTCCACGAGCTTAATCACCAAGCCGCGGGAAATCAGCAACCCTCTCAACTGCGTGTCCCAATCCTCGCTCCGGGCCCATCCAGACGTGGGGGTTTCTACAATGAAACTATACCTGGCATCTGGTTCTTTCTTCAGGGCCATTCCCACCCAACCTCGCCCATTCTTTCCCCTTAAATAAGACATCTCGATGGACTAATGACTAATCAGCCCATGCTCACACATAACTGTGGTTTCATGCATTTGGTATCTTTTTATATTTGGGGATGCTATGACTCAGCTATGGCCGTCAAAGGCCTCGACGCAGTCAATTAGATTGAAGCTGGACTTAAATTGAACGCTTATTCCTCCGCATCAGCAACCATAAGGTGTTATTCAGTCCATGGTAGCGGGACATAAGAAACAANNNNNNNNNNNNNNNNNNNNNNNNNNNNNNNNNNNNNNNNNNNNNNNNNNNNNNNNNNNNNNNNNNNNNNNNNNNNNNNNNNNNNNNNNNNNNNNNNNNNNNNNNNNNNNNNNNNNNNNNNNNNNNNNNNNNNNNNNNNNNNNNNNNNNNNNNNNNNNNNNNNNNNNNNNNNNNNNNNNNNNNNNNNNNNNNNNNNNNNNNNNNNNNNNNNNNNNNNNNNNNNNNNNNNNNNACCCGCGCAGCAAGCAAGTAATATAGCTTTCTTAATCAAACCCCCCCTACCCCCCATTAAACTCCACATATGTACATTCAACACAATCTTGCCAAACCCCAAAAACAAGACTAAACAATGCACAATACTTCATGAAGCTTAACCCTCGCATGCCAACCATAATAACTCAACACACCTAACAAACTTAACAGAACTTTCCCCCCGCCATTAATACCAACATGCTACTTTAATCAATAAAATTTCCATAGACAGGCATCCCCCTAGATCTGATTTTCTAAATCTGTCAACCCTTCTTCCCCC
>Hap_23
GTTAATGTAGCTTAATAATATAAAGCAAGGCACTGAAAATGCCTAGATGAGTATTCTTACTCCATAAACACATAGGCTTGGTCCTAGCCTTTTTATTAGTTATTAATAGAATTACACATGCAAGTATCCGCACCCCAGTGAGAA-TGCCCTCTAAATCGCGTCT-CTACGATTAAAAGGAGCAGGTATCAAGCACACTAGAAAGTAGCTCATAACACCTTGCTCAGCCACACCCCCACGGGACACAGCAGTGATAAAAATTAAGCTATGAACGAAAGTTCGACTAAGTCATATTAAATAAGGGTTGGTAAATTTCGTGCCAGCCACCGCGGTCATACGATTAACCCAAATTAATAAACCCTCCGGCGTAAAGCGTGTCAAAGACTAATACCAAAATAAAGTTAAAACCCAGTTAAGCCGTAAAAAGCTGCAACCAAAGTAAAATAGACTACGAAAGTGACTTTAATACCTCTGACTACACGATAGCTAAGACCCAAACTGGGATTAGATACCCCACTATGCTTAGCCCTAAACTAAAATAGCTTACCACAACAAAGCTATTCGCCAGAGTACTACTAGCAACAGCCTAAAACTCAAAGGACTTGGCGGTGCTTTACATCCCTCTAGAGGAGCCTGTTCCATAATCGATAAACCCCGATAAACCCCACCATCCCTTGCTAATTCAGCCTATATACCGCCATCTTCAGCAAACCCTAAACAAGGTACCGAAGTAAGCACAAATATCCAACATAAAAACGTTAGGTCAAGGTGTAGCCCATGGGATGGAGAGAAATGGGCTACATTTTCTACCCTAAGAACAAGAACTTTAACCCGGACGAAAGTCTCCATGAAACTGGAGACTAAAGGAGGATTTAGCAGTAAATTAAGAATAGAGAGCTTAATTGAATCAGGCCATGAAGCGCGCACACACCGCCCGTCACCCTCCTTAAATATCACAAATCACAACATAACATAAAACCGTGACCCAAACATATGAAAGGAGACAAGTCGTAACAAGGTAAGTATACCGGAAGGTGTACTTGGATAACCAAAGTGTAGCTTAAACAAAGCATCCAGCTTACACCTAGAAGATTTCACTCAAAATGAACACTTTGAACTAAAGCTAGCCCAAACAATACCTAATTCAATTACCCTTAGTCACTTAACTAAAACATTCACCAAACCATTAAAGTATAGGAGATAGAAATTTTAACTTGGCGCTATAGAGAAAGTACCGTAAGGGAACGATGAAAGATGCATTAAAAGTACTAAACAGCAAAGCTTACCCCTTTTACCTTTTGCATAATGATTTAACTAGAATAAACTTAGCAAAGAGAACTTAAGCTAAGCACCCCGAAACCAGACGAGCTACCTATGAACAGTTACAAA-GAACCAACTCATCTATGTCGCAAAATAGTGAGAAGATTCGTAGGTAGAGGTGAAAAGCCCAACGAGCCTGGTGATAGCTGGTTGTCCAGAAACAGAATTTCAGTTCAAATTTAAATTTACCTAAAAACTACTCAATTCTAATGTAAATTTAAATTATAGTCTAAAAAGGTACAGCTTTTTAGATACAGGTTACAACCTTCATTAGAGAGTAAGAACAAGATTAACCCATAGTTGGCTTAAAAGCAGCCATCAATTAAGAAAGCGTTCAAGCTCAACGACACATCTATCTTAATCCCAACAATCAACCCAAACTAACTCCTAATCTCATACTGGACTATTCTATCAACACATAGAAGCAATAATGTTAATATGAGTAACAAGAATTATTTCTCCTTGCATAAGCTTATATCAGAACGAATACTCACTGATAGTTAACAACAAGATAGGGATAATCCAAAAACTAATCATCTATTTAAACCATTGTTAACCCAACACAGGCATGCATCTATAAGGAAAGATTAAAAGAAGTAAAAGGAACTCGGCAAACACAAACCCCGCCTGTTTACCAAAAACATCACCTCTAGCATTTCCAGTATTAGAGGCACTGCCTGCCCAGTGACATCTGTTTAAACGGCCGCGGTATCCTAACCGTGCAAAGGTAGCATAATCACTTGTTCCCTAAATAGGGACTTGTATGAATGGCCACACGAGGGTTTTACTGTCTCTTACTTCCAATCAGTGAAATTGACCTTCCCGTGAAGAGGCGGGAATGACTAAATAAGACGAGAAGACCCTATGGAGCTTTAATTAACTGATTCACAAAAAACAACACACAAACCT-AACCTTCAGGGACAACAAAACTTTTGATTGAATCAGCAATTTCGGTTGGGGTGACCTCGGAGAACAAAACAACCTCCGAGTGATTTAAATCCAGACTAACCAGTCAAAATAAATAATCACTTATTGATCCAAACCATTGATCAACGGAACAAGTTACCCTAGGGATAACAGCGCAATCCTATTCCAGAGTCCATATCGACAATTAGGGTTTACGACCTCGATGTTGGATCAAGACATCCTAATGGTGCAACCGCTATTAAGGGTTCGTTTGTTCAACGATTAAAGTCTTACGTGATCTGAGTTCAGACCGGAGTAATCCAGGTCGGTTTCTATCTATTCTATACTTTTCCCAGTACGAAAGGACAAGAAAAGTAGGGCCCACTTTACAAGAAGCGCCCTCAAACTAATAGATGACATAATCTAAATCTAACTAATTTATAACTTCTACCGCCCTAGAACAGGGCTCGTTAGGGTGGCAGAGCCCGGAAATTGCATAAAACTTAAACCTTTACACTCAGAGGTTCAACTCCTCTCCCTAACAACATGTTCATAATTAACGTTCTCCTCCTAATTGTCCCAATCTTGCTCGCCGTAGCATTCCTCACACTAGTTGAACGAAAAGTCTTAGGCTATATGCAACTTCGCAAAGGACCCAACATCGTAGGCCCCTATGGCCTACTACAACCTATTGCCGATGCCCTCAAACTATTTATCAAAGAGCCACTACAACCACTAACATCATCGACATCCATATTCATCATCGCACCAATCCTAGCCCTAACCCTGGCCTTAACCATATGAATCCCTCTGCCCATACCATACCCACTAATCAACATAAACCTGGGAATTCTATTCATACTAGCCATGTCCAGTCTAGCTGTCTACTCAATCCTTTGATCAGGATGGGCCTCAAACTCAAAATACGCCCTAATTGGAGCTCTACGAGCAGTAGCACAAACCATCTCATACGAAGTAACTCTAGCAATCATCCTACTCTCAGTCCTCCTAATAAGCGGATCATTCACATTATCAACACTTATTATTACCCAAGAATACCTCTGATTAATCTTCCCATCATGACCCTTAGCCATAATGTGATTCATCTCAACATTAGCCGAAACCAACCGAGCTCCATTTGACCTAACAGAAGGAGAATCAGAACTCGTCTCTGGATTCAACGTTGAATACGCAGCCGGCCCATTTGCTCTATTCTTCCTAGCAGAATACGCAAACATCATCATGATAAATATCTTCACAACAACCCTATTTCTAGGAGCATTTCACAACCCCTACCTGCCAGAACTCTACTCAATTAATTTCACCATTAAAGCTCTCCTTCTAACATGTTCCTTCCTATGAATCCGAGCATCCTACCCACGATTCCGATATGACCAACTTATACACCTCCTATGAAAGAACTTCCTACCACTCACACTAGCCCTCTGCATATGACACGTCTCACTTCCAATCATACTATCCAGCATCCCACCACAAACATAGGAAATATGTCTGACAAAAGAGTTACTTTGATAGAGTAAAACATAGAGGCTCAAACCCTCTTATTTCTAGAACCACAGGAATTGAACCTGCTCCTGAGAATTCAAAATCCTCCGTGCTACCGAATTACACCATGTCCTACAAGTAAGGTCAGCTAAATAAGCTATCGGGCCCATACCCCGAAAATGTTGGATTACACCCTTCCCGTACTAATAAATCCCCTTATCTTCACAACTATTCTAATAACAGTTCTTCTAGGAACTATAATCGTTATAATAAGCTCACACTGACTAATAATCTGAATCGGATTTGAAATAAATCTACTAGCCATTATCCCCATCCTAATAAAAAAGTACAATCCCCGAACCATAGAAGCCTCCACCAAATATTTTCTAACCCAAGCCACCGCATCAATACTCCTCATAATAGCGATCATCATTAACCTCATACACTCAGGCCAATGAACAATCACAAAAGTCTTCAACCCCACAGCGTCCATCATTATAACTTCAGCTCTCGCCATAAAACTTGGACTCACACCATTCCACTTCTGAGTACCCGAAGTCACACAGGGCATCTCATTAACATCAGGTCTCATCCTACTTACATGACAAAAACTAGCCCCAATATCAATCCTATATCAAATCTCACCCTCAATTAACCTAAATATCTTATTAACTATAGCCGTACTGTCAATCCTAGTAGGAGGCTGAGGCGGTCTCAACCAAACCCAACTACGAAAAATCATAGCATACTCGTCAATCGCGCATATAGGATGAATAACAGCTGTCCTAGTATATAGCCCAACACTGACAATACTAAACATATTAATTTACATTATAATAACACTCACAATATTCATACTATTTATCCAGAGCTCTTCTACTACAACACTATCACTCTCCCACACATGAAACAAAACACCTCTAACCACTACACTAATCCTAATTACCTTACTATCCATAGGAGGCCTCCCCCCACTATCAGGATTCATACCCAAATGAATAATCATTCAAGAGCTCACCAAAAATAGCAGCATCATCCTCCCCACACTAATAGCCATTATAGCACTACTCAACCTCTACTTCTACATACGACTAACCTATTCCACCTCACTGACCATATTCCCATCCACAAACAACATAAAAATAAAATGACAATTCGAAACCAAACAAATTACTCTCTTACCCCCGTTAATTGTTATATCCTCCCTACTCCTCCCCCTAACCCCCATACTATCAATTTTGGACTAGGAATTTAGGTTAACATCCCAGACCAAGAGCCTTCAAAGCTCTAAGCAAGTGAATCCACTTAATTCCTGCATACTAAGGACTGCGAGACTCTATCTCACATCAATTGAACGCAAATCAAACACTTTCATTAAGCTAAGCCCTTACTAGATTGGTGGGCTACCATCCCACGAAATTTTAGTTAACAGCTAAATACCCTAATCAACTGGCTTCAATCTACTTCTCCCGCCGCCTAGAAAAAAA-GGCGGGAGAAGCCCCGGCAGAA-TTGAAGCTGCTCCTTTGAATTTGCAATTCAATGTGA-AATTCACCACGGGACTTGATAAGAAGAGGATTCCAACCCCTGTCTTTAGATTTACAGTCTAATGCTTACTCAGCCATCTTACCTATGTTCATCAACCGCTGACTATTTTCAACTAACCACAAAGACATCGGCACTCTGTACCTCCTATTCGGCGCTTGAGCTGGAATAGTAGGAACTGCCCTAAGCCTCCTAATCCGTGCTGAATTAGGCCAACCTGGGACCCTACTAGGAGATGATCAGATCTACAATGTTATTGTAACCGCCCATGCATTCGTAATAATTTTCTTTATGGTCATACCCATTATAATCGGAGGATTCGGAAACTGATTAGTCCCCCTGATAATTGGAGCACCTGATATAGCTTTCCCCCGAATAAACAACATAAGCTTCTGATTACTTCCCCCATCATTCCTACTTCTTCTCGCTTCCTCAATAATTGAAGCAGGTGCCGGAACAGGCTGAACCGTATATCCTCCTCTAGCTGGAAATCTGGCGCATGCAGGAGCCTCTGTTGACTTAACCATTTTCTCTCTCCACCTAGCTGGGGTGTCTTCGATTTTAGGTGCCATCAACTTTATTACCACAATCATTAACATAAAACCACCAGCTCTATCCCAATATCAAACCCCCCTATTCGTTTGATCTGTCCTTATTACGGCAGTACTCCTTCTCCTAGCCCTCCCGGTCCTAGCAGCAGGCATTACCATGCTTCTCACAGACCGTAACCTAAACACTACTTTCTTCGACCCCGCAGGAGGAGGGGATCCAATCCTTTATCAACACCTATTCTGATTCTTCGGGCACCCCGAAGTCTATATTCTTATCCTACCAGGCTTCGGTATAATCTCACACATCGTCACATACTACTCAGGTAAAAAGGAACCTTTTGGCTACATGGGTATAGTGTGAGCTATAATATCCATTGGCTTTCTAGGCTTCATCGTATGGGCTCACCACATGTTTACAGTAGGGATAGACGTTGACACACGAGCATACTTCACATCAGCTACCATAATCATCGCTATCCCTACCGGTGTAAAAGTATTCAGCTGACTAGCCACCCTGCACGGAGGAAATATCAAATGATCTCCAGCTATACTCTGAGCTCTAGGCTTCATCTTCTTATTCACAGTAGGAGGTCTAACAGGAATCGTCCTAGCTAACTCATCCCTAGATATTGTTCTCCACGATACTTATTATGTAGTAGCACATTTCCATTATGTCCTGTCTATAGGAGCAGTCTTCGCCATTATGGGGGGATTTGTACACTGATTCCCTCTATTCTCAGGATACACACTCAACCAAACCTGAGCAAAAATCCACTTTACAATTATATTCGTAGGGGTAAATATAACCTTCTTCCCACAACATTTCCTTGGCCTCTCAGGAATGCCACGACGCTATTCTGATTATCCAGACGCATATACAACATGAAACACCATCTCATCCATAGGATCTTTTATCTCACTTACAGCAGTGATACTAATAATTTTCATAATTTGAGAAGCATTCGCATCCAAACGAGAAGTGTCTACAGTAGAATTAACCTCAACTAATCTGGAATGACTACACGGATGCCCCCCACCATACCACACATTTGAAGAACCCACCTACGTAAACCTAAAATAAGAAAGGAAGGAATCGAACCCCCTCTAACTGGTTTCAAGCCAATATCATAACCACTATGTCTTTCTCCATCAATTGAGGTATTAGTAAAAATTACATAACTTTGTCAAAGTTAAATTATAGGTTAAACCCCTATATACCTCTATGGCCTACCCCTTCCAACTAGGATTCCAAGACGCAACATCCCCTATTATAGAAGAACTCCTACACTTCCACGACCACACACTAATAATCGTATTCCTAATTAGCTCTCTAGTATTATATATTATCTCATCAATACTAACAACTAAATTAACCCATACCAGCACCATAGATGCTCAAGAAGTAGAGACAATTTGAACGATTTTACCAGCCATCATCCTTATTCTAATCGCCCTCCCATCCCTACGAATTCTATATATAATAGATGAAATCAATAATCCGTCCCTCACAGTCAAAACAATAGGCCACCAATGATACTGAAGCTACGAGTATACCGATTACGAAGACTTGACCTTTGACTCCTACATGATCCCCACATCAGACCTAAAGCCAGGAGAATTACGTCTTCTAGAAGTCGACAATCGAGTGGTTCTCCCCATAGAAATAACCATCCGAATGCTAATTTCATCCGAAGACGTCCTACACTCATGAGCTGTGCCCTCCCTAGGCCTAAAAACAGACGCTATCCCTGGGCGCCTAAATCAGACAACTCTCGTGGCCTCTCGACCAGGACTTTACTACGGTCAATGCTCAGAGATCTGCGGATCAAACCACAGCTTTATGCCAATTGTCCTTGAACTAGTTCCACTGAAACACTTCGAAGAATGATCTGCATCAATATTATAAAGTCACTAAGAAGCTATTATAGCATTAACCTTTTAAGTTAAAGATTGAGGGTTCAACCCCCTCCCTAGTGATATGCCACAGTTGGATACATCAACATGATTTATTAATATCGTCTCAATAATCCTAACTCTATTTATTGTATTTCAACTAAAAATCTCAAAGCACTCCTACCCGACACACCCAGAAGTAAAGACAACCAAAATAACAAAACACTCTGCCCCTTGAGAATCAAAATGAACGAAAATCTATTCGCCTCTTTCGCTACCCCAACAATAATAGGCCTCCCTATTGTAATTCTGATCATCATATTTCCTAGCATCCTATTCCCCTCACCCAACCGACTAATTAACAATCGCCTAATCTCAATTCAACAATGGCTAGTCCAACTTACATCAAAACAAATAATAGCTATCCATAACAACAAAGGACAAACCTGAACTCTTATGCTCATATCACTGATCCTATTCATTGGCTCAACAAACTTATTAGGCCTACTACCTCACTCATTCACACCAACAACACAACTATCAATAAACCTAGGCATAGCTATTCCCCTATGGGCAGGGACAGTATTCATAGGCTTTCGTCACAAAACAAAAGCAGCCCTAGCCCACTTTCTACCTCAAGGAACGCCCATTTTCCTCATCCCCATACTAGTAATTATCGAGACTATCAGCCTATTTATTCAACCTGTAGCCCTAGCCGTGCGGCTAACCGCTAACATTACCGCCGGACACCTCCTAATACACCTCATCGGAGGGGCAACACTAGCCCTCATAAGCATCAGCCCCTCAACAGCCCTTATTACGTTTATCATCCTAATTCTTCTAACTATTCTCGAATTCGCAGTAGCTATAATCCAAGCCTACGTATTCACTCTCCTGGTAAGCCTTTACTTACACGACAACACCTAATGACCCACCAAACCCACGCTTACCACATAGTAAACCCCAGCCCATGACCACTTACAGGAGCCCTATCAGCCCTCCTGATAACATCAGGACTAGCCATGTGATTTCACTTTAACTCAACCTTACTTCTAGCTATAGGGCTATTAACTAACATCCTCACCATATATCAATGATGACGAGACATCATCCGAGAAAGCACATTCCAAGGCCATCACACATCAATCGTTCAAAAGGGACTCCGATATGGCATAATCCTTTTTATTATCTCAGAAGTCTTCTTCTTCTCTGGCTTCTTCTGAGCCTTTTACCACTCAAGCCTAGCCCCCACACCCGAACTAGGCGGCTGCTGACCACCCACAGGTATCCACCCCTTAAACCCCCTAGAAGTCCCCTTACTCAACACCTCAGTGCTCCTAGCATCTGGAGTCTCTATCACCTGAGCCCATCATAGCCTAATAGAAGGAAACCGTAAAAATATGCTCCAAGGCCTATTCATCACAATTTCACTAGGCGTATACTTCACCCTTCTCCAAGCCTCAGAATACTATGAAGCCTCATTTACTATTTCAGATGGAGTATACGGATCAACATTTTTCGTAGCAACAGGGTTCCACGGACTACACGTAATTATCGGATCTACCTTCCTCATTGTATGTTTCCTACGCCAACTAAAATTCCACTTTACATCCAGTCACCACTTCGGATTCGAAGCAGCCGCTTGATACTGACACTTCGTCGACGTAGTCTGACTATTCTTGTACGTCTCTATTTATTGATGAGGATCCTATTCTTTTAGTATTGACCAGTACAATTGACTTCCAATCAATCAGCTTCGGTATAACCCGAAAAAGAATAATAAACCTCATACTGACACTCCTCACTAACACATTACTAGCCTCACTACTCGTACTCATCGCATTCTGACTACCACAACTAAACATCTATGCAGAAAAAACCAGCCCATATGAATGCGGATTTGACCCTATAGGGTCAGCACGCCTCCCCTTCTCAATAAAATTTTTCTTAGTGGCCATTACATTTCTGCTATTCGACTTAGAAATTGCCCTCCTATTACCCCTTCCATGAGCATCCCAAACAACTAACCTAAACACTATACTTATCATAGCACTAGTCCTAATCTCTCTTCTAGCCATCAGCCTAGCCTACGAATGAACCCAAAAAGGACTAGAATGAACTGAGTATGGTAATTAGTTTAAACCAAAACAAATGATTTCGACTCATTAAACTATGATTAACTTCATAATTACCAACATGTCACTAGTCCATATTAATATCTTCCTAGCATTCACAGTATCCCTCGTAGGCCTACTAATGTACCGATCCCACCTAATATCCTCACTCCTATGCCTAGAAGGAATAATACTATCACTATTCGTCATAGCAACCATAATAGTCCTAAACACCCACTTCACACTAGCTAGTATAATACCTATCATCTTACTAGTATTCGCTGCCTGCGAAGCAGCTCTAGGATTATCCCTACTAGTCATAGTCTCCAATACTTATGGAGTGGACCACGTACAAAACCTTAACCTCCTCCAATGCTAAAAATCATCATTCCCACAATCATACTTATGCCCCTTACATGACTATCAAAAAAGAATATAATCTGAATCAACACTACAACCTACAGTCTATTAATCAGCCTTATCAGCCTATCCCTCCTAAACCAACCTAGCAACAATAGCCTAAACTTCTCACTAATATTCTTCTCTGATCCCCTATCAGCCCCACTTCTGGTGTTGACAACATGACTACTGCCACTAATACTCATAGCCAGCCAACATCATCTATCTAAAGAACCACTAATCCGAAAAAAACTCTACATCACCATGCTAACCATACTTCAAACTTTCCTAATCATGACTTTTACCGCCACAGAACTAATCTCCTTCTACATCCTATTTGAAGCCACATTAGTTCCAACACTAATTATCATCACCCGCTGAGGCAACCAAACAGAACGCCTGAACGCAGGCCTCTATTTCCTATTCTACACACTAATAGGTTCCCTCCCACTCTTAGTTGCACTAATCTCTATCCAAAACCTAACAGGCTCACTAAACTTCCTATTAATTCAATACTGAAACCAAGCACTACCCGACTCTTGATCCAATATTTTCCTATGACTAGCATGTATAATAGCATTCATAGTCAAAATACCCCTATATGGTCTTCACCTCTGACTCCCAAAAGCTCATGTAGAAGCCCCAATTGCCGGATCCATAGTGCTAGCAGCCATTCTACTAAAACTAGGAGGCTACGGAATACTACGAATTACAACAATACTAAACCCCCAAACTAGCTTTATAGCCTACCCCTTCCTCATACTATCCCTGTGAGGAATAATCATAACTAGTTCCATCTGCTTGCGACAAACCGATCTAAAATCACTTATTGCATACTCCTCTGTCAGCCACATAGCCCTAGTAATCGTAGCCGTCCTCATCCAAACACCATGAAGTTATATAGGAGCTACAGCCCTAATAATCGCTCACGGCCTTACATCATCAATACTATTCTGCCTGGCAAACTCAAATTACGAACGTACCCATAGCCGAACTATAATCCTAGCCCGTGGGCTTCAAACACTTCTTCCCCTTATAGCAGCCTGATGACTATTAGCCAGCCTAACCAACCTGGCCCTCCCTCCCAGCATTAACCTAATTGGAGAGCTATTCGTAGTAATATCATCATTCTCATGATCAAATATTACCATTATCCTAATAGGAACCAATATCACCATCACCGCCCTCTACTCCCTATACATACTAATCACAACACAACGAGGGAAATACACACACCATATCAACAGCATTAAACCTTCATTCACACGAGAAAACGCACTCATGGCCCTCCACATGACTCCCCTACTACTCCTGTCACTTAACCCTAAAATTATCCTAGGCTTTACGTACTGTAAATATAGTTTAACAAAAACACTAGATTGTGGATCTAGAAACAGAAACTTAATATTTCTTATTTACCGAGAAAGTATGCAAGAACTGCTAATTCATGCCCCCATGTCCAACAAACATGGCTCTCTCAAACTTTTAAAGGATAGGAGCTATCCGTTGGTCTTAGGAACCAAAAAATTGGTGCAACTCCAAATAAAAGTAATCAACATGTTCTCCTCCCTCATACTAGTTTCACTATTAGTACTAACCCTCCCAATCATATCATCAATCTTCAATACCTACAAAAACAGCACGTTCCCACATCATGTAAAAAACACTATCTCATATGCCTTCATTACTAGCCTAATTCCCACTATAATATTTATTCACTCTGGACAAGAAACAATCATCTCAAACTGACACTGAATAACCATACAAACCCTCAAACTATCCCTAAGCTTCAAACTAGACTACTTCTCAATAATTTTCGTACCAGTAGCCCTATTCGTAACATGATCTATTATGGAATTCTCCCTGTGATACATGCACTCAGATCCTTACATTACTCGATTTTTTAAATACTTACTTACATTCCTCATCACTATAATAATTCTAGTCACAGCTAACAACCTTTTCCAACTGTTCATCGGATGGGAGGGAGTAGGCATCATGTCATTCTTACTAATCGGATGATGATACGGCCGAACAGATGCCAACACCGCGGCCCTTCAAGCAATCCTTTATAACCGCATCGGGGATATCGGCTTCATCATAGCCATAGCCTGATTCCTATTCAACACCAACACATGAGACCTCCAACAAATCTTCATACTCGACCCCAACCTTACCAACCTCCCGCTCCTAGGCCTCCTCCTAGCCGCAACTGGCAAATCCGCTCAATTTGGACTCCACCCATGACTTCCTTCAGCCATAGAGGGCCCTACACCAGTCTCAGCCCTACTCCACTCCAGCACAATAGTTGTAGCAGGCGTCTTCCTGCTAATCCGCTTCCATCCACTAATAGAAAACAACAAAACAATCCAGTCACTTACCCTATGCCTAGGAGCCATCACCACACTATTCACAGCAATCTGCGCACTCACTCAAAACGATATCAAAAAAATCATTGCTTTCTCCACCTCCAGCCAACTAGGCCTGATAATCGTAACCATCGGTATCAATCAACCCTACCTAGCATTCCTCCACATCTGCACTCACGCATTCTTCAAAGCTATACTATTTATATGTTCCGGATCCATTATCCACAGCCTAAATGACGAGCAAGATATCCGAAAAATAGGCGGACTATTTAATGCAATACCCTTCACCACCACATCTCTAATTATTGGCAGCCTTGCACTCACCGGAATTCCTTTCCTCACAGGCTTCTACTCCAAAGACCTCATCATCGAAACCGCCAACACATCGTACACCAACGCCTGAGCCCTACTAATAACTCTCATTGCCACATCCCTCACAGCTGTCTACAGCACCCGAATCATCTTCTTTGCACTCCTAGGGCAACCCCGCTTCCTCCCTCTAACCTCAATCAACGAAAATAACCCCTTTCTAATTAACTCCATCAAACGCCTCTTAATTGGCAGCATTTTTGCCGGATTCTTCATCTCCAACAATATCTACCCCACAACCGTCCCAGAAATAACCATACCTACTTACATAAAACTCACCGCCCTCGCAGTAACCATCCTAGGATTTACACTAGCCCTAGAACTAAGCTTGATAACCCATAACTTAAAACTAGAACACTCCACCAGCGTATTCAAATTCTCCAACCTCTTAGGATACTACCCAACAATTATACACCGACTCCCACCGCTCGCTAACCTATCAATAAGCCAAAAATCAGCATCACTTCTACTAGACTCAATCTGACTAGAAAACATCCTGCCAAAATCTATCTCCCAGTTCCAAATAAAAACCTCAATCCTAATTTCCACCCAAAAAGGACAAATCAAATTATATTTCCTCTCATTCCTCATCACCCTTACCCTAAGCATACTACTTTTTAATCTCCACGAGTAACCTCTAAAATTACTAAGACCCCAACAAACAACGATCAACCAGTCACAATCACAACCCAAGCCCCATAACTATACAATGCAGCAACCCCTATAATTTCCTCACTAAACACCCCAGAATCCCCAGTATCATAAATAGCTCAATCCCCCACACCACTAAACTTAAACACTACCCCCACTTCCTCACTCTTCAGAACATATAAAACCAACATAACCTCCATCAACAACCCTAAAAGAAATACCCCCATAACAGTCGTATTAGACACCCATACCTCAGGATACTGCTCAGTAGCCATAGCCGTTGTATAACCAAAAACAACCAGCATTCCTCCCAAGTAAATCAAAAACACCATCAACCCCAAAAAGGACCCTCCAAAATTCATAATAATACCACAACCGACCCCTCCACTTACAATCAGCACTAAACCCCCATAAATAGGTGAAGGTTTTGAAGAAAACCCCACAAAACTAACAACAAAAATAACACTCAAAATAAACACAATATATGTCATCATTATTCCCACGTGGAATCTAACCACGACCAATGACATGAAAAATCATCGTTGTATTTCAACTATAAGAACACCAATGACAAACATCCGGAAATCTCACCCACTAATTAAAATCATCAATCACTCTTTTATTGACCTACCAGCCCCCTCAAACATTTCATCATGATGAAACTTCGGCTCCCTCCTAGGAATCTGCCTAATCCTCCAAATCTTAACAGGCCTATTCCTAGCCATACACTACACATCAGACACGACAACTGCCTTCTCATCCGTCACTCACATCTGCCGAGACGTTAACTACGGATGAATTATCCGCTACCTCCATGCCAACGGAGCATCAATATTTTTTATCTGCCTCTTCATTCACGTAGGACGCGGCCTCTACTACGGCTCTTACACATTCCTAGAGACATGAAACATTGGAATCATCCTACTTTTCACAGTTATAGCTACAGCATTCATGGGCTATGTCCTACCATGAGGCCAAATATCCTTTTGAGGAGCAACAGTCATCACAAACCTCCTATCAGCAATTCCCTACATCGGTACTACCCTCGTCGAATGAATCTGAGGTGGATTCTCAGTAGACAAAGCCACCCTTACCCGATTTTTTGCTTTCCACTTCATCCTACCCTTCATCATCACAGCCCTGGTAGTCGTACATTTACTATTTCTTCACGAAACAGGATCTAACAACCCCTCAGGGATCCCATCCGATATGGACAAAATCCCATTCCACCCATATTATACAATTAAAGACATCCTAGGACTCCTCCTCCTGATCTTGCTCCTACTAACTCTAGTATTATTCTCCCCCGACCTCCTAGGAGACCCAGACAACTACACCCCAGCTAACCCTCTCAGCACTCCCCCTCATATTAAACCAGAATGGTACTTCCTGTTTGCCTACGCCATCCTACGCTCCATTCCCAACAAACTAGGAGGCGTATTAGCCCTAATCCTCTCCATCCTGATCCTAGCACTCATCCCCACCCTCCACATATCAAAACAACGAAGCATAATGTTCCGGCCTCTCAGCCAATGCGTATTCTGACTCTTAGTGGCAGACTTACTGACACTAACATGAATCGGCGGACAGCCAGTGGAACACCCATACGTAATTATCGGCCAACTGGCCTCAATCCTCTACTTCTCCCTAATTCTCATTTTTATACCACTCGCAAGCACCATCGAAAACAATCTTCTAAAATGAAGAGTCCCTGTAGTATATCACACATTACCCTGGTCTTGTAAACCAGAAAAGGGGGAAAACGTT-CCTCCCAAGGACTATCAAGGAAGAAGCTCTAGCTCCACCATCAACACCCAAAGCTGAAATTCTACTTAAACTATTCCTTGATTTCTTCCCCTAAACGACAACAATTCACCCTCATGTGCTATGTCAGTATCAGATTATACCCCCACATAACACCATACCCACCTGACATGCAATATCTTATGAATGGCCTATGTACGTCGTGCATTAAATTGTTTGCCCCATGAATAACAAGCATGTACATAATATCATTTATCTTACATAAGTACATTACATTATTGATCGTGCATACCCCATCCAAGTCAAATCATTTCCAGTCAACACGCATATCACAACCCATGTTCCACGAGCTTAATCACCAAGCCGCGGGAAATCAGCAACCCTCTCAACTACGTGTCCCAATCCTCGCTCCGGGCCCATTCAAACGTGGGGGTTTCTACAGTGAAACTATACCTGGCATCTGGTTCTTTCTTCAGGGCCATTTCCACCCAACCTCGCCCATTCTTTCCCCTTAAATAAGACATCTCGATGGACTAATGACTAATCAGCCCATGCTCACACATAACTGTGGTTTCATGCATTTGGTATCTTTTTATATTTGGGGATGCTATGACTCAGCTATGGCCGTCAAAGGCCTCGACGCAGTCAATTAAATTGAAGCTGGACTTAAATTGAACG-TTATCCCTCCGCATCAACAACCATAAGGTGTTATTCAGTCCATGGTAGCGGGACATAAGAAACAANNNNNNNNNNNNNNNNNNNNNNNNNNNNNNNNNNNNNNNNNNNNNNNNNNNNNNNNNNNNNNNNNNNNNNNNNNNNNNNNNNNNNNNNNNNNNNNNNNNNNNNNNNNNNNNNNNNNNNNNNNNNNNNNNNNNNNNNNNNNNNNNNNNNNNNNNNNNNNNNNNNNNNNNNNNNNNNNNNNNNNNNNNNNNNNNNNNNNNNNNNNNNNNNNNNNNNNNNNNNNNNNNNNNNNNNACCCGCGCAGCAAGCAAGTAATATAGCTTTCTTAATCAAACCCCCCCTACCCCCCATTAAACTCCACATATGTACATTCAACACAATCTTGCCAAACCCCAAAAACAAGACTAAACAATGCACAATACTTCATGAAGCTTAACCCTCGCATGCCAACCATAATAACTCAACACACCTAACAAACTCAACAGAACTTTCTCCCCGCCATTAATACCAACATGCTACTTTAATCAATAAAATTTCCATAGACAGGCATCCCCCTAGATCTGATTTTCTAAATCTGTCAACCCTTCTTCCCCC
>Hap_24
[truncated: 917,063 more chars]
